# Supplementary material for: ﻿Global phylogeny of the family Gomphillaceae (Ascomycota, Graphidales) sheds light on the origin, diversification and endemism in foliicolous lineages
Source: IMA Fungus. 2025 Feb 17;16:e144194. doi: 10.3897/imafungus.16.144194 (PMC11882023; doi:10.3897/imafungus.16.144194)
Supplement: Supplementary material 1 — GenBank accession numbers and voucher details for the taxa included in this analysis, with newly-generated sequences highlighted in bold [file imafungus-16-e144194-s001.xlsx]

## Sheet: Table S1_vouchers
Table S1. GenBank accession numbers and voucher details for the taxa included in this analysis, with newly generated sequences highlighted in bold.
Taxon	Country	Specimen voucher	Collected by	Determined by	Extract	mtSSU	nuLSU	RPB1	Sequenced by
Actinoplaca aff. ampullifera	Cuba	Lücking et al. 41877a	R. Lücking et al.	R. Lücking	22928	MZ827262	MZ851723	—	—
Actinoplaca aff. 'gemmifera'	Taiwan	Magain s.n.	N. Magain	E. Lebreton & R. Lücking	EL2707a	PQ603740	PQ603094	—	E. Lebreton
Actinoplaca aff. 'gemmifera'	Taiwan	Magain s.n.	N. Magain	E. Lebreton & R. Lücking	EL2708b	—	PQ603095	PQ630187	E. Lebreton
Actinoplaca aff. 'gemmifera'	Taiwan	Magain s.n.	N. Magain	E. Lebreton & R. Lücking	EL2727a	—	PQ603096	—	E. Lebreton
Actinoplaca aff. 'gemmifera'	Taiwan	Magain s.n.	N. Magain	E. Lebreton & R. Lücking	EL2731b	—	PQ603097	PQ630188	E. Lebreton
Actinoplaca aff. strigulacea	Brazil	Xavier-Leite 1568b	A.B. Xavier-Leite	A. B. Xavier-Leite & R. Lücking	23061	—	MZ851583	—	A. B. Xavier-Leite
Actinoplaca aff. strigulacea	Costa Rica	Lücking 16001d	R. Lücking	R. Lücking	AFTOL-ID 106	—	DQ782905	—	—
Actinoplaca ampullifera	Brazil	Xavier-Leite 1988	A.B. Xavier-Leite	A. B. Xavier-Leite & R. Lücking	22026	MZ827182	MZ851531	—	A. B. Xavier-Leite
Actinoplaca ‘sterile’	New Caledonia	Ducouret & Brouste s.n.	E. Ducouret & D. Brouste	E. Lebreton & R. Lücking	EL1678a	PQ603741	PQ603098	PQ630189	E. Lebreton
Actinoplaca strigulacea	France:Guadeloupe	Lebreton 3a	E. Lebreton	E. Lebreton	EL3a	—	PQ603099	—	E. Lebreton
Actinoplaca strigulacea	Brazil	Xavier-Leite et al. 2722	A.B. Xavier-Leite et al.	A. B. Xavier-Leite & R. Lücking	22143	—	MZ851640	—	A. B. Xavier-Leite
Adelphomyces aff. cochlearifer 1	New Caledonia	Lebreton 1969a	E. Lebreton & A. Lespagnol	E. Lebreton & R. Lücking	EL1969a	—	PQ603100	—	E. Lebreton
Adelphomyces aff. cochlearifer 2	France:Guadeloupe	Lebreton 1757a	E. Lebreton, N. Magain & E. Serusiaux	E. Lebreton, R. Lücking & E. Sérusiaux	EL1757a	—	PQ603101	PQ630190	E. Lebreton
Adelphomyces aff. cochlearifer 3	France:Guadeloupe	Lebreton 673a1	E. Lebreton, N. Magain & E. Serusiaux	E. Lebreton, R. Lücking & E. Sérusiaux	EL673a1	PQ603742	—	PQ630191	E. Lebreton
Adelphomyces aff. cochlearifer 4	New Caledonia	Lebreton 2006a	E. Lebreton & A. Lespagnol	E. Lebreton & R. Lücking	EL2006a	—	PQ603102	PQ630192	E. Lebreton
Adelphomyces aff. cochlearifer 5	Taiwan	Magain s.n.	N. Magain	E. Lebreton & R. Lücking	EL2484b1	—	PQ603103	—	E. Lebreton
Adelphomyces aff. cochlearifer 5	Taiwan	Magain s.n.	N. Magain	E. Lebreton & R. Lücking	EL2499a1	—	PQ603104	—	E. Lebreton
Adelphomyces aff. cochlearifer 5	Taiwan	Magain s.n.	N. Magain	E. Lebreton & R. Lücking	EL2516a1	—	PQ603105	—	E. Lebreton
Adelphomyces aff. cochlearifer 6	Madagascar	Ertz 27024H	D. Ertz	E. Lebreton, D. Ertz & R. Lücking	DE27024H	—	—	PQ630193	E. Lebreton & D. Ertz
Adelphomyces aff. cochlearifer 6	Madagascar	Ertz 27024B	D. Ertz	E. Lebreton, D. Ertz & R. Lücking	DE27024B	—	—	PQ630194	E. Lebreton & D. Ertz
Adelphomyces cochlearifer	France:Guadeloupe	Lebreton 2349a	E. Lebreton	E. Lebreton	EL2349a	—	PQ603107	PQ630195	E. Lebreton
Adelphomyces cochlearifer	France:Guadeloupe	Lebreton 2350a	E. Lebreton	E. Lebreton	EL2350a	—	PQ603108	PQ630196	E. Lebreton
Adelphomyces aff. cochlearifer 6	Madagascar	Ertz 27026B1	D. Ertz	E. Lebreton, D. Ertz & R. Lücking	DE27026B1	—	PQ603106	—	E. Lebreton & D. Ertz
Adelphomyces epithallina	Brazil	Xavier-Leite et al. 1030	A.B. Xavier-Leite et al.	A. B. Xavier-Leite & R. Lücking	23107	—	MZ851610	—	A. B. Xavier-Leite
Aderkomyces aff. couepiae 1	France:Guadeloupe	Lebreton 1214a	E. Lebreton, N. Magain & E. Serusiaux	E. Lebreton, R. Lücking & E. Sérusiaux	EL1214a	PQ603743	—	—	E. Lebreton
Aderkomyces aff. couepiae 2	France:Guadeloupe	Lebreton 608a	E. Lebreton, N. Magain & E. Serusiaux	E. Lebreton, R. Lücking & E. Sérusiaux	EL608a	PQ603744	PQ603109	PQ630197	E. Lebreton
Aderkomyces aff. couepiae 2	France:Guadeloupe	Lebreton 616b	E. Lebreton, N. Magain & E. Serusiaux	E. Lebreton, R. Lücking & E. Sérusiaux	EL616b	PQ603745	PQ603110	—	E. Lebreton
Aderkomyces aff. couepiae 2	France:Guadeloupe	Lebreton 694b	E. Lebreton, N. Magain & E. Serusiaux	E. Lebreton, R. Lücking & E. Sérusiaux	EL694b	PQ603746	—	—	E. Lebreton
Aderkomyces aff. couepiae 2	France:Guadeloupe	Lebreton 849a	E. Lebreton, N. Magain & E. Serusiaux	E. Lebreton, R. Lücking & E. Sérusiaux	EL849a	PQ603747	PQ603111	PQ630198	E. Lebreton
Aderkomyces aff. gomezii	Colombia	Ertz 27891G	D. Ertz	E. Lebreton, D. Ertz & R. Lücking	LOT00-37006G	PQ603748	—	PQ630199	D. Ertz
Aderkomyces aff. gomezii	Colombia	Ertz 27933A	D. Ertz	E. Lebreton, D. Ertz & R. Lücking	LOT00-37048A	PQ603749	—	PQ630200	D. Ertz
Aderkomyces aff. papilliferus 1	Madagascar	Ertz 27044A	D. Ertz	E. Lebreton, D. Ertz & R. Lücking	DE27044A	PQ603750	—	PQ630201	E. Lebreton & D. Ertz
Aderkomyces aff. papilliferus 2	Peru	Ertz 26503N	D. Ertz	E. Lebreton, D. Ertz & R. Lücking	LOT01-3564N	PQ603751	—	—	D. Ertz
Aderkomyces aff. thailandicus 1	Taiwan	Magain s.n.	N. Magain	E. Lebreton & R. Lücking	EL2466c	PQ603752	PQ603112	—	E. Lebreton
Aderkomyces aff. thailandicus 2	Taiwan	Magain s.n.	N. Magain	E. Lebreton & R. Lücking	EL2750b	—	PQ603113	PQ630202	E. Lebreton
Aderkomyces armatus	France:Reunion	Ah-Peng & Stenger s.n.	C. Ah-Peng & P-L. Stenger	E. Lebreton	EL1681a	PQ603753	—	—	E. Lebreton
Aderkomyces armatus	France:Reunion	Ah-Peng & Stenger s.n.	C. Ah-Peng & P-L. Stenger	E. Lebreton	EL2116a	PQ603754	PQ603114	—	E. Lebreton
Aderkomyces armatus	France:Reunion	Ah-Peng & Stenger s.n.	C. Ah-Peng & P-L. Stenger	E. Lebreton	EL2119a	PQ603755	PQ603115	—	E. Lebreton
Aderkomyces armatus	France:Reunion	Ah-Peng & Stenger s.n.	C. Ah-Peng & P-L. Stenger	E. Lebreton	EL2220a	PQ603756	PQ603116	—	E. Lebreton
Aderkomyces armatus	France:Reunion	Ah-Peng & Stenger s.n.	C. Ah-Peng & P-L. Stenger	E. Lebreton	EL2258a	PQ603757	PQ603117	—	E. Lebreton
Aderkomyces armatus	France:Reunion	Ah-Peng & Stenger s.n.	C. Ah-Peng & P-L. Stenger	E. Lebreton	EL2259a	PQ603758	PQ603118	PQ630203	E. Lebreton
Aderkomyces armatus	France:Reunion	Ah-Peng & Stenger s.n.	C. Ah-Peng & P-L. Stenger	E. Lebreton	EL2262a	PQ603759	PQ603119	PQ630204	E. Lebreton
Aderkomyces couepiae	Colombia	Ertz 27932A	D. Ertz	E. Lebreton, D. Ertz & R. Lücking	LOT00-37047A	PQ603760	—	PQ630205	D. Ertz
Aderkomyces dilatatus	Madagascar	Ertz 26841C	D. Ertz	E. Lebreton, D. Ertz & R. Lücking	DE26841C	—	PQ603120	PQ630206	E. Lebreton & D. Ertz
Aderkomyces gomezii	Colombia	Ertz 27935B	D. Ertz	E. Lebreton, D. Ertz & R. Lücking	LOT00-37050B	PQ603761	—	PQ630207	D. Ertz
Aderkomyces papilliferus	France:Mayotte	Ertz 22359B	D. Ertz	E. Lebreton, D. Ertz & R. Lücking	DE22359B	PQ603762	PQ603121	—	E. Lebreton & D. Ertz
Aderkomyces papilliferus	Madagascar	Ertz 27021A	D. Ertz	E. Lebreton, D. Ertz & R. Lücking	DE27021A	—	PQ603122	PQ630209	E. Lebreton & D. Ertz
Aderkomyces papilliferus	Madagascar	Ertz 27023A	D. Ertz	E. Lebreton, D. Ertz & R. Lücking	DE27023A	—	PQ603123	—	E. Lebreton & D. Ertz
Aderkomyces papilliferus	Madagascar	Ertz 27044B	D. Ertz	E. Lebreton, D. Ertz & R. Lücking	DE27044B	PQ603763	—	PQ630210	E. Lebreton & D. Ertz
Aderkomyces papilliferus	Madagascar	Ertz 27113B	D. Ertz	E. Lebreton, D. Ertz & R. Lücking	DE27113B	—	PQ603124	PQ630211	E. Lebreton & D. Ertz
Aderkomyces papilliferus	France:Guadeloupe	Lebreton 1022a	E. Lebreton, N. Magain & E. Serusiaux	E. Lebreton, R. Lücking & E. Sérusiaux	EL1022a	PQ603764	—	—	E. Lebreton
Aderkomyces papilliferus	France:Guadeloupe	Lebreton 1094a	E. Lebreton, N. Magain & E. Serusiaux	E. Lebreton, R. Lücking & E. Sérusiaux	EL1094a	PQ603765	—	PQ630212	E. Lebreton
Aderkomyces papilliferus	France:Guadeloupe	Lebreton 1468a	E. Lebreton, N. Magain & E. Serusiaux	E. Lebreton, R. Lücking & E. Sérusiaux	EL1468a	PQ603766	—	—	E. Lebreton
Aderkomyces papilliferus	France:Guadeloupe	Lebreton 1547a	E. Lebreton, N. Magain & E. Serusiaux	E. Lebreton, R. Lücking & E. Sérusiaux	EL1547a	PQ603767	—	—	E. Lebreton
Aderkomyces papilliferus	Brazil	Xavier-Leite 1904	A.B. Xavier-Leite	A. B. Xavier-Leite & R. Lücking	22191	—	MZ851502	—	A. B. Xavier-Leite
Aderkomyces papilliferus	Brazil	Cáceres 27789	M.E.S. Cáceres	A. Aptroot	Caceres27789	—	—	PQ630208	E. Lebreton
Aderkomyces planicarpus	Brazil	Xavier-Leite 2495	A.B. Xavier-Leite	A. B. Xavier-Leite & R. Lücking	22055	—	MZ851560	—	A. B. Xavier-Leite
Aderkomyces planicarpus	Brazil	Xavier-Leite 1892	A.B. Xavier-Leite	A. B. Xavier-Leite & R. Lücking	22179	—	MZ851500	—	A. B. Xavier-Leite
Aderkomyces sp. 1	Taiwan	Magain s.n.	N. Magain	E. Lebreton & R. Lücking	EL2420a	PQ603768	PQ603125	PQ630213	E. Lebreton
Aderkomyces sp. 1	Taiwan	Magain s.n.	N. Magain	E. Lebreton & R. Lücking	EL2430c	PQ603769	—	—	E. Lebreton
Aderkomyces sp. 4	Taiwan	Magain s.n.	N. Magain	E. Lebreton & R. Lücking	EL2453a	PQ603770	PQ603126	PQ630214	E. Lebreton
Aderkomyces sp. 4	Taiwan	Magain s.n.	N. Magain	E. Lebreton & R. Lücking	EL2457a	PQ603771	PQ603127	PQ630215	E. Lebreton
Aderkomyces sp. 4	Taiwan	Magain s.n.	N. Magain	E. Lebreton & R. Lücking	EL2463a	PQ603772	PQ603128	—	E. Lebreton
Aderkomyces sp. 4	Taiwan	Magain s.n.	N. Magain	E. Lebreton & R. Lücking	EL2469a	PQ603773	PQ603129	—	E. Lebreton
Aderkomyces sp. 4	Taiwan	Magain s.n.	N. Magain	E. Lebreton & R. Lücking	EL2680b	PQ603774	PQ603130	—	E. Lebreton
Aderkomyces sp. nov 1	Colombia	Ertz 27814A	D. Ertz	E. Lebreton, D. Ertz & R. Lücking	LOT03-35207A	PQ603775	—	PQ630216	D. Ertz
Aderkomyces sp. nov 3	Taiwan	Magain s.n.	N. Magain	E. Lebreton & R. Lücking	EL2439a	PQ603776	PQ603132	—	E. Lebreton
Aderkomyces sp. nov 3	Taiwan	Magain s.n.	N. Magain	E. Lebreton & R. Lücking	EL2440a	PQ603777	—	—	E. Lebreton
Aderkomyces sp. nov 3	Taiwan	Magain s.n.	N. Magain	E. Lebreton & R. Lücking	EL2443a	PQ603778	PQ603133	—	E. Lebreton
Aderkomyces sp. nov 3	Taiwan	Magain s.n.	N. Magain	E. Lebreton & R. Lücking	EL2454a	PQ603779	PQ603134	—	E. Lebreton
Aderkomyces sp. nov 2	Brazil	Cáceres & Aptroot 28689	M.E.S Cáceres & A. Aptroot	A. B. Xavier-Leite & R. Lücking	23161	—	MZ851683	—	A. B. Xavier-Leite
Aderkomyces sp. nov 2	Brazil	Cáceres & Aptroot 28693	M.E.S Cáceres & A. Aptroot	A. B. Xavier-Leite & R. Lücking	23162	—	MZ851686	—	A. B. Xavier-Leite
Aderkomyces sp. 4	Taiwan	Magain s.n.	N. Magain	E. Lebreton & R. Lücking	EL2748b	—	PQ603131	—	E. Lebreton
Aderkomyces sp. nov 3	Taiwan	Magain s.n.	N. Magain	E. Lebreton & R. Lücking	EL2683a	—	PQ603135	—	E. Lebreton
Aderkomyces thailandicus	Taiwan	Magain s.n.	N. Magain	E. Lebreton & R. Lücking	EL2446b	PQ603780	—	—	E. Lebreton
Aderkomyces thailandicus	Taiwan	Magain s.n.	N. Magain	E. Lebreton & R. Lücking	EL2460a	PQ603781	PQ603136	PQ630217	E. Lebreton
Aderkomyces thailandicus	Taiwan	Magain s.n.	N. Magain	E. Lebreton & R. Lücking	EL2461a	PQ603782	PQ603137	—	E. Lebreton
Aderkomyces thailandicus	Taiwan	Magain s.n.	N. Magain	E. Lebreton & R. Lücking	EL2470b	PQ603783	PQ603138	—	E. Lebreton
Aderkomyces thailandicus	Taiwan	Magain s.n.	N. Magain	E. Lebreton & R. Lücking	EL2471a	PQ603784	—	—	E. Lebreton
Aderkomyces thailandicus	Taiwan	Magain s.n.	N. Magain	E. Lebreton & R. Lücking	EL2691a	PQ603785	PQ603139	PQ630218	E. Lebreton
Aderkomyces thailandicus	Taiwan	Magain s.n.	N. Magain	E. Lebreton & R. Lücking	EL2744a	PQ603786	—	—	E. Lebreton
Aptrootidea aff. atrofusca	Peru	Ertz 27600B	D. Ertz	E. Lebreton, D. Ertz & R. Lücking	LOT00-35006B	PQ603787	—	—	D. Ertz
Aptrootidea aff. marginata 1	Madagascar	Ertz 27022A	D. Ertz	E. Lebreton, D. Ertz & R. Lücking	DE27022A	PQ603788	—	—	D. Ertz
Aptrootidea aff. marginata 2	France:Guadeloupe	Lebreton 1600a	E. Lebreton, N. Magain & E. Serusiaux	E. Lebreton, R. Lücking & E. Sérusiaux	EL1600a	PQ603789	PQ603140	PQ630219	E. Lebreton
Aptrootidea aff. marginata 2	Brazil	Xavier-Leite 1467b	A.B. Xavier-Leite	A. B. Xavier-Leite & R. Lücking	22184	—	MZ851569	—	A. B. Xavier-Leite
Aptrootidea aff. marginata 2	Brazil	Cáceres & Lücking 140	M.E.S. Cáceres & R. Lücking	A. B. Xavier-Leite & R. Lücking	22884	—	MZ851697	—	A. B. Xavier-Leite
Aptrootidea aff. marginata 2	Brazil	Xavier-Leite 1539	A.B. Xavier-Leite	A. B. Xavier-Leite & R. Lücking	23012	—	MZ851489	—	A. B. Xavier-Leite
Aptrootidea aff. marginata 2	Brazil	Xavier-Leite 1459	A.B. Xavier-Leite	A. B. Xavier-Leite & R. Lücking	23014	—	MZ851478	—	A. B. Xavier-Leite
Aptrootidea aff. marginata 2	Brazil	Xavier-Leite 1466	A.B. Xavier-Leite	A. B. Xavier-Leite & R. Lücking	23015	—	MZ851479	—	A. B. Xavier-Leite
Aptrootidea aff. marginata 2	Brazil	Xavier-Leite 1527b	A.B. Xavier-Leite	A. B. Xavier-Leite & R. Lücking	23076	—	MZ851577	—	A. B. Xavier-Leite
Aptrootidea aff. marginata 2	Brazil	Xavier-Leite 1572b	A.B. Xavier-Leite	A. B. Xavier-Leite & R. Lücking	23078	—	MZ851586	—	A. B. Xavier-Leite
Aptrootidea aff. marginata 2	Brazil	Xavier-Leite 1483a	A.B. Xavier-Leite	A. B. Xavier-Leite & R. Lücking	23114	—	MZ851573	—	A. B. Xavier-Leite
Aptrootidea aff. marginata 3	New Caledonia	Ducouret & Brouste s.n.	E. Ducouret & D. Brouste	E. Lebreton & R. Lücking	EL1696d	PQ603790	—	PQ630220	E. Lebreton
Aptrootidea aff. marginata 3	New Caledonia	Lebreton 1960b	E. Lebreton & A. Lespagnol	E. Lebreton & R. Lücking	EL1960b	PQ603791	PQ603141	PQ630221	E. Lebreton
Aptrootidea aff. marginata 3	New Caledonia	Lebreton 2176b	E. Lebreton & A. Lespagnol	E. Lebreton & R. Lücking	EL2176b	—	PQ603142	PQ630222	E. Lebreton
Aptrootidea marginata	Costa Rica	Lücking 16032g	R. Lücking	R. Lücking	Luecking032g	PQ603792	PQ603143	PQ630223	E. Lebreton
Aptrootidea marginata	Brazil	Xavier-Leite et al. 1397b	A.B. Xavier-Leite et al.	A. B. Xavier-Leite & R. Lücking	22168	—	MZ851656	—	A. B. Xavier-Leite
Aptrootidea marginata	Brazil	Xavier-Leite et al. 1370b	A.B. Xavier-Leite et al.	A. B. Xavier-Leite & R. Lücking	22170	—	MZ851654	—	A. B. Xavier-Leite
Aptrootidea marginata	Brazil	Cáceres & Lücking 139	M.E.S. Cáceres & R. Lücking	A. B. Xavier-Leite & R. Lücking	22869	—	MZ851696	—	A. B. Xavier-Leite
Aptrootidea marginata	Brazil	Xavier-Leite et al. 1242	A.B. Xavier-Leite et al.	A. B. Xavier-Leite & R. Lücking	23013	—	MZ851625	—	A. B. Xavier-Leite
Aptrootidea sp. 1	Colombia	Ertz 27835A	D. Ertz	E. Lebreton, D. Ertz & R. Lücking	LOT03-35406A	PQ603793	—	PQ630224	D. Ertz
Aptrootidea sp. nov 1	France:Guadeloupe	Lebreton 692b	E. Lebreton, N. Magain & E. Serusiaux	E. Lebreton, R. Lücking & E. Sérusiaux	EL692b	PQ603794	PQ603146	PQ630225	E. Lebreton
Aptrootidea sp. nov 1	France:Guadeloupe	Lebreton 693b	E. Lebreton, N. Magain & E. Serusiaux	E. Lebreton, R. Lücking & E. Sérusiaux	EL693b	PQ603795	PQ603147	PQ630226	E. Lebreton
Aptrootidea sp. nov 1	Brazil	Xavier-Leite 1986	A.B. Xavier-Leite	A. B. Xavier-Leite & R. Lücking	22024	—	MZ851530	—	A. B. Xavier-Leite
Aptrootidea sp. nov 1	France:Guadeloupe	Lebreton 2368e	E. Lebreton	E. Lebreton	EL2368e	—	PQ603144	—	E. Lebreton
Aptrootidea sp. nov 1	France:Guadeloupe	Lebreton 2368f	E. Lebreton	E. Lebreton	EL2368f	—	PQ603145	—	E. Lebreton
Aptrootidea sp. nov 2	France:Guadeloupe	Lebreton 1201a	E. Lebreton, N. Magain & E. Serusiaux	E. Lebreton, R. Lücking & E. Sérusiaux	EL1201a	PQ603796	PQ603148	PQ630227	E. Lebreton
Arthotheliopsis corticola	Brazil	Cáceres 40960	M.E.S. Cáceres	A. Aptroot et al.	Caceres40960	PQ603797	—	—	E. Lebreton
Arthotheliopsis serusiauxii	France:Guadeloupe	Lebreton 1017a	E. Lebreton, N. Magain & E. Serusiaux	E. Lebreton, R. Lücking & E. Sérusiaux	EL1017a	PQ603798	PQ603149	PQ630228	E. Lebreton
Arthotheliopsis sp. nov 1	New Caledonia	Lebreton 1964a	E. Lebreton & A. Lespagnol	E. Lebreton & R. Lücking	EL1964a	PQ603799	PQ603150	PQ630229	E. Lebreton
Arthotheliopsis tricharioides	France:Guadeloupe	Lebreton 2368d	E. Lebreton	E. Lebreton	EL2368d	PQ603800	PQ603151	PQ630230	E. Lebreton
Arthotheliopsis tricharioides	Brazil	Xavier-Leite 1924	A.B. Xavier-Leite	A. B. Xavier-Leite & R. Lücking	22086	MZ827202	MZ851505	—	A. B. Xavier-Leite
Asterothyrium aff. leucophthalmum 1	Cuba	Lücking et al. 41904	R. Lücking et al.	R. Lücking	22935	—	MZ851720	—	A. B. Xavier-Leite
Asterothyrium aff. leucophthalmum 2	Cuba	Lücking et al. 42062	R. Lücking et al.	R. Lücking	22936	—	MZ851721	—	A. B. Xavier-Leite
Asterothyrium aff. microsporum 1	Taiwan	Magain s.n.	N. Magain	E. Lebreton & R. Lücking	EL2411a	PQ603801	PQ603152	—	E. Lebreton
Asterothyrium aff. microsporum 1	Taiwan	Magain s.n.	N. Magain	E. Lebreton & R. Lücking	EL2514a	—	PQ603153	—	E. Lebreton
Asterothyrium aff. microsporum 2	Taiwan	Magain s.n.	N. Magain	E. Lebreton & R. Lücking	EL2503a	PQ603802	PQ603154	PQ630231	E. Lebreton
Asterothyrium aff. microsporum 3	Madagascar	Ertz 27194A	D. Ertz	E. Lebreton, D. Ertz & R. Lücking	DE27194A	PQ603803	—	—	D. Ertz
Asterothyrium aff. microsporum 4	Madagascar	Ertz 27114D	D. Ertz	E. Lebreton, D. Ertz & R. Lücking	DE27114D	PQ603804	—	PQ630232	E. Lebreton & D. Ertz
Asterothyrium aff. microsporum 4	Taiwan	Magain s.n.	N. Magain	E. Lebreton & R. Lücking	EL2731a	—	PQ603155	—	E. Lebreton
Asterothyrium aff. microsporum 4	Taiwan	Magain s.n.	N. Magain	E. Lebreton & R. Lücking	EL2735a	PQ603805	PQ603156	PQ630233	E. Lebreton
Asterothyrium aff. microsporum 5	New Caledonia	Lebreton 2272b	E. Lebreton & A. Lespagnol	E. Lebreton & R. Lücking	EL2272b	—	PQ603157	—	E. Lebreton
Asterothyrium aff. microsporum 6	Taiwan	Magain s.n.	N. Magain	E. Lebreton & R. Lücking	EL2665a	PQ603806	—	—	E. Lebreton
Asterothyrium aff. microsporum 7	Guatemala	Lücking 4455	R. Lücking	R. Lücking	22819	—	MZ851733	—	A. B. Xavier-Leite
Asterothyrium aff. microsporum 8	Cuba	Lücking et al. 41877c	R. Lücking et al.	R. Lücking	22930	—	MZ851725	—	A. B. Xavier-Leite
Asterothyrium aff. microsporum 9	France:Guadeloupe	Lebreton 2365a	E. Lebreton	E. Lebreton	EL2365a	PQ603807	PQ603158	—	E. Lebreton
Asterothyrium aff. microsporum 9	France:Guadeloupe	Lebreton 2366a	E. Lebreton	E. Lebreton	EL2366a	—	PQ603159	PQ630234	E. Lebreton
Asterothyrium aff. microsporum 9	Cuba	Lücking et al. 41885a	R. Lücking et al.	R. Lücking	22932	—	MZ851726	—	A. B. Xavier-Leite
Asterothyrium aff. microsporum 9	Brazil	Xavier-Leite 2107	A.B. Xavier-Leite	A. B. Xavier-Leite & R. Lücking	23084	—	MZ851549	—	A. B. Xavier-Leite
Asterothyrium leucophthalmum	Brazil	Xavier-Leite et al. 1176	A.B. Xavier-Leite et al.	A. B. Xavier-Leite & R. Lücking	23081	—	MZ851619	—	A. B. Xavier-Leite
Asterothyrium leucophthalmum	Brazil	Xavier-Leite et al. 1178	A.B. Xavier-Leite et al.	A. B. Xavier-Leite & R. Lücking	23082	—	MZ851620	—	A. B. Xavier-Leite
Asterothyrium leucophthalmum	Brazil	Xavier-Leite et al. 1092	A.B. Xavier-Leite et al.	A. B. Xavier-Leite & R. Lücking	23083	—	MZ851613	—	A. B. Xavier-Leite
Asterothyrium longisporum	Costa Rica	Lücking s.n.	R. Lücking	R. Lücking	sample-no-4	—	AY341349	—	B. Stuart
Asterothyrium monosporum	Saint Lucia	Van den Boom 59340a	P. van den Boom	E. Lebreton & R. Lücking	vdBoom59340a	—	PQ603160	PQ630235	E. Lebreton
Asterothyrium rotuliforme	New Caledonia	Ducouret & Brouste s.n.	E. Ducouret & D. Brouste	E. Lebreton & R. Lücking	EL2377b	PQ603808	PQ603161	PQ630236	E. Lebreton
Asterothyrium rotuliforme	New Caledonia	Ducouret & Brouste s.n.	E. Ducouret & D. Brouste	E. Lebreton & R. Lücking	EL2378b	—	PQ603162	—	E. Lebreton
Asterothyrium rotuliforme	France:Guadeloupe	Lebreton & Poncet s.n.	E. Lebreton & R. Poncet	E. Lebreton	Galifo183	—	PQ603163	—	E. Lebreton
Asterothyrium rotuliforme	Brazil	Xavier-Leite et al. 1098	A.B. Xavier-Leite et al.	A. B. Xavier-Leite & R. Lücking	22161	—	MZ851615	—	A. B. Xavier-Leite
Asterothyrium rotuliforme	Guatemala	Lücking 4519	R. Lücking	R. Lücking	22814	—	MZ851740	—	A. B. Xavier-Leite
Asterothyrium tetrasporum	France:Guadeloupe	Lebreton 893d	E. Lebreton, N. Magain & E. Serusiaux	E. Lebreton, R. Lücking & E. Sérusiaux	EL893d	—	PQ603164	PQ630237	E. Lebreton
Aulaxina aff. opegraphina 1	New Caledonia	Lebreton 2225c	E. Lebreton & A. Lespagnol	E. Lebreton & R. Lücking	EL2225c	PQ603810	PQ603165	PQ630238	E. Lebreton
Aulaxina aff. opegraphina 1	New Caledonia	Lebreton 2230a	E. Lebreton & A. Lespagnol	E. Lebreton & R. Lücking	EL2230a	—	PQ603166	PQ630239	E. Lebreton
Aulaxina aff. opegraphina 10	France:Guadeloupe	Lebreton 1153a	E. Lebreton, N. Magain & E. Serusiaux	E. Lebreton, R. Lücking & E. Sérusiaux	EL1153a	PQ603809	—	—	E. Lebreton
Aulaxina aff. opegraphina 11	Brazil	Xavier-Leite 1966c	A.B. Xavier-Leite	A. B. Xavier-Leite & R. Lücking	22197	—	MZ851590	—	A. B. Xavier-Leite
Aulaxina aff. opegraphina 12	Brazil	Cáceres & Aptroot 28644	M.E.S Cáceres & A. Aptroot	A. B. Xavier-Leite & R. Lücking	23130	—	MZ851665	—	A. B. Xavier-Leite
Aulaxina aff. opegraphina 12	Brazil	Cáceres & Aptroot 28652	M.E.S Cáceres & A. Aptroot	A. B. Xavier-Leite & R. Lücking	23131	MZ827294	MZ851672	—	A. B. Xavier-Leite
Aulaxina aff. opegraphina 2	New Caledonia	Lebreton 1887a	E. Lebreton & A. Lespagnol	E. Lebreton & R. Lücking	EL1887a	—	PQ603167	—	E. Lebreton
Aulaxina aff. opegraphina 2	New Caledonia	Lebreton 1909a	E. Lebreton & A. Lespagnol	E. Lebreton & R. Lücking	EL1909a	PQ603811	PQ603168	PQ630240	E. Lebreton
Aulaxina aff. opegraphina 2	New Caledonia	Lebreton 1996a	E. Lebreton & A. Lespagnol	E. Lebreton & R. Lücking	EL1996a	—	PQ603169	PQ630241	E. Lebreton
Aulaxina aff. opegraphina 3	New Caledonia	Lebreton 1841b	E. Lebreton & A. Lespagnol	E. Lebreton & R. Lücking	EL1841b	PQ603812	PQ603170	PQ630242	E. Lebreton
Aulaxina aff. opegraphina 3	New Caledonia	Lebreton 1923a	E. Lebreton & A. Lespagnol	E. Lebreton & R. Lücking	EL1923a	—	PQ603171	PQ630243	E. Lebreton
Aulaxina aff. opegraphina 3	New Caledonia	Lebreton 2370a	E. Lebreton & A. Lespagnol	E. Lebreton & R. Lücking	EL2370a	PQ603813	PQ603172	—	E. Lebreton
Aulaxina aff. opegraphina 4	Madagascar	Ertz 26835D	D. Ertz	E. Lebreton, D. Ertz & R. Lücking	DE26835D	—	PQ603173	—	E. Lebreton & D. Ertz
Aulaxina aff. opegraphina 5	Madagascar	Ertz 26741B	D. Ertz	E. Lebreton, D. Ertz & R. Lücking	DE26741B	PQ603814	PQ603174	PQ630244	E. Lebreton & D. Ertz
Aulaxina aff. opegraphina 6	Madagascar	Ertz 27032B	D. Ertz	E. Lebreton, D. Ertz & R. Lücking	DE27032B	PQ603815	—	—	D. Ertz
Aulaxina aff. opegraphina 7	Madagascar	Ertz 20274A	D. Ertz	E. Lebreton, D. Ertz & R. Lücking	DE14MA7A	PQ603816	PQ603175	PQ630245	E. Lebreton & D. Ertz
Aulaxina aff. opegraphina 8	New Caledonia	Lebreton 1950a	E. Lebreton & A. Lespagnol	E. Lebreton & R. Lücking	EL1950a	—	PQ603176	PQ630246	E. Lebreton
Aulaxina aff. opegraphina 9	France:Guadeloupe	Lebreton 2368a	E. Lebreton	E. Lebreton	EL2368a	—	PQ603177	PQ630247	E. Lebreton
Aulaxina aff. quadrangula 1	Madagascar	Ertz 27029A	D. Ertz	E. Lebreton, D. Ertz & R. Lücking	DE27029A	PQ603817	PQ603178	PQ630248	E. Lebreton & D. Ertz
Aulaxina aff. quadrangula 2	New Caledonia	Ducouret & Brouste s.n.	E. Ducouret & D. Brouste	E. Lebreton & R. Lücking	EL1696a	PQ603818	—	PQ630249	E. Lebreton
Aulaxina aff. quadrangula 3	France:Guadeloupe	Lebreton 1206b	E. Lebreton, N. Magain & E. Serusiaux	E. Lebreton, R. Lücking & E. Sérusiaux	EL1206b	PQ603819	PQ603179	—	E. Lebreton
Aulaxina aff. quadrangula 3	France:Guadeloupe	Lebreton 1578a	E. Lebreton, N. Magain & E. Serusiaux	E. Lebreton, R. Lücking & E. Sérusiaux	EL1578a	PQ603820	PQ603180	PQ630250	E. Lebreton
Aulaxina aff. quadrangula 3	France:Guadeloupe	Lebreton 616a	E. Lebreton, N. Magain & E. Serusiaux	E. Lebreton, R. Lücking & E. Sérusiaux	EL616a	PQ603821	PQ603181	—	E. Lebreton
Aulaxina aff. quadrangula 3	France:Guadeloupe	Lebreton 619a	E. Lebreton, N. Magain & E. Serusiaux	E. Lebreton, R. Lücking & E. Sérusiaux	EL619a	PQ603822	PQ603182	—	E. Lebreton
Aulaxina aff. quadrangula 3	France:Guadeloupe	Lebreton 990a	E. Lebreton, N. Magain & E. Serusiaux	E. Lebreton, R. Lücking & E. Sérusiaux	EL990a	PQ603823	PQ603183	PQ630251	E. Lebreton
Aulaxina aff. quadrangula 3	Brazil	Xavier-Leite 2452	A.B. Xavier-Leite	A. B. Xavier-Leite & R. Lücking	22114	MZ827213	MZ851557	—	A. B. Xavier-Leite
Aulaxina aff. quadrangula 3	Brazil	Xavier-Leite 1661	A.B. Xavier-Leite	A. B. Xavier-Leite & R. Lücking	22185	MZ827229	MZ851496	—	A. B. Xavier-Leite
Aulaxina aff. quadrangula 3	Costa Rica	Lücking s.n	R. Lücking	E. Lebreton & R. Lücking	22837	MZ827241	MZ851717	—	A. B. Xavier-Leite
Aulaxina aff. quadrangula 3	Brazil	Cáceres & Lücking 172	M.E.S. Cáceres & R. Lücking	A. B. Xavier-Leite & R. Lücking	22843	MZ827243	MZ851706	—	A. B. Xavier-Leite
Aulaxina aff. quadrangula 3	Brazil	Xavier-Leite 2018a	A.B. Xavier-Leite	A. B. Xavier-Leite & R. Lücking	23093	MZ827281	MZ851591	—	A. B. Xavier-Leite
Aulaxina aff. quadrangula 3	Brazil	Cáceres & Aptroot 28664a	M.E.S Cáceres & A. Aptroot	A. B. Xavier-Leite & R. Lücking	23126	MZ827292	MZ851689	—	A. B. Xavier-Leite
Aulaxina aff. quadrangula 3	Brazil	Cáceres & Aptroot 28683	M.E.S Cáceres & A. Aptroot	A. B. Xavier-Leite & R. Lücking	23134	MZ827297	MZ851682	—	A. B. Xavier-Leite
Aulaxina aff. quadrangula 3	Costa Rica	Lücking s.n.	R. Lücking	E. Lebreton & R. Lücking	sample-no-66	AY341364	AY341350	—	B. Stuart
Aulaxina aff. submuralis	Brazil	Aptroot 56495	A. Aptroot	E. Lebreton & R. Lücking	Aptroot56495	—	PQ603184	PQ630252	E. Lebreton
Aulaxina opegraphina	France:Guadeloupe	Lebreton 1145a	E. Lebreton, N. Magain & E. Serusiaux	E. Lebreton, R. Lücking & E. Sérusiaux	EL1145a	PQ603824	PQ603185	PQ630253	E. Lebreton
Aulaxina opegraphina	France:Guadeloupe	Lebreton 696b	E. Lebreton, N. Magain & E. Serusiaux	E. Lebreton, R. Lücking & E. Sérusiaux	EL696b	PQ603825	PQ603186	PQ630254	E. Lebreton
Aulaxina quadrangula	Brazil	Aptroot 86748	A. Aptroot	E. Lebreton & R. Lücking	Aptroot86748	—	PQ603187	—	E. Lebreton
Aulaxina quadrangula	Brazil	Cáceres & Aptroot 28639	M.E.S Cáceres & A. Aptroot	A. B. Xavier-Leite & R. Lücking	23120	MZ827286	MZ851662	—	A. B. Xavier-Leite
Aulaxina quadrangula	Brazil	Cáceres & Aptroot 28650	M.E.S Cáceres & A. Aptroot	A. B. Xavier-Leite & R. Lücking	23121	MZ827287	MZ851670	—	A. B. Xavier-Leite
Aulaxina quadrangula	Brazil	Cáceres & Aptroot 28648	M.E.S Cáceres & A. Aptroot	A. B. Xavier-Leite & R. Lücking	23122	MZ827288	MZ851668	—	A. B. Xavier-Leite
Aulaxina quadrangula	Brazil	Cáceres & Aptroot 28633	M.E.S Cáceres & A. Aptroot	A. B. Xavier-Leite & R. Lücking	23123	MZ827289	MZ851659	—	A. B. Xavier-Leite
Aulaxina quadrangula	Brazil	Cáceres & Aptroot 28638	M.E.S Cáceres & A. Aptroot	A. B. Xavier-Leite & R. Lücking	23124	MZ827290	MZ851661	—	A. B. Xavier-Leite
Aulaxina quadrangula	Brazil	Cáceres & Aptroot 28671	M.E.S Cáceres & A. Aptroot	A. B. Xavier-Leite & R. Lücking	23125	MZ827291	MZ851678	—	A. B. Xavier-Leite
Aulaxina quadrangula	Brazil	Cáceres & Aptroot 28692	M.E.S Cáceres & A. Aptroot	A. B. Xavier-Leite & R. Lücking	23128	MZ827293	MZ851685	—	A. B. Xavier-Leite
Aulaxina quadrangula	Brazil	Cáceres & Aptroot 28653	M.E.S Cáceres & A. Aptroot	A. B. Xavier-Leite & R. Lücking	23132	MZ827295	MZ851673	—	A. B. Xavier-Leite
Aulaxina quadrangula	Brazil	Cáceres & Aptroot 28651	M.E.S Cáceres & A. Aptroot	A. B. Xavier-Leite & R. Lücking	23133	MZ827296	MZ851671	—	A. B. Xavier-Leite
Aulaxina sp. nov 1	New Caledonia	Lebreton 1889b	E. Lebreton & A. Lespagnol	E. Lebreton & R. Lücking	EL1889b	PQ603826	PQ603189	PQ630256	E. Lebreton
Aulaxina sp. nov 1	New Caledonia	Lebreton 1812a	E. Lebreton & A. Lespagnol	E. Lebreton & R. Lücking	EL1812a	—	PQ603188	PQ630255	E. Lebreton
Aulaxina submuralis	Brazil	Xavier-Leite et al. 1139	A.B. Xavier-Leite et al.	A. B. Xavier-Leite & R. Lücking	22162	MZ827223	MZ851617	—	A. B. Xavier-Leite
Aulaxina submuralis	Brazil	Xavier-Leite et al. 1148	A.B. Xavier-Leite et al.	A. B. Xavier-Leite & R. Lücking	22163	MZ827224	MZ851618	—	A. B. Xavier-Leite
Aulaxina submuralis	Brazil	Xavier-Leite et al. 1402a	A.B. Xavier-Leite et al.	A. B. Xavier-Leite & R. Lücking	22175	MZ827227	MZ851657	—	A. B. Xavier-Leite
Aulaxina submuralis	Brazil	Xavier-Leite et al. 1303	A.B. Xavier-Leite et al.	A. B. Xavier-Leite & R. Lücking	22188	—	MZ851627	—	A. B. Xavier-Leite
Aulaxinella aff. minuta 1	Costa Rica	Baloch HK2	E. Baloch	A. B. Xavier-Leite & R. Lücking		AY648887	—	—	E. Baloch
Aulaxinella aff. minuta 10	Brazil	Xavier-Leite 1529a	A.B. Xavier-Leite	A. B. Xavier-Leite & R. Lücking	22186	—	MZ851578	—	A. B. Xavier-Leite
Aulaxinella aff. minuta 10	Brazil	Xavier-Leite 1529b	A.B. Xavier-Leite	A. B. Xavier-Leite & R. Lücking	22187	—	MZ851579	—	A. B. Xavier-Leite
Aulaxinella aff. minuta 10	Brazil	Xavier-Leite 1530b	A.B. Xavier-Leite	A. B. Xavier-Leite & R. Lücking	23033	—	MZ851581	—	A. B. Xavier-Leite
Aulaxinella aff. minuta 2	Brazil	Xavier-Leite 1572c	A.B. Xavier-Leite	A. B. Xavier-Leite & R. Lücking	23079	—	MZ851587	—	A. B. Xavier-Leite
Aulaxinella aff. minuta 3	France:Guadeloupe	Lebreton 2368c	E. Lebreton	E. Lebreton	EL2368c	PQ603827	PQ603190	—	E. Lebreton
Aulaxinella aff. minuta 4	Colombia	Ertz 27891C	D. Ertz	E. Lebreton, D. Ertz & R. Lücking	LOT00-37006C	PQ603828	—	PQ630257	D. Ertz
Aulaxinella aff. minuta 5	France:Guadeloupe	Lebreton 606a	E. Lebreton, N. Magain & E. Serusiaux	E. Lebreton, R. Lücking & E. Sérusiaux	EL606a	PQ603829	—	—	E. Lebreton
Aulaxinella aff. minuta 6	Brazil	Aptroot 86659b	A. Aptroot	E. Lebreton & R. Lücking	Aptroot86659b	PQ603830	—	—	E. Lebreton
Aulaxinella aff. minuta 7	Taiwan	Magain s.n.	N. Magain	E. Lebreton & R. Lücking	EL2711d	—	PQ603191	PQ630258	E. Lebreton
Aulaxinella aff. minuta 8	France:Reunion	Ah-Peng & Stenger s.n.	C. Ah-Peng & P-L. Stenger	E. Lebreton	EL1749a	—	PQ603192	PQ630259	E. Lebreton
Aulaxinella aff. minuta 9	France:Guadeloupe	Lebreton 1572a	E. Lebreton, N. Magain & E. Serusiaux	E. Lebreton, R. Lücking & E. Sérusiaux	EL1572a	PQ603831	PQ603193	PQ630260	E. Lebreton
Aulaxinella minuta	Brazil	Xavier-Leite et al. 1209b	A.B. Xavier-Leite et al.	A. B. Xavier-Leite & R. Lücking	22173	—	MZ851649	—	A. B. Xavier-Leite
Aulaxinella minuta	Brazil	Xavier-Leite et al. 1121	A.B. Xavier-Leite et al.	A. B. Xavier-Leite & R. Lücking	23092	—	MZ851616	—	A. B. Xavier-Leite
Aulaxinella sp. nov 1	Madagascar	Ertz 20273A	D. Ertz	E. Lebreton, D. Ertz & R. Lücking	DE14MA5A	PQ603832	PQ603194	PQ630261	E. Lebreton & D. Ertz
Aulaxinella sp. nov 1	Madagascar	Ertz 27159A	D. Ertz	E. Lebreton, D. Ertz & R. Lücking	DE27159A	PQ603833	—	PQ630262	E. Lebreton & D. Ertz
Aulaxinella sp. nov 2	Taiwan	Magain s.n.	N. Magain	E. Lebreton & R. Lücking	EL2522a	PQ603834	—	PQ630263	E. Lebreton
Aulaxinella sp. nov 3	Taiwan	Magain s.n.	N. Magain	E. Lebreton & R. Lücking	EL2414b	PQ603835	—	—	E. Lebreton
Aulaxinella sp. nov 3	Taiwan	Magain s.n.	N. Magain	E. Lebreton & R. Lücking	EL2515a	PQ603836	—	—	E. Lebreton
Aulaxinella sp. nov 3	Taiwan	Magain s.n.	N. Magain	E. Lebreton & R. Lücking	EL2521b	PQ603837	—	—	E. Lebreton
Aulaxinella sp. nov 3	Taiwan	Magain s.n.	N. Magain	E. Lebreton & R. Lücking	EL2516b	—	PQ603195	—	E. Lebreton
Batistomyces aff. hyalina	Brazil	Xavier-Leite 1054	A.B. Xavier-Leite	A. B. Xavier-Leite & R. Lücking	22089	MZ827203	MZ851476	—	A. B. Xavier-Leite
Batistomyces hyalina	Brazil	Cáceres & Aptroot 28636	M.E.S Cáceres & A. Aptroot	A. B. Xavier-Leite & R. Lücking	23153	—	MZ851660	—	A. B. Xavier-Leite
Batistomyces hyalina	Brazil	Cáceres & Aptroot 28642a	M.E.S Cáceres & A. Aptroot	A. B. Xavier-Leite & R. Lücking	23154	—	MZ851687	—	A. B. Xavier-Leite
Batistomyces hyalina	Brazil	Cáceres & Aptroot 28642b	M.E.S Cáceres & A. Aptroot	A. B. Xavier-Leite & R. Lücking	23155	—	MZ851688	—	A. B. Xavier-Leite
Bezerroplaca aff. lucernifera 1	Peru	Ertz 27600C	D. Ertz	E. Lebreton, D. Ertz & R. Lücking	LOT00-35006C	PQ603838	—	—	D. Ertz
Bezerroplaca aff. lucernifera 2	France:Guadeloupe	Lebreton 2348a	E. Lebreton	E. Lebreton	EL2348a	—	PQ603196	PQ630264	E. Lebreton
Bezerroplaca aff. lucernifera 3	Cuba	Lücking et al. 42473	R. Lücking et al.	—	22938	—	MZ851722	—	A. B. Xavier-Leite
Bezerroplaca lucernifera	Costa Rica	Lücking 59c	R. Lücking	R. Lücking	22910	—	MZ851714	—	A. B. Xavier-Leite
Bezerroplaca lucernifera	Costa Rica	Lücking s.n.	R. Lücking	R. Lücking	sample-no-59a	AY341370	AY341356	—	B. Stuart
Bullatina aff. aspidota 1	New Caledonia	Lebreton 1931a	E. Lebreton & A. Lespagnol	E. Lebreton & R. Lücking	EL1931a	PQ603839	PQ603197	PQ630265	E. Lebreton
Bullatina aff. aspidota 2	New Caledonia	Lebreton 1916a	E. Lebreton & A. Lespagnol	E. Lebreton & R. Lücking	EL1916a	—	PQ603198	PQ630266	E. Lebreton
Bullatina aff. aspidota 2	New Caledonia	Lebreton 2377a	E. Lebreton & A. Lespagnol	E. Lebreton & R. Lücking	EL2377a	—	—	PQ630267	E. Lebreton
Bullatina aff. aspidota 3	Taiwan	Magain s.n.	N. Magain	E. Lebreton & R. Lücking	EL2705b	PQ603840	—	—	E. Lebreton
Bullatina aff. aspidota 3	Taiwan	Magain s.n.	N. Magain	E. Lebreton & R. Lücking	EL2729a	—	PQ603199	—	E. Lebreton
Bullatina aff. aspidota 3	Taiwan	Magain s.n.	N. Magain	E. Lebreton & R. Lücking	EL2736a	PQ603841	PQ603200	—	E. Lebreton
Bullatina aspidota 3	Costa Rica	Lücking 10b	R. Lücking	E. Lebreton & R. Lücking	22897	—	MZ851713	—	A. B. Xavier-Leite
Calenia aff. bullatinoides 1	France:Reunion	Ah-Peng & Stenger s.n.	C. Ah-Peng & P-L. Stenger	E. Lebreton	EL1751a	PQ603842	—	PQ630268	E. Lebreton
Calenia aff. bullatinoides 2	France:Reunion	Ah-Peng & Stenger s.n.	C. Ah-Peng & P-L. Stenger	E. Lebreton	EL2115a	—	PQ603201	PQ630269	E. Lebreton
Calenia aff. bullatinoides 2	France:Reunion	Ah-Peng & Stenger s.n.	C. Ah-Peng & P-L. Stenger	E. Lebreton	EL2117a	—	PQ603202	—	E. Lebreton
Calenia aff. bullatinoides 3	Brazil	Xavier-Leite 2484	A.B. Xavier-Leite	A. B. Xavier-Leite & R. Lücking	23113	—	MZ851559	—	A. B. Xavier-Leite
Calenia aff. depressa 1	New Caledonia	Lebreton 1986a	E. Lebreton & A. Lespagnol	E. Lebreton & R. Lücking	EL1986a	—	PQ603203	PQ630270	E. Lebreton
Calenia aff. depressa 2	France:Mayotte	Ertz 22000B	D. Ertz	E. Lebreton, D. Ertz & R. Lücking	DE22000B	PQ603843	PQ603204	—	E. Lebreton & D. Ertz
Calenia aff. depressa 2	France:Mayotte	Ertz 22043B	D. Ertz	E. Lebreton, D. Ertz & R. Lücking	DE22043B	PQ603844	—	PQ630271	E. Lebreton & D. Ertz
Calenia aff. depressa 2	Madagascar	Ertz 27027E	D. Ertz	E. Lebreton, D. Ertz & R. Lücking	DE27027E	—	PQ603205	PQ630272	E. Lebreton & D. Ertz
Calenia aff. depressa 3	New Caledonia	Lebreton 1969b	E. Lebreton	E. Lebreton & R. Lücking	EL1969b	PQ603845	—	PQ630273	E. Lebreton
Calenia aff. depressa 3	New Caledonia	Lebreton 2013b	E. Lebreton & A. Lespagnol	E. Lebreton & R. Lücking	EL2013b	—	PQ603206	—	E. Lebreton
Calenia aff. depressa 3	New Caledonia	Lebreton 2020a	E. Lebreton & A. Lespagnol	E. Lebreton & R. Lücking	EL2020a	—	PQ603207	PQ630274	E. Lebreton
Calenia aff. depressa 3	New Caledonia	Lebreton 2187a	E. Lebreton & A. Lespagnol	E. Lebreton & R. Lücking	EL2187a	PQ603846	PQ603208	PQ630275	E. Lebreton
Calenia aff. depressa 3	Taiwan	Magain s.n.	N. Magain	E. Lebreton & R. Lücking	EL2502b	—	PQ603209	PQ630276	E. Lebreton
Calenia aff. depressa 3	Taiwan	Magain s.n.	N. Magain	E. Lebreton & R. Lücking	EL2523a	—	PQ603210	PQ630277	E. Lebreton
Calenia aff. graphidea 1	France:Guadeloupe	Lebreton 573a	E. Lebreton, N. Magain & E. Serusiaux	E. Lebreton, R. Lücking & E. Sérusiaux	EL573a	PQ603847	—	—	E. Lebreton
Calenia aff. graphidea 2	France:Guadeloupe	Lebreton 660a	E. Lebreton, N. Magain & E. Serusiaux	E. Lebreton, R. Lücking & E. Sérusiaux	EL660a	PQ603848	—	—	E. Lebreton
Calenia aff. graphidea 2	Brazil	Xavier-Leite 1988	A.B. Xavier-Leite	A. B. Xavier-Leite & R. Lücking	22027	—	MZ851532	—	A. B. Xavier-Leite
Calenia aff. graphidea 3	France:Guadeloupe	Lebreton 1151a	E. Lebreton, N. Magain & E. Serusiaux	E. Lebreton, R. Lücking & E. Sérusiaux	EL1151a	PQ603849	PQ603211	—	E. Lebreton
Calenia aff. graphidea 3	Brazil	Xavier-Leite 2443	A.B. Xavier-Leite	A. B. Xavier-Leite & R. Lücking	22061	—	MZ851556	—	A. B. Xavier-Leite
Calenia aff. graphidea 3	Brazil	Xavier-Leite 1958	A.B. Xavier-Leite	A. B. Xavier-Leite & R. Lücking	22070	—	MZ851519	—	A. B. Xavier-Leite
Calenia aff. graphidea 3	Brazil	Xavier-Leite 2150	A.B. Xavier-Leite	A. B. Xavier-Leite & R. Lücking	22096	—	MZ851553	—	A. B. Xavier-Leite
Calenia aff. graphidea 4	France:Guadeloupe	Lebreton 1579b	E. Lebreton, N. Magain & E. Serusiaux	E. Lebreton, R. Lücking & E. Sérusiaux	EL1579b	PQ603850	—	—	E. Lebreton
Calenia aff. graphidea 4	France:Guadeloupe	Lebreton 1579c	E. Lebreton, N. Magain & E. Serusiaux	E. Lebreton, R. Lücking & E. Sérusiaux	EL1579c	PQ603851	—	—	E. Lebreton
Calenia aff. graphidea 4	France:Guadeloupe	Lebreton 854a	E. Lebreton, N. Magain & E. Serusiaux	E. Lebreton, R. Lücking & E. Sérusiaux	EL854a	—	PQ603212	PQ630278	E. Lebreton
Calenia aff. graphidea 4	France:Guadeloupe	Lebreton 874a	E. Lebreton, N. Magain & E. Serusiaux	E. Lebreton, R. Lücking & E. Sérusiaux	EL874a	PQ603852	PQ603213	PQ630279	E. Lebreton
Calenia aff. graphidea 4	Brazil	Xavier-Leite 2348	A.B. Xavier-Leite	A. B. Xavier-Leite & R. Lücking	22189	—	MZ851555	—	A. B. Xavier-Leite
Calenia aff. graphidea 5	Madagascar	Ertz 20271A	D. Ertz	E. Lebreton, D. Ertz & R. Lücking	DE14MA02A	—	PQ603214	—	E. Lebreton & D. Ertz
Calenia aff. graphidea 5	Madagascar	Ertz 20276C	D. Ertz	E. Lebreton, D. Ertz & R. Lücking	DE14MA17C	PQ603853	PQ603215	PQ630280	E. Lebreton & D. Ertz
Calenia aff. graphidea 5	Madagascar	Ertz 27024I	D. Ertz	E. Lebreton, D. Ertz & R. Lücking	DE27024I	PQ603854	—	PQ630282	E. Lebreton & D. Ertz
Calenia aff. graphidea 5	Madagascar	Ertz 27027B	D. Ertz	E. Lebreton, D. Ertz & R. Lücking	DE27027B	—	PQ603216	—	E. Lebreton & D. Ertz
Calenia aff. graphidea 5	Madagascar	Ertz 20274B	D. Ertz	E. Lebreton, D. Ertz & R. Lücking	DE14MA7B	—	—	PQ630281	E. Lebreton & D. Ertz
Calenia aff. graphidea 6	New Caledonia	Lebreton 1899b	E. Lebreton & A. Lespagnol	E. Lebreton & R. Lücking	EL1899b	—	PQ603217	PQ630283	E. Lebreton
Calenia aff. graphidea 6	New Caledonia	Lebreton 1900a	E. Lebreton & A. Lespagnol	E. Lebreton & R. Lücking	EL1900a	PQ603855	PQ603218	PQ630284	E. Lebreton
Calenia aff. graphidea 6	New Caledonia	Lebreton 1901c	E. Lebreton & A. Lespagnol	E. Lebreton & R. Lücking	EL1901c	—	PQ603219	—	E. Lebreton
Calenia aff. leptocarpa	Taiwan	Magain s.n.	N. Magain	E. Lebreton & R. Lücking	EL2492a	PQ603856	—	—	E. Lebreton
Calenia aff. leptocarpa	Taiwan	Magain s.n.	N. Magain	E. Lebreton & R. Lücking	EL2492b	PQ603857	PQ603220	—	E. Lebreton
Calenia aff. leptocarpa	Taiwan	Magain s.n.	N. Magain	E. Lebreton & R. Lücking	EL2501a	PQ603858	PQ603221	PQ630285	E. Lebreton
Calenia aff. leptocarpa	Taiwan	Magain s.n.	N. Magain	E. Lebreton & R. Lücking	EL2531a	PQ603859	PQ603222	PQ630286	E. Lebreton
Calenia aff. lobulata 1	Costa Rica	Lücking 16032h-6	R. Lücking	E. Lebreton & R. Lücking	Luecking032h-6	—	PQ603223	PQ630287	E. Lebreton
Calenia aff. pernambucensis	France:Mayotte	Ertz 22000C	D. Ertz	E. Lebreton, D. Ertz & R. Lücking	DE22000C	PQ603860	—	PQ630288	E. Lebreton & D. Ertz
Calenia aff. phyllogena	France:Guadeloupe	Lebreton 1592b	E. Lebreton, N. Magain & E. Serusiaux	E. Lebreton, R. Lücking & E. Sérusiaux	EL1592b	PQ603861	PQ603224	—	E. Lebreton
Calenia aff. phyllogena	France:Guadeloupe	Lebreton 1598a	E. Lebreton, N. Magain & E. Serusiaux	E. Lebreton, R. Lücking & E. Sérusiaux	EL1598a	PQ603862	—	—	E. Lebreton
Calenia aff. phyllogena	France:Guadeloupe	Lebreton & Poncet s.n.	E. Lebreton & R. Poncet	E. Lebreton & R. Lücking	EL219-Galifo	PQ603863	—	—	E. Lebreton
Calenia aff. phyllogena	France:Guadeloupe	Lebreton 63b	E. Lebreton	E. Lebreton & R. Lücking	EL63b	—	PQ603225	—	E. Lebreton
Calenia aff. phyllogena	France:Guadeloupe	Lebreton 799b	E. Lebreton, N. Magain & E. Serusiaux	E. Lebreton, R. Lücking & E. Sérusiaux	EL799b	PQ603864	PQ603226	PQ630289	E. Lebreton
Calenia aff. pruinosa	Madagascar	Ertz 27047C	D. Ertz	E. Lebreton, D. Ertz & R. Lücking	DE27047C	PQ603865	—	—	D. Ertz
Calenia aff. pseudographidea	France:Guadeloupe	Lebreton 2360a	E. Lebreton	E. Lebreton	EL2360a	—	PQ603227	—	E. Lebreton
Calenia aff. pseudographidea	France:Guadeloupe	Lebreton 823a	E. Lebreton, N. Magain & E. Serusiaux	E. Lebreton, R. Lücking & E. Sérusiaux	EL823a	PQ603866	PQ603228	PQ630290	E. Lebreton
Calenia aff. pseudographidea	Brazil	Xavier-Leite 2582	A.B. Xavier-Leite	A. B. Xavier-Leite & R. Lücking	22091	—	MZ851566	—	A. B. Xavier-Leite
Calenia aff. rolandiana	Taiwan	Magain s.n.	N. Magain	E. Lebreton & R. Lücking	EL2404a	PQ603867	PQ603229	PQ630291	E. Lebreton
Calenia aff. rolandiana	Taiwan	Magain s.n.	N. Magain	E. Lebreton & R. Lücking	EL2479b	PQ603868	PQ603230	—	E. Lebreton
Calenia aff. rolandiana	Taiwan	Magain s.n.	N. Magain	E. Lebreton & R. Lücking	EL2502a	—	PQ603231	—	E. Lebreton
Calenia aff. rolandiana	Taiwan	Magain s.n.	N. Magain	E. Lebreton & R. Lücking	EL2534a	—	PQ603232	—	E. Lebreton
Calenia aff. rolandiana	Taiwan	Magain s.n.	N. Magain	E. Lebreton & R. Lücking	EL2557a	—	PQ603233	PQ630292	E. Lebreton
Calenia aff. rolandiana	Taiwan	Magain s.n.	N. Magain	E. Lebreton & R. Lücking	EL2560a	PQ603869	PQ603234	—	E. Lebreton
Calenia aff. rolandiana	Taiwan	Magain s.n.	N. Magain	E. Lebreton & R. Lücking	EL2674c	—	PQ603235	—	E. Lebreton
Calenia aff. rolandiana	Taiwan	Magain s.n.	N. Magain	E. Lebreton & R. Lücking	EL2708a	PQ603870	PQ603236	PQ630293	E. Lebreton
Calenia aff. rolandiana	Taiwan	Magain s.n.	N. Magain	E. Lebreton & R. Lücking	EL2722a	—	PQ603237	—	E. Lebreton
Calenia aff. subdepressa 1	New Caledonia	Lebreton 1812d	E. Lebreton & A. Lespagnol	E. Lebreton & R. Lücking	EL1812d	—	PQ603238	—	E. Lebreton
Calenia aff. subdepressa 1	New Caledonia	Lebreton 1905b	E. Lebreton & A. Lespagnol	E. Lebreton & R. Lücking	EL1905b	PQ603871	PQ603239	PQ630294	E. Lebreton
Calenia aff. subdepressa 1	New Caledonia	Lebreton 1958b	E. Lebreton & A. Lespagnol	E. Lebreton & R. Lücking	EL1958b	—	PQ603240	PQ630295	E. Lebreton
Calenia aff. subdepressa 2	Taiwan	Magain s.n.	N. Magain	E. Lebreton & R. Lücking	EL2493a	—	PQ603241	—	E. Lebreton
Calenia aff. subdepressa 2	Taiwan	Magain s.n.	N. Magain	E. Lebreton & R. Lücking	EL2505a	—	PQ603242	PQ630296	E. Lebreton
Calenia aff. subdepressa 2	Taiwan	Magain s.n.	N. Magain	E. Lebreton & R. Lücking	EL2546a	PQ603872	PQ603243	—	E. Lebreton
Calenia aff. subdepressa 3	New Caledonia	Ducouret & Brouste s.n.	D. Brouste & E. Ducouret	E. Lebreton & R. Lücking	EL1702b	—	PQ603244	—	E. Lebreton
Calenia aff. subdepressa 3	New Caledonia	Lebreton 2013a	E. Lebreton & A. Lespagnol	E. Lebreton & R. Lücking	EL2013a	—	PQ603245	PQ630297	E. Lebreton
Calenia aff. subdepressa 3	New Caledonia	Lebreton 2181b	E. Lebreton & A. Lespagnol	E. Lebreton & R. Lücking	EL2181b	—	PQ603246	—	E. Lebreton
Calenia aff. thelotremella 1	New Caledonia	Lebreton 2016a	E. Lebreton	E. Lebreton & R. Lücking	EL2016a	PQ603873	PQ603247	PQ630298	E. Lebreton
Calenia aff. thelotremella 1	New Caledonia	Lebreton 2179a	E. Lebreton & A. Lespagnol	E. Lebreton & R. Lücking	EL2179a	—	PQ603248	—	E. Lebreton
Calenia aff. thelotremella 2	New Caledonia	Ducouret & Brouste s.n.	D. Brouste & E. Ducouret	E. Lebreton & R. Lücking	EL1669c	—	PQ603249	—	E. Lebreton
Calenia aff. thelotremella 2	New Caledonia	Lebreton 2002a	E. Lebreton & A. Lespagnol	E. Lebreton & R. Lücking	EL2002a	PQ603874	PQ603250	PQ630299	E. Lebreton
Calenia aff. thelotremella 2	New Caledonia	Lebreton 2004b	E. Lebreton & A. Lespagnol	E. Lebreton & R. Lücking	EL2004b	—	PQ603251	—	E. Lebreton
Calenia aff. thelotremella 2	New Caledonia	Lebreton 2005c	E. Lebreton & A. Lespagnol	E. Lebreton & R. Lücking	EL2005c	PQ603875	PQ603252	PQ630300	E. Lebreton
Calenia aff. thelotremella 2	New Caledonia	Lebreton 2007a	E. Lebreton & A. Lespagnol	E. Lebreton & R. Lücking	EL2007a	—	PQ603253	—	E. Lebreton
Calenia aff. thelotremella 2	New Caledonia	Lebreton 2184a	E. Lebreton & A. Lespagnol	E. Lebreton & R. Lücking	EL2184a	—	PQ603254	—	E. Lebreton
Calenia aff. thelotremella 2	New Caledonia	Lebreton 2191b	E. Lebreton & A. Lespagnol	E. Lebreton & R. Lücking	EL2191b	—	PQ603255	—	E. Lebreton
Calenia aff. thelotremella 2	New Caledonia	Lebreton 2195a	E. Lebreton & A. Lespagnol	E. Lebreton & R. Lücking	EL2195a	—	PQ603256	—	E. Lebreton
Calenia aff. thelotremella 2	New Caledonia	Lebreton 2199a	E. Lebreton & A. Lespagnol	E. Lebreton & R. Lücking	EL2199a	—	PQ603257	—	E. Lebreton
Calenia aff. thelotremella 2	New Caledonia	Lebreton 2200a	E. Lebreton & A. Lespagnol	E. Lebreton & R. Lücking	EL2200a	—	PQ603258	—	E. Lebreton
Calenia aff. thelotremella 2	New Caledonia	Lebreton 2203a	E. Lebreton & A. Lespagnol	E. Lebreton & R. Lücking	EL2203a	—	PQ603259	—	E. Lebreton
Calenia aff. thelotremella 2	New Caledonia	Lebreton 2228a	E. Lebreton & A. Lespagnol	E. Lebreton & R. Lücking	EL2228a	—	PQ603260	—	E. Lebreton
Calenia aff. thelotremella 2	New Caledonia	Lebreton 2235a	E. Lebreton & A. Lespagnol	E. Lebreton & R. Lücking	EL2235a	—	PQ603261	—	E. Lebreton
Calenia bullatinoides	New Caledonia	Simon 178	A. Simon	E. Lebreton & R. Lücking	AS178	—	PQ603262	—	E. Lebreton
Calenia bullatinoides	New Caledonia	Lebreton 1903b	E. Lebreton & A. Lespagnol	E. Lebreton & R. Lücking	EL1903b	PQ603876	PQ603263	PQ630301	E. Lebreton
Calenia bullatinoides	New Caledonia	Lebreton 1903c	E. Lebreton & A. Lespagnol	E. Lebreton & R. Lücking	EL1903c	—	PQ603264	—	E. Lebreton
Calenia bullatinoides	New Caledonia	Lebreton 2011a	E. Lebreton & A. Lespagnol	E. Lebreton & R. Lücking	EL2011a	—	PQ603265	—	E. Lebreton
Calenia bullatinoides	New Caledonia	Lebreton 2018a	E. Lebreton & A. Lespagnol	E. Lebreton & R. Lücking	EL2018a	—	PQ603266	PQ630302	E. Lebreton
Calenia bullatinoides	New Caledonia	Lebreton 2229a	E. Lebreton & A. Lespagnol	E. Lebreton & R. Lücking	EL2229a	—	PQ603267	—	E. Lebreton
Calenia depressa	Costa Rica	Lücking 31	R. Lücking	R. Lücking	22901	MZ827256	MZ851711	—	A. B. Xavier-Leite
Calenia depressa	Mexico	Herrera et al. M11	M.D.L.A Herrera-Campos et al.	R. Lücking	22925	—	MZ851744	—	A. B. Xavier-Leite
Calenia depressa	Costa Rica	Lücking s.n.	R. Lücking	R. Lücking	sample-no-32	AY341366	AY341352	—	B. Stuart
Calenia lobulata	Costa Rica	Lücking s.n	R. Lücking	R. Lücking	22838	MZ827242	MZ851715	—	A. B. Xavier-Leite
Calenia lueckingii	Costa Rica	Lücking s.n	R. Lücking	R. Lücking	22839	—	MZ851716	—	A. B. Xavier-Leite
Calenia lueckingii	Mexico	Herrera et al. M01	M.D.L.A Herrera-Campos et al.	R. Lücking	22921	—	MZ851741	—	A. B. Xavier-Leite
Calenia pseudographidea	France:Guadeloupe	Lebreton 201a	E. Lebreton & A. Lespagnol	E. Lebreton & R. Lücking	EL201a	PQ603877	PQ603268	—	E. Lebreton
Calenia pseudographidea	France:Guadeloupe	Lebreton 222a	E. Lebreton	E. Lebreton & R. Lücking	EL222a	PQ603878	PQ603269	—	E. Lebreton
Calenia pseudographidea	France:Guadeloupe	Lebreton 223a	E. Lebreton	E. Lebreton & R. Lücking	EL223a	PQ603879	PQ603270	PQ630303	E. Lebreton
Calenia pseudographidea	France:Guadeloupe	Lebreton 44a	E. Lebreton	E. Lebreton & R. Lücking	EL44a	PQ603880	PQ603271	—	E. Lebreton
Calenia sp. 4	Madagascar	Ertz 27022D	D. Ertz	E. Lebreton, D. Ertz & R. Lücking	DE27022D	PQ603881	PQ603277	PQ630308	E. Lebreton & D. Ertz
Calenia sp. nov 1	Saint Lucia	Van den Boom s.n.	P. van den Boom	E. Lebreton & R. Lücking	EL10	PQ603882	PQ603278	PQ630310	E. Lebreton
Calenia sp. nov 2	Madagascar	Ertz 25325A	D. Ertz	E. Lebreton, D. Ertz & R. Lücking	DE25325A	PQ603883	—	PQ630311	E. Lebreton & D. Ertz
Calenia sp. nov 3	New Caledonia	Lebreton 1858a	E. Lebreton & A. Lespagnol	E. Lebreton & R. Lücking	EL1858a	PQ603884	—	PQ630312	E. Lebreton
Calenia sp. nov 3	New Caledonia	Lebreton 1939a	E. Lebreton & A. Lespagnol	E. Lebreton & R. Lücking	EL1939a	PQ603885	PQ603280	PQ630313	E. Lebreton
Calenia sp. 3	Brazil	Xavier-Leite & Cáceres 1756	A.B. Xavier-Leite & Cáceres	A. B. Xavier-Leite & R. Lücking	22044	MZ827189	MZ851606	—	A. B. Xavier-Leite
Calenia sp. 5	Madagascar	Ertz 27027G	D. Ertz	E. Lebreton, D. Ertz & R. Lücking	DE27027G	—	—	PQ630309	E. Lebreton & D. Ertz
Calenia sp. 1	Taiwan	Magain s.n.	N. Magain	E. Lebreton & R. Lücking	EL2711e	—	PQ603272	PQ630304	E. Lebreton
Calenia sp. 2	New Caledonia	Lebreton 1946b	E. Lebreton & A. Lespagnol	E. Lebreton & R. Lücking	EL1946b	—	PQ603273	PQ630305	E. Lebreton
Calenia sp. 2	New Caledonia	Lebreton 1947b	E. Lebreton & A. Lespagnol	E. Lebreton & R. Lücking	EL1947b	—	PQ603274	—	E. Lebreton
Calenia sp. 2	New Caledonia	Lebreton 1951a	E. Lebreton & A. Lespagnol	E. Lebreton & R. Lücking	EL1951a	—	PQ603275	PQ630306	E. Lebreton
Calenia sp. 3	Madagascar	Ertz 27189C	D. Ertz	E. Lebreton, D. Ertz & R. Lücking	DE27189C	—	PQ603276	PQ630307	E. Lebreton & D. Ertz
Calenia sp. nov 3	New Caledonia	Lebreton 1936b	E. Lebreton & A. Lespagnol	E. Lebreton & R. Lücking	EL1936b	—	PQ603279	—	E. Lebreton
Calenia ‘sterile’ 1	New Caledonia	Ducouret & Brouste s.n.	E. Ducouret & D. Brouste	E. Lebreton & R. Lücking	EL1679d	PQ603886	PQ603281	—	E. Lebreton
Calenia ‘sterile’ 1	New Caledonia	Lebreton 1957a	E. Lebreton & A. Lespagnol	E. Lebreton & R. Lücking	EL1957a	—	PQ603282	—	E. Lebreton
Calenia ‘sterile’ 1	New Caledonia	Lebreton 1976a	E. Lebreton & A. Lespagnol	E. Lebreton & R. Lücking	EL1976a	PQ603887	PQ603283	—	E. Lebreton
Calenia ‘sterile’ 1	New Caledonia	Lebreton 2017a	E. Lebreton & A. Lespagnol	E. Lebreton & R. Lücking	EL2017a	—	PQ603284	—	E. Lebreton
Calenia ‘sterile’ 1	New Caledonia	Lebreton 2082	E. Lebreton & A. Lespagnol	E. Lebreton & R. Lücking	EL2082	—	PQ603285	—	E. Lebreton
Calenia ‘sterile’ 2	New Caledonia	Ducouret & Brouste s.n.	E. Ducouret & D. Brouste	E. Lebreton & R. Lücking	EL1680a	PQ603888	—	—	E. Lebreton
Calenia ‘sterile’ 3	New Caledonia	Lebreton 2172a	E. Lebreton & A. Lespagnol	E. Lebreton & R. Lücking	EL2172a	PQ603889	PQ603286	PQ630314	E. Lebreton
Calenia ‘sterile’ 3	New Caledonia	Lebreton 2174a	E. Lebreton & A. Lespagnol	E. Lebreton & R. Lücking	EL2174a	—	PQ603287	—	E. Lebreton
Calenia ‘sterile’ 4	New Caledonia	Ducouret & Brouste s.n.	E. Ducouret & D. Brouste	E. Lebreton & R. Lücking	EL1669b	PQ603890	PQ603288	—	E. Lebreton
Calenia ‘sterile’ 5	France:Guadeloupe	Lebreton 1579a	E. Lebreton, N. Magain & E. Serusiaux	E. Lebreton, R. Lücking & E. Sérusiaux	EL1579a	PQ603891	PQ603289	PQ630315	E. Lebreton
Calenia ‘sterile’ 5	France:Guadeloupe	Lebreton 597a2	E. Lebreton, N. Magain & E. Serusiaux	E. Lebreton, R. Lücking & E. Sérusiaux	EL597a2	PQ603892	PQ603290	—	E. Lebreton
Calenia ‘sterile’ 5	France:Guadeloupe	Lebreton 673b	E. Lebreton, N. Magain & E. Serusiaux	E. Lebreton, R. Lücking & E. Sérusiaux	EL673b	PQ603893	PQ603291	—	E. Lebreton
Calenia ‘sterile’ 6	New Caledonia	Lebreton 2198b	E. Lebreton & A. Lespagnol	E. Lebreton & R. Lücking	EL2198b	—	PQ603292	PQ630316	E. Lebreton
Calenia ‘sterile’ 6	Taiwan	Magain s.n.	N. Magain	E. Lebreton & R. Lücking	EL2484b2	PQ603894	—	—	E. Lebreton
Calenia ‘sterile’ 6	Taiwan	Magain s.n.	N. Magain	E. Lebreton & R. Lücking	EL2495a2	—	PQ603293	—	E. Lebreton
Calenia ‘sterile’ 6	Taiwan	Magain s.n.	N. Magain	E. Lebreton & R. Lücking	EL2499a2	PQ603895	PQ603294	PQ630317	E. Lebreton
Calenia ‘sterile’ 6	Taiwan	Magain s.n.	N. Magain	E. Lebreton & R. Lücking	EL2500e	PQ603896	PQ603295	—	E. Lebreton
Calenia ‘sterile’ 6	Taiwan	Magain s.n.	N. Magain	E. Lebreton & R. Lücking	EL2516a2	PQ603897	PQ603296	PQ630318	E. Lebreton
Calenia ‘sterile’ 6	Taiwan	Magain s.n.	N. Magain	E. Lebreton & R. Lücking	EL2519a2	—	PQ603297	—	E. Lebreton
Calenia ‘sterile’ 6	Taiwan	Magain s.n.	N. Magain	E. Lebreton & R. Lücking	EL2520b2	PQ603898	—	—	E. Lebreton
Calenia ‘sterile’ 6	Taiwan	Magain s.n.	N. Magain	E. Lebreton & R. Lücking	EL2523b2	PQ603899	—	—	E. Lebreton
Calenia subdepressa	France:Guadeloupe	Lebreton 1021b	E. Lebreton, N. Magain & E. Serusiaux	E. Lebreton, R. Lücking & E. Sérusiaux	EL1021b	PQ603900	PQ603298	PQ630319	E. Lebreton
Calenia subdepressa	France:Guadeloupe	Lebreton 1333a	E. Lebreton, N. Magain & E. Serusiaux	E. Lebreton, R. Lücking & E. Sérusiaux	EL1333a	PQ603901	PQ603299	PQ630320	E. Lebreton
Calenia subdepressa	France:Guadeloupe	Lebreton 1336a	E. Lebreton, N. Magain & E. Serusiaux	E. Lebreton, R. Lücking & E. Sérusiaux	EL1336a	—	PQ603300	—	E. Lebreton
Calenia subdepressa	France:Guadeloupe	Lebreton 1468b	E. Lebreton, N. Magain & E. Serusiaux	E. Lebreton, R. Lücking & E. Sérusiaux	EL1468b	PQ603902	PQ603301	—	E. Lebreton
Calenia subdepressa	France:Guadeloupe	Lebreton 2368b	E. Lebreton	E. Lebreton	EL2368b	—	PQ603302	—	E. Lebreton
Calenia submuralis	Brazil	Xavier-Leite & Cáceres 1796	A.B. Xavier-Leite & Cáceres	A. B. Xavier-Leite & R. Lücking	22112	MZ827212	—	—	A. B. Xavier-Leite
Caleniella aff. triseptata 1	Costa Rica	Lücking 033c	R. Lücking	E. Lebreton & R. Lücking	Luecking033c	PQ603903	PQ603303	PQ630321	E. Lebreton
Caleniella aff. triseptata 2	Brazil	Aptroot 86642	A. Aptroot	E. Lebreton & R. Lücking	Aptroot86642	PQ603904	PQ603304	PQ630322	E. Lebreton
Caleniella triseptata	France:Guadeloupe	Lebreton 1255a	E. Lebreton, N. Magain & E. Serusiaux	E. Lebreton, R. Lücking & E. Sérusiaux	EL1255a	PQ603905	PQ603305	—	E. Lebreton
Caleniella triseptata	France:Guadeloupe	Lebreton 615a	E. Lebreton, N. Magain & E. Serusiaux	E. Lebreton, R. Lücking & E. Sérusiaux	EL615a	PQ603906	PQ603306	—	E. Lebreton
Caleniella triseptata	France:Guadeloupe	Lebreton x1531a	E. Lebreton, N. Magain & E. Serusiaux	E. Lebreton, R. Lücking & E. Sérusiaux	ELx1531a	PQ603907	PQ603307	PQ630323	E. Lebreton
Caleniella triseptata	France:Guadeloupe	Lebreton x1532a	E. Lebreton, N. Magain & E. Serusiaux	E. Lebreton, R. Lücking & E. Sérusiaux	ELx1532a	PQ603908	PQ603308	PQ630324	E. Lebreton
Caleniella triseptata	Colombia	Ertz 27891F	D. Ertz	E. Lebreton, D. Ertz & R. Lücking	LOT00-37006F	PQ603909	PQ603309	PQ630325	D. Ertz
Caleniella triseptata	Brazil	Cáceres & Aptroot 28640	M.E.S Cáceres & A. Aptroot	A. B. Xavier-Leite & R. Lücking	23135	—	MZ851663	—	A. B. Xavier-Leite
Caleniella triseptata	Brazil	Cáceres & Aptroot 28649	M.E.S Cáceres & A. Aptroot	A. B. Xavier-Leite & R. Lücking	23136	—	MZ851669	—	A. B. Xavier-Leite
Caleniella triseptata	Brazil	Cáceres & Aptroot 28655	M.E.S Cáceres & A. Aptroot	A. B. Xavier-Leite & R. Lücking	23137	—	MZ851674	—	A. B. Xavier-Leite
Caleniella triseptata	Brazil	Cáceres & Aptroot 28672b	M.E.S Cáceres & A. Aptroot	A. B. Xavier-Leite & R. Lücking	23146	—	MZ851693	—	A. B. Xavier-Leite
Caleniella triseptata	Brazil	Cáceres & Aptroot 28665b	M.E.S Cáceres & A. Aptroot	A. B. Xavier-Leite & R. Lücking	23148	—	MZ851691	—	A. B. Xavier-Leite
Caleniopsis laevigata	Colombia	Ertz 27814B	D. Ertz	E. Lebreton, D. Ertz & R. Lücking	LOT03-35207B	PQ603910	—	PQ630326	D. Ertz
Caleniopsis laevigata	Brazil	Cáceres & Aptroot 28647	M.E.S Cáceres & A. Aptroot	A. B. Xavier-Leite & R. Lücking	23139	—	MZ851667	—	A. B. Xavier-Leite
Caleniopsis laevigata	Brazil	Cáceres & Aptroot 28690	M.E.S Cáceres & A. Aptroot	A. B. Xavier-Leite & R. Lücking	23141	—	MZ851684	—	A. B. Xavier-Leite
Caleniopsis laevigata	Brazil	Cáceres & Aptroot 28667	M.E.S Cáceres & A. Aptroot	A. B. Xavier-Leite & R. Lücking	23142	—	MZ851676	—	A. B. Xavier-Leite
Caleniopsis laevigata	Brazil	Cáceres & Aptroot 28656	M.E.S Cáceres & A. Aptroot	A. B. Xavier-Leite & R. Lücking	23138	—	MZ851675	—	A. B. Xavier-Leite
Clandestinotrema stylothecium [outgroup]	Nicaragua	Luecking 28636	R. Lücking	R. Lücking	DNA3226	HQ639597	HQ639662	—	S. Parnmen
Clypeoria japonica	New Caledonia	Lebreton 2110	E. Lebreton & A. Lespagnol	E. Lebreton, K. Miyazawa & Y. Ohmura	EL2110	PQ603911	PQ603310	PQ630327	E. Lebreton
Corticifraga peltigerae	Luxembourg	Marson 2015-05-02-1	Marson	—	GM-2015-05-02-1	—	KY462801	—	—
Corticifraga peltigerae	India	Zhurbenko 1353	M.P. Zhurbenko	—	RP282	KY661684	KY661661	—	—
Corticifraga ramalinae	France	Pinault s.n.	Pinault	—	Pinault-isoT	PP769799	—	—	—
Cruentotrema thailandicum [outgroup]	Thailand	Lumbsch 19955d3	T. Lumbsch	R. Lücking	DNA3139c	JX421021	—	—	E. Rivas Plata
Dyplolabia afzelii [outgroup]	USA	Luecking 26509	R. Lücking	R. Lücking	DNA3160	JX421027	—	—	E. Rivas Plata
Echinoplaca aff. campanulata 1	France:Guadeloupe	Lebreton 1588b	E. Lebreton, N. Magain & E. Serusiaux	E. Lebreton, R. Lücking & E. Sérusiaux	EL1588b	—	—	PQ630328	E. Lebreton
Echinoplaca aff. diffluens 1	Costa Rica	Lücking 16032h-8	R. Lücking	E. Lebreton & R. Lücking	Luecking032h-8	PQ603912	PQ603311	PQ630329	E. Lebreton
Echinoplaca aff. diffluens 2	Brazil	Xavier-Leite 2001	A.B. Xavier-Leite	A. B. Xavier-Leite & R. Lücking	22011	—	MZ851538	—	A. B. Xavier-Leite
Echinoplaca aff. epiphylla 1	France:Guadeloupe	Lebreton 1580a	E. Lebreton, N. Magain & E. Serusiaux	E. Lebreton, R. Lücking & E. Sérusiaux	EL1580a	PQ603913	PQ603312	—	E. Lebreton
Echinoplaca aff. epiphylla 1	France:Guadeloupe	Lebreton 1583a	E. Lebreton, N. Magain & E. Serusiaux	E. Lebreton, R. Lücking & E. Sérusiaux	EL1583a	PQ603914	—	—	E. Lebreton
Echinoplaca aff. epiphylla 1	France:Guadeloupe	Lebreton 191b	E. Lebreton & A. Lespagnol	E. Lebreton & R. Lücking	EL191b	PQ603915	—	—	E. Lebreton
Echinoplaca aff. epiphylla 1	France:Guadeloupe	Lebreton 64b	E. Lebreton	E. Lebreton & R. Lücking	EL64b	—	PQ603313	—	E. Lebreton
Echinoplaca aff. epiphylla 1	Brazil	Xavier-Leite 1442	A.B. Xavier-Leite	A. B. Xavier-Leite & R. Lücking	22118A	MZ827303	—	—	A. B. Xavier-Leite
Echinoplaca aff. epiphylla 1	Brazil	Cáceres & Lücking 169	M.E.S. Cáceres & R. Lücking	A. B. Xavier-Leite & R. Lücking	22870	MZ827251	—	—	A. B. Xavier-Leite
Echinoplaca aff. epiphylla 1	Brazil	Xavier-Leite 1840	A.B. Xavier-Leite	A. B. Xavier-Leite & R. Lücking	23003	MZ827266	MZ851499	—	A. B. Xavier-Leite
Echinoplaca aff. epiphylla 1	Brazil	Xavier-Leite 1933	A.B. Xavier-Leite	A. B. Xavier-Leite & R. Lücking	23004	MZ827267	MZ851509	—	A. B. Xavier-Leite
Echinoplaca aff. epiphylla 2	Costa Rica	Baloch CR057/2	E. Baloch	A. B. Xavier-Leite & R. Lücking	Baloch-CR057	AY648891	—	—	E. Baloch
Echinoplaca aff. epiphylla 3	Australia	ECHEPI1977	—	—		—	—	KC020295	S. Parnmen
Echinoplaca aff. fusconitida	France:Guadeloupe	Lebreton 2355a	E. Lebreton	E. Lebreton & R. Lücking	EL2355a	PQ603916	PQ603314	—	E. Lebreton
Echinoplaca aff. fusconitida	France:Guadeloupe	Lebreton 893a	E. Lebreton, N. Magain & E. Serusiaux	E. Lebreton, R. Lücking & E. Sérusiaux	EL893a	PQ603917	PQ603315	PQ630330	E. Lebreton
Echinoplaca aff. fusconitida	France:Guadeloupe	Lebreton 894a	E. Lebreton, N. Magain & E. Serusiaux	E. Lebreton, R. Lücking & E. Sérusiaux	EL894a	PQ603918	—	—	E. Lebreton
Echinoplaca aff. incrustatociliata 1	Taiwan	Magain s.n.	N. Magain	E. Lebreton & R. Lücking	EL2403a	PQ603919	PQ603316	—	E. Lebreton
Echinoplaca aff. incrustatociliata 1	Taiwan	Magain s.n.	N. Magain	E. Lebreton & R. Lücking	EL2488a	PQ603920	PQ603317	—	E. Lebreton
Echinoplaca aff. incrustatociliata 1	Taiwan	Magain s.n.	N. Magain	E. Lebreton & R. Lücking	EL2496a	—	PQ603318	PQ630331	E. Lebreton
Echinoplaca aff. incrustatociliata 1	Taiwan	Magain s.n.	N. Magain	E. Lebreton & R. Lücking	EL2531b	PQ603921	—	—	E. Lebreton
Echinoplaca aff. incrustatociliata 1	Taiwan	Magain s.n.	N. Magain	E. Lebreton & R. Lücking	EL2532a	PQ603922	PQ603319	PQ630332	E. Lebreton
Echinoplaca aff. incrustatociliata 1	Taiwan	Magain s.n.	N. Magain	E. Lebreton & R. Lücking	EL2556b	PQ603923	—	—	E. Lebreton
Echinoplaca aff. incrustatociliata 2	New Caledonia	Lebreton 1928a	E. Lebreton & A. Lespagnol	E. Lebreton & R. Lücking	EL1928a	PQ603924	PQ603320	PQ630333	E. Lebreton
Echinoplaca aff. incrustatociliata 3	New Caledonia	Ducouret & Brouste s.n.	E. Ducouret & D. Brouste	E. Lebreton & R. Lücking	EL1695a	PQ603925	—	—	E. Lebreton
Echinoplaca aff. incrustatociliata 3	New Caledonia	Lebreton 1917a	E. Lebreton & A. Lespagnol	E. Lebreton & R. Lücking	EL1917a	—	PQ603321	PQ630334	E. Lebreton
Echinoplaca aff. incrustatociliata 3	New Caledonia	Lebreton 1962a	E. Lebreton & A. Lespagnol	E. Lebreton & R. Lücking	EL1962a	—	PQ603322	—	E. Lebreton
Echinoplaca aff. incrustatociliata 5	New Caledonia	Lebreton 1913a	E. Lebreton & A. Lespagnol	E. Lebreton & R. Lücking	EL1913a	—	PQ603324	—	E. Lebreton
Echinoplaca aff. incrustatociliata 5	New Caledonia	Lebreton 2019a	E. Lebreton & A. Lespagnol	E. Lebreton & R. Lücking	EL2019a	—	PQ603325	PQ630336	E. Lebreton
Echinoplaca aff. incrustatociliata 5	France:Reunion	Ah-Peng & Stenger s.n.	C. Ah-Peng & P-L. Stenger	E. Lebreton & R. Lücking	EL2223a	PQ603928	PQ603326	PQ630337	E. Lebreton
Echinoplaca aff. incrustatociliata 5	Taiwan	Magain s.n.	N. Magain	E. Lebreton & R. Lücking	EL2397a	PQ603929	PQ603327	PQ630338	E. Lebreton
Echinoplaca aff. incrustatociliata 5	Taiwan	Magain s.n.	N. Magain	E. Lebreton & R. Lücking	EL2433a	PQ603930	PQ603328	—	E. Lebreton
Echinoplaca aff. incrustatociliata 5	Taiwan	Magain s.n.	N. Magain	E. Lebreton & R. Lücking	EL2434a	PQ603931	PQ603329	—	E. Lebreton
Echinoplaca aff. incrustatociliata 5	Taiwan	Magain s.n.	N. Magain	E. Lebreton & R. Lücking	EL2445a	PQ603932	PQ603330	—	E. Lebreton
Echinoplaca aff. incrustatociliata 5	Taiwan	Magain s.n.	N. Magain	E. Lebreton & R. Lücking	EL2468a	PQ603933	PQ603331	—	E. Lebreton
Echinoplaca aff. incrustatociliata 5	Taiwan	Magain s.n.	N. Magain	E. Lebreton & R. Lücking	EL2685a	—	PQ603332	PQ630339	E. Lebreton
Echinoplaca aff. incrustatociliata 5	Taiwan	Magain s.n.	N. Magain	E. Lebreton & R. Lücking	EL2686a	—	PQ603333	PQ630340	E. Lebreton
Echinoplaca aff. incrustatociliata 5 1	Taiwan	Magain s.n.	N. Magain	E. Lebreton & R. Lücking	EL2492c	PQ603926	—	—	E. Lebreton
Echinoplaca aff. incrustatociliata 5 2	Taiwan	Magain s.n.	N. Magain	E. Lebreton & R. Lücking	EL2448a	PQ603927	PQ603323	PQ630335	E. Lebreton
Echinoplaca aff. incrustatociliata 6	New Caledonia	Ducouret & Brouste s.n.	D. Brouste & E. Ducouret	E. Lebreton & R. Lücking	EL1679c	—	PQ603334	—	E. Lebreton
Echinoplaca aff. incrustatociliata 6	New Caledonia	Lebreton 1987a	E. Lebreton & A. Lespagnol	E. Lebreton & R. Lücking	EL1987a	PQ603934	—	—	E. Lebreton
Echinoplaca aff. incrustatociliata 6	New Caledonia	Lebreton 2176a	E. Lebreton & A. Lespagnol	E. Lebreton & R. Lücking	EL2176a	—	PQ603335	—	E. Lebreton
Echinoplaca aff. incrustatociliata 6	New Caledonia	Lebreton 2178a	E. Lebreton & A. Lespagnol	E. Lebreton & R. Lücking	EL2178a	—	PQ603336	—	E. Lebreton
Echinoplaca aff. incrustatociliata 6	New Caledonia	Lebreton 2181d	E. Lebreton & A. Lespagnol	E. Lebreton & R. Lücking	EL2181d	—	PQ603337	—	E. Lebreton
Echinoplaca aff. incrustatociliata 6	New Caledonia	Lebreton 2188a	E. Lebreton & A. Lespagnol	E. Lebreton & R. Lücking	EL2188a	—	PQ603338	—	E. Lebreton
Echinoplaca aff. incrustatociliata 6	New Caledonia	Lebreton 2190a	E. Lebreton & A. Lespagnol	E. Lebreton & R. Lücking	EL2190a	PQ603935	PQ603339	PQ630341	E. Lebreton
Echinoplaca aff. intercedens	Brazil	Xavier-Leite 2082	A.B. Xavier-Leite	A. B. Xavier-Leite & R. Lücking	23006	—	MZ851548	—	A. B. Xavier-Leite
Echinoplaca aff. lucernifera 4	Brazil	Xavier-Leite 2541	A.B. Xavier-Leite	A. B. Xavier-Leite & R. Lücking	22067	—	MZ851562	—	A. B. Xavier-Leite
Echinoplaca aff. lucernifera 4	Brazil	Xavier-Leite 1927	A.B. Xavier-Leite	A. B. Xavier-Leite & R. Lücking	22084	—	MZ851506	—	A. B. Xavier-Leite
Echinoplaca aff. melanothrix	Taiwan	Magain s.n.	N. Magain	E. Lebreton & R. Lücking	EL2401b	PQ603936	—	—	E. Lebreton
Echinoplaca aff. melanothrix	Taiwan	Magain s.n.	N. Magain	E. Lebreton & R. Lücking	EL2419a	PQ603937	PQ603340	PQ630342	E. Lebreton
Echinoplaca aff. melanothrix	Taiwan	Magain s.n.	N. Magain	E. Lebreton & R. Lücking	EL2472d	PQ603938	PQ603341	PQ630343	E. Lebreton
Echinoplaca aff. melanothrix	Taiwan	Magain s.n.	N. Magain	E. Lebreton & R. Lücking	EL2481a	PQ603939	PQ603342	PQ630344	E. Lebreton
Echinoplaca aff. melanothrix	Taiwan	Magain s.n.	N. Magain	E. Lebreton & R. Lücking	EL2484a	PQ603940	PQ603343	PQ630345	E. Lebreton
Echinoplaca aff. melanothrix	Taiwan	Magain s.n.	N. Magain	E. Lebreton & R. Lücking	EL2497a	—	PQ603344	—	E. Lebreton
Echinoplaca aff. melanothrix	Taiwan	Magain s.n.	N. Magain	E. Lebreton & R. Lücking	EL2536b	PQ603941	—	—	E. Lebreton
Echinoplaca aff. melanothrix	Taiwan	Magain s.n.	N. Magain	E. Lebreton & R. Lücking	EL2539a	—	PQ603345	—	E. Lebreton
Echinoplaca aff. melanothrix	Taiwan	Magain s.n.	N. Magain	E. Lebreton & R. Lücking	EL2548c	PQ603942	—	PQ630346	E. Lebreton
Echinoplaca aff. pellicula 1	Brazil	Aptroot 86657	A. Aptroot	E. Lebreton & R. Lücking	Aptroot86657	—	PQ603346	PQ630347	E. Lebreton
Echinoplaca aff. pellicula 1	France:Guadeloupe	Lebreton 1593a	E. Lebreton, N. Magain & E. Serusiaux	E. Lebreton, R. Lücking & E. Sérusiaux	EL1593a	PQ603943	PQ603347	—	E. Lebreton
Echinoplaca aff. pellicula 1	France:Guadeloupe	Lebreton 1594a	E. Lebreton, N. Magain & E. Serusiaux	E. Lebreton, R. Lücking & E. Sérusiaux	EL1594a	PQ603944	PQ603348	—	E. Lebreton
Echinoplaca aff. pellicula 1	France:Guadeloupe	Lebreton 1597a	E. Lebreton, N. Magain & E. Serusiaux	E. Lebreton, R. Lücking & E. Sérusiaux	EL1597a	PQ603945	PQ603349	—	E. Lebreton
Echinoplaca aff. pellicula 1	Guatemala	Lücking 4476	R. Lücking	R. Lücking	22821	—	MZ851736	—	A. B. Xavier-Leite
Echinoplaca aff. pellicula 1	Brazil	Cáceres & Lücking 137	M.E.S. Cáceres & R. Lücking	A. B. Xavier-Leite & R. Lücking	22871	—	MZ851694	—	A. B. Xavier-Leite
Echinoplaca aff. pellicula 1	Brazil	Xavier-Leite 1502	A.B. Xavier-Leite	A. B. Xavier-Leite & R. Lücking	23019	—	MZ851484	—	A. B. Xavier-Leite
Echinoplaca aff. pellicula 1	Brazil	Xavier-Leite 1560	A.B. Xavier-Leite	A. B. Xavier-Leite & R. Lücking	23020	—	MZ851490	—	A. B. Xavier-Leite
Echinoplaca aff. pellicula 1	Brazil	Xavier-Leite 1501	A.B. Xavier-Leite	A. B. Xavier-Leite & R. Lücking	23021	—	MZ851483	—	A. B. Xavier-Leite
Echinoplaca aff. pellicula 2	France:Guadeloupe	Lebreton 1592a	E. Lebreton, N. Magain & E. Serusiaux	E. Lebreton, R. Lücking & E. Sérusiaux	EL1592a	PQ603946	PQ603350	—	E. Lebreton
Echinoplaca aff. pellicula 2	Peru	Ertz 26523S	D. Ertz	E. Lebreton, D. Ertz & R. Lücking	LOT01-5082S	PQ603947	—	—	D. Ertz
Echinoplaca aff. pellicula 2	Colombia	Ertz 27830C	D. Ertz	E. Lebreton, D. Ertz & R. Lücking	LOT03-35404C	PQ603948	—	PQ630348	D. Ertz
Echinoplaca aff. sp. nov 12	Madagascar	Ertz 25320A	D. Ertz	E. Lebreton, D. Ertz & R. Lücking	DE25320A	PQ603949	—	PQ630349	E. Lebreton & D. Ertz
Echinoplaca aff. sp. nov 13	Madagascar	Ertz 27032A	D. Ertz	E. Lebreton, D. Ertz & R. Lücking	DE27032A	PQ603950	—	PQ630353	E. Lebreton & D. Ertz
Echinoplaca aff. sp. nov 13	Madagascar	Ertz 27024A	D. Ertz	E. Lebreton, D. Ertz & R. Lücking	DE27024A	—	—	PQ630350	E. Lebreton & D. Ertz
Echinoplaca aff. sp. nov 13	Madagascar	Ertz 23043D	D. Ertz	E. Lebreton, D. Ertz & R. Lücking	DE23043D	—	—	PQ630352	E. Lebreton & D. Ertz
Echinoplaca aff. sp. nov 13	Madagascar	Ertz 27024F	D. Ertz	E. Lebreton, D. Ertz & R. Lücking	DE27024F	—	PQ603351	PQ630351	E. Lebreton & D. Ertz
Echinoplaca aff. tetrapla	France:Guadeloupe	Lebreton 1581a	E. Lebreton, N. Magain & E. Serusiaux	E. Lebreton, R. Lücking & E. Sérusiaux	EL1581a	PQ603951	PQ603352	PQ630354	E. Lebreton
Echinoplaca aff. tetrapla	France:Guadeloupe	Lebreton 1582a	E. Lebreton, N. Magain & E. Serusiaux	E. Lebreton, R. Lücking & E. Sérusiaux	EL1582a	PQ603952	PQ603353	PQ630355	E. Lebreton
Echinoplaca aff. tetrapla	New Caledonia	Lebreton 1954a	E. Lebreton & A. Lespagnol	E. Lebreton & R. Lücking	EL1954a	PQ603953	PQ603354	PQ630356	E. Lebreton
Echinoplaca aff. tetrapla	New Caledonia	Lebreton 1956a	E. Lebreton & A. Lespagnol	E. Lebreton & R. Lücking	EL1956a	—	PQ603355	PQ630357	E. Lebreton
Echinoplaca aff. tetrapla	New Caledonia	Lebreton 1958c	E. Lebreton & A. Lespagnol	E. Lebreton & R. Lücking	EL1958c	—	PQ603356	—	E. Lebreton
Echinoplaca aff. tetrapla	Brazil	Xavier-Leite et al. 1397a	A.B. Xavier-Leite et al.	A. B. Xavier-Leite & R. Lücking	22167	—	MZ851655	—	A. B. Xavier-Leite
Echinoplaca aff. tetrapla	Brazil	Xavier-Leite et al. 1422	A.B. Xavier-Leite et al.	A. B. Xavier-Leite & R. Lücking	22177	—	MZ851635	—	A. B. Xavier-Leite
Echinoplaca aff. tetrapla	Brazil	Xavier-Leite et al. 1364	A.B. Xavier-Leite et al.	A. B. Xavier-Leite & R. Lücking	23100	—	MZ851633	—	A. B. Xavier-Leite
Echinoplaca areolata	Brazil	Aptroot 85669	A. Aptroot	E. Lebreton & R. Lücking	Aptroot85669	PQ603954	PQ603357	PQ630358	E. Lebreton
Echinoplaca areolata	Brazil	Aptroot 85848a	A. Aptroot	E. Lebreton & R. Lücking	Aptroot85848a	PQ603955	—	—	E. Lebreton
Echinoplaca areolata	France:Guadeloupe	Lebreton 1492b	E. Lebreton, N. Magain & E. Serusiaux	E. Lebreton, R. Lücking & E. Sérusiaux	EL1492b	PQ603956	PQ603358	—	E. Lebreton
Echinoplaca areolata	France:Guadeloupe	Lebreton 1532	E. Lebreton, N. Magain & E. Serusiaux	E. Lebreton, R. Lücking & E. Sérusiaux	EL1532	PQ603957	PQ603359	PQ630359	E. Lebreton
Echinoplaca areolata	France:Guadeloupe	Lebreton 1536	E. Lebreton, N. Magain & E. Serusiaux	E. Lebreton, R. Lücking & E. Sérusiaux	EL1536	PQ603958	—	—	E. Lebreton
Echinoplaca areolata	France:Guadeloupe	Lebreton 1549	E. Lebreton, N. Magain & E. Serusiaux	E. Lebreton, R. Lücking & E. Sérusiaux	EL1549	PQ603959	PQ603360	—	E. Lebreton
Echinoplaca areolata	France:Guadeloupe	Lebreton 1729a	E. Lebreton, N. Magain & E. Serusiaux	E. Lebreton, R. Lücking & E. Sérusiaux	EL1729a	PQ603960	—	—	E. Lebreton
Echinoplaca campanulata	Brazil	Cáceres & Lücking 168	M.E.S. Cáceres & R. Lücking	A. B. Xavier-Leite & R. Lücking	22846	MZ827244	MZ851704	—	A. B. Xavier-Leite
Echinoplaca campanulata	Brazil	Cáceres & Lücking 170b	M.E.S. Cáceres & R. Lücking	A. B. Xavier-Leite & R. Lücking	22854	MZ827247	MZ851709	—	A. B. Xavier-Leite
Echinoplaca campanulata	Brazil	Cáceres & Lücking 167	M.E.S. Cáceres & R. Lücking	A. B. Xavier-Leite & R. Lücking	22863	MZ827250	MZ851703	—	A. B. Xavier-Leite
Echinoplaca campanulata	Brazil	Cáceres & Lücking 171	M.E.S. Cáceres & R. Lücking	A. B. Xavier-Leite & R. Lücking	22873	MZ827252	MZ851705	—	A. B. Xavier-Leite
Echinoplaca diffluens	Brazil	Xavier-Leite 1901	A.B. Xavier-Leite	A. B. Xavier-Leite & R. Lücking	23001	—	MZ851501	—	A. B. Xavier-Leite
Echinoplaca diffluens	Mexico	Herrera-Campos et al. s.n.	M.D.L.A Herrera-Campos et al.	R. Lücking	sample-no-M12	AY341367	AY341353	—	B. Stuart
Echinoplaca epiphylla	France:Mayotte	Ertz 22043A	D. Ertz	E. Lebreton, D. Ertz & R. Lücking	DE22043A	PQ603961	PQ603361	—	E. Lebreton & D. Ertz
Echinoplaca epiphylla	New Caledonia	Lebreton 1859a	E. Lebreton & A. Lespagnol	E. Lebreton & R. Lücking	EL1859a	PQ603962	—	—	E. Lebreton
Echinoplaca epiphylla	Brazil	Xavier-Leite 2143	A.B. Xavier-Leite	A. B. Xavier-Leite & R. Lücking	22038	MZ827187	MZ851550	—	A. B. Xavier-Leite
Echinoplaca epiphylla	Brazil	Xavier-Leite & Cáceres 1736	A.B. Xavier-Leite & Cáceres	A. B. Xavier-Leite & R. Lücking	22047	MZ827191	MZ851604	—	A. B. Xavier-Leite
Echinoplaca epiphylla	Brazil	Xavier-Leite 1992	A.B. Xavier-Leite	A. B. Xavier-Leite & R. Lücking	22080	MZ827200	MZ851536	—	A. B. Xavier-Leite
Echinoplaca epiphylla	Brazil	Xavier-Leite 2583	A.B. Xavier-Leite	A. B. Xavier-Leite & R. Lücking	22092	MZ827204	MZ851567	—	A. B. Xavier-Leite
Echinoplaca epiphylla	Brazil	Xavier-Leite & Cáceres 1742	A.B. Xavier-Leite & Cáceres	A. B. Xavier-Leite & R. Lücking	22103	MZ827210	—	—	A. B. Xavier-Leite
Echinoplaca epiphylla	Brazil	Cáceres & Lücking 165a	M.E.S. Cáceres & R. Lücking	A. B. Xavier-Leite & R. Lücking	22851	MZ827245	MZ851707	—	A. B. Xavier-Leite
Echinoplaca epiphylla	Brazil	Cáceres & Lücking 165b	M.E.S. Cáceres & R. Lücking	A. B. Xavier-Leite & R. Lücking	22852	MZ827246	MZ851708	—	A. B. Xavier-Leite
Echinoplaca epiphylla	Brazil	Cáceres & Lücking 166	M.E.S. Cáceres & R. Lücking	A. B. Xavier-Leite & R. Lücking	22855	MZ827248	MZ851702	—	A. B. Xavier-Leite
Echinoplaca epiphylla	Brazil	Xavier-Leite 1588	A.B. Xavier-Leite	A. B. Xavier-Leite & R. Lücking	23002	—	MZ851494	—	A. B. Xavier-Leite
Echinoplaca epiphylla	Brazil	Xavier-Leite 2018b	A.B. Xavier-Leite	A. B. Xavier-Leite & R. Lücking	23094	MZ827282	MZ851592	—	A. B. Xavier-Leite
Echinoplaca epiphylla	Mexico	Herrera-Campos et al. s.n.	M.D.L.A Herrera-Campos et al.	R. Lücking	sample-no-M13	AY341368	AY341354	—	B. Stuart
Echinoplaca infuscata	China	YN210763-c	—	—		—	ON117295	—	—
Echinoplaca pellicula	New Caledonia	Lebreton 1934a	E. Lebreton & A. Lespagnol	E. Lebreton & R. Lücking	EL1934a	PQ603963	PQ603362	PQ630360	E. Lebreton
Echinoplaca pellicula	New Caledonia	Lebreton 1939b	E. Lebreton & A. Lespagnol	E. Lebreton & R. Lücking	EL1939b	—	PQ603363	PQ630361	E. Lebreton
Echinoplaca sp. 11	Madagascar	Ertz 26720B	D. Ertz	E. Lebreton, D. Ertz & R. Lücking	DE26720B	PQ603964	—	PQ630362	E. Lebreton & D. Ertz
Echinoplaca sp. 15	Taiwan	Magain s.n.	N. Magain	E. Lebreton & R. Lücking	EL2392b	PQ603965	—	—	E. Lebreton
Echinoplaca sp. 18	France:Reunion	Ah-Peng & Stenger s.n.	C. Ah-Peng & P-L. Stenger	E. Lebreton	EL2222a	PQ603966	PQ603365	PQ630366	E. Lebreton
Echinoplaca sp. 19	Madagascar	Ertz 27027A	D. Ertz	E. Lebreton, D. Ertz & R. Lücking	DE27027A	PQ603967	—	PQ630367	E. Lebreton & D. Ertz
Echinoplaca sp. 19	Taiwan	Magain s.n.	N. Magain	E. Lebreton & R. Lücking	EL2507a	PQ603968	PQ603366	PQ630369	E. Lebreton
Echinoplaca sp. 20	Madagascar	Ertz 27026B2	D. Ertz	E. Lebreton, D. Ertz & R. Lücking	DE27026B2	PQ603969	—	—	D. Ertz
Echinoplaca sp. 22	New Caledonia	Lebreton 2050	E. Lebreton & A. Lespagnol	E. Lebreton & R. Lücking	EL2050	PQ603970	PQ603368	—	E. Lebreton
Echinoplaca sp. 22	Taiwan	Magain s.n.	N. Magain	E. Lebreton & R. Lücking	EL2427a	PQ603971	PQ603370	PQ630371	E. Lebreton
Echinoplaca sp. 22	Taiwan	Magain s.n.	N. Magain	E. Lebreton & R. Lücking	EL2472b	PQ603972	PQ603371	—	E. Lebreton
Echinoplaca sp. 24	New Caledonia	Lebreton 2173a	E. Lebreton & A. Lespagnol	E. Lebreton & R. Lücking	EL2173a	PQ603973	—	—	E. Lebreton
Echinoplaca sp. 24	New Caledonia	Lebreton 2205a	E. Lebreton & A. Lespagnol	E. Lebreton & R. Lücking	EL2205a	PQ603974	PQ603373	PQ630373	E. Lebreton
Echinoplaca sp. 25	Colombia	Ertz 27925	D. Ertz	E. Lebreton, D. Ertz & R. Lücking	LOT00-37040	PQ603975	—	PQ630374	D. Ertz
Echinoplaca sp. 28	France:Mayotte	Ertz 22000A	D. Ertz	E. Lebreton, D. Ertz & R. Lücking	DE22000A	PQ603976	—	PQ630375	E. Lebreton & D. Ertz
Echinoplaca sp. 28	Madagascar	Ertz 25321A	D. Ertz	E. Lebreton, D. Ertz & R. Lücking	DE25321A	PQ603977	—	—	D. Ertz
Echinoplaca sp. 28	Madagascar	Ertz 27022B	D. Ertz	E. Lebreton, D. Ertz & R. Lücking	DE27022B	PQ603978	PQ603376	—	E. Lebreton & D. Ertz
Echinoplaca sp. 28	Madagascar	Ertz 27189B	D. Ertz	E. Lebreton, D. Ertz & R. Lücking	DE27189B	PQ603979	PQ603378	PQ630377	E. Lebreton & D. Ertz
Echinoplaca sp. 29	New Caledonia	Lebreton 2175a	E. Lebreton & A. Lespagnol	E. Lebreton & R. Lücking	EL2175a	PQ603980	PQ603379	PQ630378	E. Lebreton
Echinoplaca sp. 29	Taiwan	Magain s.n.	N. Magain	E. Lebreton & R. Lücking	EL2421a	PQ603981	PQ603380	PQ630379	E. Lebreton
Echinoplaca sp. 29	Taiwan	Magain s.n.	N. Magain	E. Lebreton & R. Lücking	EL2487b	PQ603982	—	—	E. Lebreton
Echinoplaca sp. 29	Taiwan	Magain s.n.	N. Magain	E. Lebreton & R. Lücking	EL2711c	PQ603983	PQ603381	PQ630380	E. Lebreton
Echinoplaca sp. 7	Colombia	Ertz 27828B	D. Ertz	E. Lebreton, D. Ertz & R. Lücking	LOT03-35403B	PQ603984	—	PQ630382	D. Ertz
Echinoplaca sp. 8	France:Guadeloupe	Lebreton 68a	E. Lebreton	E. Lebreton & R. Lücking	EL68a	PQ603985	PQ603383	—	E. Lebreton
Echinoplaca sp. nov 12	Madagascar	Ertz 27114C	D. Ertz	E. Lebreton, D. Ertz & R. Lücking	DE27114C	PQ603986	PQ603387	PQ630387	E. Lebreton & D. Ertz
Echinoplaca sp. nov 12	Taiwan	Magain s.n.	N. Magain	E. Lebreton & R. Lücking	EL2430b	PQ603987	PQ603390	PQ630388	E. Lebreton
Echinoplaca sp. nov 12	Taiwan	Magain s.n.	N. Magain	E. Lebreton & R. Lücking	EL2449a	PQ603988	—	—	E. Lebreton
Echinoplaca sp. nov 12	Taiwan	Magain s.n.	N. Magain	E. Lebreton & R. Lücking	EL2456b	PQ603989	PQ603391	—	E. Lebreton
Echinoplaca sp. nov 12	Taiwan	Magain s.n.	N. Magain	E. Lebreton & R. Lücking	EL2466b	PQ603990	PQ603392	—	E. Lebreton
Echinoplaca sp. nov 12	Taiwan	Magain s.n.	N. Magain	E. Lebreton & R. Lücking	EL2472a	PQ603991	—	—	E. Lebreton
Echinoplaca sp. nov 12	Taiwan	Magain s.n.	N. Magain	E. Lebreton & R. Lücking	EL2482a	PQ603992	—	—	E. Lebreton
Echinoplaca sp. nov 12	Taiwan	Magain s.n.	N. Magain	E. Lebreton & R. Lücking	EL2490a	PQ603993	—	—	E. Lebreton
Echinoplaca sp. nov 12	Taiwan	Magain s.n.	N. Magain	E. Lebreton & R. Lücking	EL2527b	PQ603994	—	—	E. Lebreton
Echinoplaca sp. nov 12	Taiwan	Magain s.n.	N. Magain	E. Lebreton & R. Lücking	EL2529a	PQ603995	—	—	E. Lebreton
Echinoplaca sp. nov 12	Taiwan	Magain s.n.	N. Magain	E. Lebreton & R. Lücking	EL2558a	PQ603996	—	PQ630389	E. Lebreton
Echinoplaca sp. nov 12	Taiwan	Magain s.n.	N. Magain	E. Lebreton & R. Lücking	EL2671a	PQ603997	—	—	E. Lebreton
Echinoplaca sp. nov 13	Taiwan	Magain s.n.	N. Magain	E. Lebreton & R. Lücking	EL2436a	PQ603998	PQ603396	—	E. Lebreton
Echinoplaca sp. nov 13	Taiwan	Magain s.n.	N. Magain	E. Lebreton & R. Lücking	EL2451a	PQ603999	PQ603397	—	E. Lebreton
Echinoplaca sp. nov 13	Taiwan	Magain s.n.	N. Magain	E. Lebreton & R. Lücking	EL2459a	PQ604000	PQ603398	—	E. Lebreton
Echinoplaca sp. nov 14	Madagascar	Ertz 27032C	D. Ertz	E. Lebreton, D. Ertz & R. Lücking	DE27032C	PQ604001	—	—	D. Ertz
Echinoplaca sp. nov 14	Taiwan	Magain s.n.	N. Magain	E. Lebreton & R. Lücking	EL2448c	PQ604002	PQ603399	PQ630392	E. Lebreton
Echinoplaca sp. nov 14	Taiwan	Magain s.n.	N. Magain	E. Lebreton & R. Lücking	EL2467a	PQ604003	PQ603400	—	E. Lebreton
Echinoplaca sp. nov 14	Taiwan	Magain s.n.	N. Magain	E. Lebreton & R. Lücking	EL2751a	PQ604004	—	—	E. Lebreton
Echinoplaca sp. nov 15	Taiwan	Magain s.n.	N. Magain	E. Lebreton & R. Lücking	EL2500b	PQ604005	PQ603401	—	E. Lebreton
Echinoplaca sp. nov 16	Taiwan	Magain s.n.	N. Magain	E. Lebreton & R. Lücking	EL2696a	PQ604006	PQ603404	—	E. Lebreton
Echinoplaca sp. nov 17	New Caledonia	Lebreton 2177b	E. Lebreton & A. Lespagnol	E. Lebreton & R. Lücking	EL2177b	PQ604007	PQ603406	PQ630394	E. Lebreton
Echinoplaca sp. nov 17	New Caledonia	Lebreton 2180b	E. Lebreton & A. Lespagnol	E. Lebreton & R. Lücking	EL2180b	PQ604008	—	—	E. Lebreton
Echinoplaca sp. nov 17	New Caledonia	Lebreton 2204a	E. Lebreton & A. Lespagnol	E. Lebreton & R. Lücking	EL2204a	PQ604009	—	—	E. Lebreton
Echinoplaca sp. nov 17	New Caledonia	Lebreton 2209a	E. Lebreton & A. Lespagnol	E. Lebreton & R. Lücking	EL2209a	PQ604010	—	PQ630395	E. Lebreton
Echinoplaca sp. nov 17	New Caledonia	Lebreton 2225a	E. Lebreton & A. Lespagnol	E. Lebreton & R. Lücking	EL2225a	PQ604011	PQ603407	PQ630396	E. Lebreton
Echinoplaca sp. nov 2	France:Guadeloupe	Lebreton 1474	E. Lebreton, N. Magain & E. Serusiaux	E. Lebreton, R. Lücking & E. Sérusiaux	EL1474	PQ604012	—	—	E. Lebreton
Echinoplaca sp. nov 2	France:Guadeloupe	Lebreton 1508	E. Lebreton, N. Magain & E. Serusiaux	E. Lebreton, R. Lücking & E. Sérusiaux	EL1508	PQ604013	PQ603409	—	E. Lebreton
Echinoplaca sp. nov 2	France:Guadeloupe	Lebreton 1510	E. Lebreton, N. Magain & E. Serusiaux	E. Lebreton, R. Lücking & E. Sérusiaux	EL1510	PQ604014	PQ603410	—	E. Lebreton
Echinoplaca sp. nov 2	France:Guadeloupe	Lebreton 1543	E. Lebreton, N. Magain & E. Serusiaux	E. Lebreton, R. Lücking & E. Sérusiaux	EL1543	PQ604015	PQ603411	—	E. Lebreton
Echinoplaca sp. nov 3	France:Guadeloupe	Lebreton 163a	E. Lebreton	E. Lebreton & R. Lücking	EL163a	PQ604016	PQ603412	—	E. Lebreton
Echinoplaca sp. nov 4	New Caledonia	Lebreton 1924a	E. Lebreton & A. Lespagnol	E. Lebreton & R. Lücking	EL1924a	PQ604017	PQ603413	PQ630398	E. Lebreton
Echinoplaca sp. nov 5	Madagascar	Ertz 20273B	D. Ertz	E. Lebreton, D. Ertz & R. Lücking	DE14MA5B	PQ604018	PQ603414	PQ630399	E. Lebreton & D. Ertz
Echinoplaca sp. nov 6	New Caledonia	Lebreton 1915a	E. Lebreton & A. Lespagnol	E. Lebreton & R. Lücking	EL1915a	PQ604019	PQ603415	PQ630400	E. Lebreton
Echinoplaca sp. nov 7	New Caledonia	Lebreton 1844b	E. Lebreton & A. Lespagnol	E. Lebreton & R. Lücking	EL1844b	PQ604020	PQ603419	PQ630401	E. Lebreton
Echinoplaca sp.	Costa Rica	Lücking 16032h-5	R. Lücking	R. Lücking	Luecking032h-5	—	PQ603425	PQ630408	E. Lebreton
Echinoplaca sp.	France:Reunion	Ah-Peng & Stenger s.n.	C. Ah-peng & P-L. Stenger	E. Lebreton & R. Lücking	EL2254a	—	—	PQ630406	E. Lebreton
Echinoplaca sp.	France:Reunion	Ah-Peng & Stenger s.n.	C. Ah-peng & P-L. Stenger	E. Lebreton & R. Lücking	EL2256a	—	—	PQ630407	E. Lebreton
Echinoplaca sp. 12	Brazil	Aptroot 55236	A. Aptroot	E. Lebreton	Aptroot55236	—	—	PQ630363	E. Lebreton
Echinoplaca sp. 13	Brazil	Xavier-Leite 1915	A.B. Xavier-Leite	A. B. Xavier-Leite & R. Lücking	22093	—	MZ851504	—	A. B. Xavier-Leite
Echinoplaca sp. 17	France:Reunion	Ah-Peng & Stenger s.n.	C. Ah-peng & P-L. Stenger	E. Lebreton & R. Lücking	EL2253b	—	—	PQ630365	E. Lebreton
Echinoplaca sp. 19	Madagascar	Ertz 27189D	D. Ertz	E. Lebreton, D. Ertz & R. Lücking	DE27189D	—	—	PQ630368	E. Lebreton & D. Ertz
Echinoplaca sp. 26	Brazil	Xavier-Leite 1928	A.B. Xavier-Leite	A. B. Xavier-Leite & R. Lücking	22083	—	MZ851508	—	A. B. Xavier-Leite
Echinoplaca sp. 26	Nicaragua	Lücking 28550	R. Lücking	R. Lücking	DNA3212	KF833340	KF833328	—	S. Parnmen
Echinoplaca sp. 28	Brazil	Xavier-Leite 1983	A.B. Xavier-Leite	A. B. Xavier-Leite & R. Lücking	22019	—	MZ851528	—	A. B. Xavier-Leite
Echinoplaca sp. nov 12	Madagascar	Ertz 27027C	D. Ertz	E. Lebreton, D. Ertz & R. Lücking	DE27027C	—	—	PQ630385	E. Lebreton & D. Ertz
Echinoplaca sp. 16	Taiwan	Magain s.n.	N. Magain	E. Lebreton & R. Lücking	EL2756a	—	PQ603364	PQ630364	E. Lebreton
Echinoplaca sp. 22	New Caledonia	Lebreton 1837b	E. Lebreton & A. Lespagnol	E. Lebreton & R. Lücking	EL1837b	—	PQ603367	—	E. Lebreton
Echinoplaca sp. 22	New Caledonia	Lebreton 2181c	E. Lebreton & A. Lespagnol	E. Lebreton & R. Lücking	EL2181c	—	PQ603369	PQ630370	E. Lebreton
Echinoplaca sp. 23	New Caledonia	Lebreton 1915b	E. Lebreton & A. Lespagnol	E. Lebreton & R. Lücking	EL1915b	—	PQ603372	PQ630372	E. Lebreton
Echinoplaca sp. 28	Madagascar	Ertz 26720D	D. Ertz	E. Lebreton, D. Ertz & R. Lücking	DE26720D	—	PQ603374	PQ630376	E. Lebreton & D. Ertz
Echinoplaca sp. 28	Madagascar	Ertz 27021B	D. Ertz	E. Lebreton, D. Ertz & R. Lücking	DE27021B	—	PQ603375	—	E. Lebreton & D. Ertz
Echinoplaca sp. 28	Madagascar	Ertz 27073B	D. Ertz	E. Lebreton, D. Ertz & R. Lücking	DE27073B	—	PQ603377	—	E. Lebreton & D. Ertz
Echinoplaca sp. 6	France:Guadeloupe	Lebreton 2340a	E. Lebreton	E. Lebreton	EL2340a	—	PQ603382	PQ630381	E. Lebreton
Echinoplaca sp. nov 1	New Caledonia	Lebreton 1894a	E. Lebreton & A. Lespagnol	E. Lebreton & R. Lücking	EL1894a	—	PQ603408	PQ630397	E. Lebreton
Echinoplaca sp. nov 10	France:Reunion	Ah-Peng & Stenger s.n.	C. Ah-Peng & P-L. Stenger	E. Lebreton	EL1752a	—	PQ603384	PQ630383	E. Lebreton
Echinoplaca sp. nov 11	Madagascar	Ertz 27113C	D. Ertz	E. Lebreton, D. Ertz & R. Lücking	DE27113C	—	PQ603385	PQ630384	E. Lebreton & D. Ertz
Echinoplaca sp. nov 12	Madagascar	Ertz 27113A	D. Ertz	E. Lebreton, D. Ertz & R. Lücking	DE27113A	—	PQ603386	PQ630386	E. Lebreton & D. Ertz
Echinoplaca sp. nov 12	New Caledonia	Lebreton 1918a	E. Lebreton & A. Lespagnol	E. Lebreton & R. Lücking	EL1918a	—	PQ603388	—	E. Lebreton
Echinoplaca sp. nov 12	New Caledonia	Lebreton 1997a	E. Lebreton & A. Lespagnol	E. Lebreton & R. Lücking	EL1997a	—	PQ603389	—	E. Lebreton
Echinoplaca sp. nov 12	Taiwan	Magain s.n.	N. Magain	E. Lebreton & R. Lücking	EL2688a	—	PQ603393	PQ630390	E. Lebreton
Echinoplaca sp. nov 12	Taiwan	Magain s.n.	N. Magain	E. Lebreton & R. Lücking	EL2753a	—	PQ603394	—	E. Lebreton
Echinoplaca sp. nov 13	Madagascar	Ertz 27195A	D. Ertz	E. Lebreton, D. Ertz & R. Lücking	DE27195A	—	PQ603395	PQ630391	E. Lebreton & D. Ertz
Echinoplaca sp. nov 15	Taiwan	Magain s.n.	N. Magain	E. Lebreton & R. Lücking	EL2510a	—	PQ603402	—	E. Lebreton
Echinoplaca sp. nov 15	Taiwan	Magain s.n.	N. Magain	E. Lebreton & R. Lücking	EL2524a	—	PQ603403	PQ630393	E. Lebreton
Echinoplaca sp. nov 17	New Caledonia	Lebreton 1957b	E. Lebreton & A. Lespagnol	E. Lebreton & R. Lücking	EL1957b	—	PQ603405	—	E. Lebreton
Echinoplaca sp. nov 6	New Caledonia	Lebreton 1994b	E. Lebreton & A. Lespagnol	E. Lebreton & R. Lücking	EL1994b	—	PQ603416	—	E. Lebreton
Echinoplaca sp. nov 7	New Caledonia	Ducouret & Brouste s.n.	D. Brouste & E. Ducouret	E. Lebreton & R. Lücking	EL1655b	—	PQ603417	—	E. Lebreton
Echinoplaca sp. nov 7	New Caledonia	Lebreton 1842a	E. Lebreton & A. Lespagnol	E. Lebreton & R. Lücking	EL1842a	—	PQ603418	—	E. Lebreton
Echinoplaca sp. nov 7	New Caledonia	Lebreton 1929a	E. Lebreton & A. Lespagnol	E. Lebreton & R. Lücking	EL1929a	—	PQ603420	PQ630402	E. Lebreton
Echinoplaca sp. nov 7	New Caledonia	Lebreton 1930a	E. Lebreton & A. Lespagnol	E. Lebreton & R. Lücking	EL1930a	—	PQ603421	—	E. Lebreton
Echinoplaca sp. nov 8	Madagascar	Ertz 20280C	D. Ertz	E. Lebreton, D. Ertz & R. Lücking	DE14MA28C	—	PQ603422	PQ630403	E. Lebreton & D. Ertz
Echinoplaca sp. nov 8	Madagascar	Ertz 27024G	D. Ertz	E. Lebreton, D. Ertz & R. Lücking	DE27024G	—	PQ603423	PQ630404	E. Lebreton & D. Ertz
Echinoplaca sp. nov 8	Madagascar	Ertz 27024I-2	D. Ertz	E. Lebreton, D. Ertz & R. Lücking	DE27024I-2	—	—	PQ630619	E. Lebreton & D. Ertz
Echinoplaca sp. nov 9	Madagascar	Ertz 20276D	D. Ertz	E. Lebreton, D. Ertz & R. Lücking	DE14MA17D	—	PQ603424	PQ630405	E. Lebreton & D. Ertz
Echinoplaca ‘sterile’ 1	France:Guadeloupe	Lebreton 1487	E. Lebreton, N. Magain & E. Serusiaux	E. Lebreton, R. Lücking & E. Sérusiaux	EL1487	PQ604021	PQ603426	—	E. Lebreton
Echinoplaca ‘sterile’ 1	France:Guadeloupe	Lebreton 1488b	E. Lebreton, N. Magain & E. Serusiaux	E. Lebreton, R. Lücking & E. Sérusiaux	EL1488b	PQ604022	—	—	E. Lebreton
Echinoplaca ‘sterile’ 2	Taiwan	Magain s.n.	N. Magain	E. Lebreton & R. Lücking	EL2392a	PQ604023	PQ603427	PQ630409	E. Lebreton
Echinoplaca ‘sterile’ 3	Taiwan	Magain s.n.	N. Magain	E. Lebreton & R. Lücking	EL2700a	PQ604024	PQ603428	PQ630410	E. Lebreton
Echinoplaca ‘sterile’ 4	Taiwan	Magain s.n.	N. Magain	E. Lebreton & R. Lücking	EL2678a	—	—	PQ630412	E. Lebreton
Echinoplaca ‘sterile’ 4	Taiwan	Magain s.n.	N. Magain	E. Lebreton & R. Lücking	EL2470a	PQ604025	PQ603429	PQ630411	E. Lebreton
Echinoplaca ‘sterile’ 4	Taiwan	Magain s.n.	N. Magain	E. Lebreton & R. Lücking	EL2478a	PQ604026	PQ603430	—	E. Lebreton
Echinoplaca ‘sterile’ 5	France:Guadeloupe	Lebreton 1552	E. Lebreton, N. Magain & E. Serusiaux	E. Lebreton, R. Lücking & E. Sérusiaux	EL1552	—	PQ603431	PQ630413	E. Lebreton
Echinoplaca ‘sterile’ 6	Taiwan	Magain s.n.	N. Magain	E. Lebreton & R. Lücking	EL2498a	—	PQ603432	PQ630414	E. Lebreton
Echinoplaca ‘sterile’ 6	Taiwan	Magain s.n.	N. Magain	E. Lebreton & R. Lücking	EL2568a	PQ604027	PQ603433	—	E. Lebreton
Echinoplaca ‘sterile’ 7	Saint Lucia	Van den Boom s.n.	P. van den Boom	E. Lebreton & R. Lücking	EL12	PQ604030	PQ603436	—	E. Lebreton
Echinoplaca ‘sterile’ 7	France:Guadeloupe	Lebreton 1224a	E. Lebreton, N. Magain & E. Serusiaux	E. Lebreton, R. Lücking & E. Sérusiaux	EL1224a	PQ604028	PQ603434	PQ630415	E. Lebreton
Echinoplaca ‘sterile’ 7	France:Guadeloupe	Lebreton 1296a	E. Lebreton, N. Magain & E. Serusiaux	E. Lebreton, R. Lücking & E. Sérusiaux	EL1296a	PQ604029	PQ603435	—	E. Lebreton
Echinoplaca ‘sterile’ 7	France:Guadeloupe	Lebreton 1467d	E. Lebreton, N. Magain & E. Serusiaux	E. Lebreton, R. Lücking & E. Sérusiaux	EL1467d	PQ604031	PQ603437	—	E. Lebreton
Echinoplaca ‘sterile’ 7	France:Guadeloupe	Lebreton 1488c	E. Lebreton, N. Magain & E. Serusiaux	E. Lebreton, R. Lücking & E. Sérusiaux	EL1488c	PQ604032	PQ603438	—	E. Lebreton
Echinoplaca ‘sterile’ 7	France:Guadeloupe	Lebreton 1489	E. Lebreton, N. Magain & E. Serusiaux	E. Lebreton, R. Lücking & E. Sérusiaux	EL1489	PQ604033	PQ603439	—	E. Lebreton
Echinoplaca ‘sterile’ 7	France:Guadeloupe	Lebreton 1492a	E. Lebreton, N. Magain & E. Serusiaux	E. Lebreton, R. Lücking & E. Sérusiaux	EL1492a	PQ604034	PQ603440	—	E. Lebreton
Echinoplaca ‘sterile’ 7	France:Guadeloupe	Lebreton 1505a	E. Lebreton, N. Magain & E. Serusiaux	E. Lebreton, R. Lücking & E. Sérusiaux	EL1505a	PQ604035	—	—	E. Lebreton
Echinoplaca ‘sterile’ 7	France:Guadeloupe	Lebreton 1522	E. Lebreton, N. Magain & E. Serusiaux	E. Lebreton, R. Lücking & E. Sérusiaux	EL1522	PQ604036	PQ603441	—	E. Lebreton
Echinoplaca ‘sterile’ 7	France:Guadeloupe	Lebreton 1726a	E. Lebreton, N. Magain & E. Serusiaux	E. Lebreton, R. Lücking & E. Sérusiaux	EL1726a	PQ604037	—	—	E. Lebreton
Echinoplaca ‘sterile’ 7	France:Guadeloupe	Lebreton 1730a	E. Lebreton, N. Magain & E. Serusiaux	E. Lebreton, R. Lücking & E. Sérusiaux	EL1730a	PQ604038	—	—	E. Lebreton
Echinoplaca ‘sterile’ 8	France:Guadeloupe	Lebreton 1021c	E. Lebreton, N. Magain & E. Serusiaux	E. Lebreton, R. Lücking & E. Sérusiaux	EL1021c	PQ604039	—	—	E. Lebreton
Echinoplaca ‘sterile’ 8	France:Guadeloupe	Lebreton 1487-2	E. Lebreton, N. Magain & E. Serusiaux	E. Lebreton, R. Lücking & E. Sérusiaux	EL1487-2	PQ604040	PQ603442	PQ630416	E. Lebreton
Echinoplaca ‘sterile’ 8	France:Guadeloupe	Lebreton 1518	E. Lebreton, N. Magain & E. Serusiaux	E. Lebreton, R. Lücking & E. Sérusiaux	EL1518	PQ604041	PQ603443	—	E. Lebreton
Echinoplaca ‘sterile’ 8	France:Guadeloupe	Lebreton 1542	E. Lebreton, N. Magain & E. Serusiaux	E. Lebreton, R. Lücking & E. Sérusiaux	EL1542	PQ604042	PQ603444	PQ630417	E. Lebreton
Echinoplaca ‘sterile’ 8	France:Guadeloupe	Lebreton 559b	E. Lebreton, N. Magain & E. Serusiaux	E. Lebreton, R. Lücking & E. Sérusiaux	EL559b	PQ604043	PQ603445	PQ630418	E. Lebreton
Echinoplaca ‘sterile’ 9	Taiwan	Magain s.n.	N. Magain	E. Lebreton & R. Lücking	EL2432a	PQ604044	—	—	E. Lebreton
Echinoplaca ‘sterile’ 9	Taiwan	Magain s.n.	N. Magain	E. Lebreton & R. Lücking	EL2435a	PQ604045	PQ603446	—	E. Lebreton
Echinoplaca ‘sterile’ 9	Taiwan	Magain s.n.	N. Magain	E. Lebreton & R. Lücking	EL2438a	PQ604046	PQ603447	—	E. Lebreton
Echinoplaca ‘sterile’ 9	Taiwan	Magain s.n.	N. Magain	E. Lebreton & R. Lücking	EL2465a	PQ604047	PQ603448	PQ630419	E. Lebreton
Echinoplaca ‘sterile’ 9	Taiwan	Magain s.n.	N. Magain	E. Lebreton & R. Lücking	EL2680a	—	PQ603449	—	E. Lebreton
Fissurina aff. humilis [outgroup 2]	Tanzania	Frisch No. 99/Tz2002	—	—	NA4	DQ431948	—	—	—
Fissurina aggregatula [outgroup 1]	Peru	Rivas Plata 107C	E. Rivas Plata & R. Lücking	R. Lücking	DNA3240	JX421036	JX421490	—	E. Rivas Plata
Fissurina astroisidiata [outgroup 1]	Mexico	—	—	—	DNA1998	JX421040	JX421491	—	—
Fissurina comparimuralis [outgroup 2]	El Salvador	Luecking 28103	R. Lücking	—	DNA3202	JX421042	—	—	E. Rivas Plata
Fissurina insidiosa [outgroup 1]	USA	—	—	—	AFTOL-ID 1662	DQ972995	DQ973045	—	—
Fissurina marginata [outgroup 2]	Thailand	Luecking 24122	R. Lücking	R. Lücking	DNA3418	HQ639613	HQ639629	—	S. Parnmen
Fissurina nigrolabiata [outgroup 1]	Philippines	Rivas Plata 1198B	E. Rivas Plata & R. Lücking	E. Rivas Plata & R. Lücking	DNA2852	JF828961	JF828976	—	E. Rivas Plata
Fissurina sp. [outgroup 1]	Gabon	Ertz 9427	D. Ertz	—	AFTOL-ID 2101	KJ766393	—	KJ766853	Fraker
Fungal sp.	Taiwan	Magain s.n.	N. Magain	E. Lebreton & R. Lücking	EL2663a-apoth-1	PQ604048	—	—	E. Lebreton
Gomphillus aff. hyalinus	Costa Rica	Will-Wolf 10006a	Will-Wolf	—	sample-no-101	AY341371	AY341357	—	B. Stuart
Gomphillus americanus	USA	—	—	—		—	MH887484	—	—
Gomphillus americanus	USA	Lendemer 45954	J.C. Lendemer	—		KY353115	KY381580	—	—
Gomphillus calycioides	Scotland	Lumbsch 20100d	T. Lumbsch	—	DNA4014	KF833341	KF833329	—	—
Gomphillus calycioides	USA	Lendemer s.n.	J.C. Lendemer	—		MK318271	MH887485	—	—
Gomphillus hyalinus	France:Guadeloupe	Lebreton 2289	E. Lebreton	E. Lebreton	EL2289	—	PQ603450	PQ630420	E. Lebreton
Gomphillus hyalinus	France:Guadeloupe	Lebreton 2290	E. Lebreton	E. Lebreton	EL2290	—	PQ603451	PQ630421	E. Lebreton
Gomphillus hyalinus	France:Guadeloupe	Lebreton 2294	E. Lebreton	E. Lebreton	EL2294	PQ604049	PQ603452	—	E. Lebreton
Gyalectidium aff. areolatum	France:Guadeloupe	Lebreton 44b	E. Lebreton	E. Lebreton & R. Lücking	EL44b	—	PQ603453	—	E. Lebreton
Gyalectidium aff. areolatum	Brazil	Xavier-Leite 2096a	A.B. Xavier-Leite	A. B. Xavier-Leite & R. Lücking	23101	—	MZ851598	—	A. B. Xavier-Leite
Gyalectidium aff. areolatum	Brazil	Xavier-Leite 2096b	A.B. Xavier-Leite	A. B. Xavier-Leite & R. Lücking	23102	—	MZ851599	—	A. B. Xavier-Leite
Gyalectidium aff. areolatum	Brazil	Xavier-Leite 2085b	A.B. Xavier-Leite	A. B. Xavier-Leite & R. Lücking	23105	—	MZ851596	—	A. B. Xavier-Leite
Gyalectidium aff. caucasicum 1	Madagascar	Ertz 20272A	D. Ertz	E. Lebreton, D. Ertz & R. Lücking	DE14MA3A	PQ604050	PQ603454	PQ630422	E. Lebreton & D. Ertz
Gyalectidium aff. caucasicum 2	Taiwan	Magain s.n.	N. Magain	E. Lebreton & R. Lücking	EL2682b	PQ604051	PQ603455	—	E. Lebreton
Gyalectidium aff. caucasicum 3	Brazil	Xavier-Leite 2085c	A.B. Xavier-Leite	A. B. Xavier-Leite & R. Lücking	23106	—	MZ851597	—	A. B. Xavier-Leite
Gyalectidium aff. denticulatum 1	Brazil	Xavier-Leite et al. 1245	A.B. Xavier-Leite et al.	A. B. Xavier-Leite & R. Lücking	23024	MZ827272	MZ851626	—	A. B. Xavier-Leite
Gyalectidium aff. imperfectum 1	Costa Rica	Lücking 55	R. Lücking	E. Lebreton & R. Lücking	22908	MZ827257	MZ851712	—	A. B. Xavier-Leite
Gyalectidium aff. imperfectum 2	Taiwan	Magain s.n.	N. Magain	E. Lebreton & R. Lücking	EL2734a	PQ604052	PQ603456	—	E. Lebreton
Gyalectidium aff. imperfectum 3	Costa Rica	Lücking s.n.	R. Lücking	E. Lebreton & R. Lücking	EL1684b	PQ604053	PQ603457	PQ630423	E. Lebreton
Gyalectidium aff. imperfectum 3	France:Guadeloupe	Lebreton 196a	E. Lebreton & A. Lespagnol	E. Lebreton & R. Lücking	EL196a	PQ604054	PQ603458	—	E. Lebreton
Gyalectidium aff. imperfectum 3	France:Guadeloupe	Lebreton 799a	E. Lebreton, N. Magain & E. Serusiaux	E. Lebreton, R. Lücking & E. Sérusiaux	EL799a	PQ604055	PQ603459	PQ630424	E. Lebreton
Gyalectidium aff. imperfectum 3	France:Guadeloupe	Lebreton 892b	E. Lebreton, N. Magain & E. Serusiaux	E. Lebreton, R. Lücking & E. Sérusiaux	EL892b	PQ604056	PQ603460	—	E. Lebreton
Gyalectidium aff. imperfectum 3	France:Guadeloupe	Lebreton 894b	E. Lebreton, N. Magain & E. Serusiaux	E. Lebreton, R. Lücking & E. Sérusiaux	EL894b	—	PQ603461	—	E. Lebreton
Gyalectidium aff. imperfectum 3	Brazil	Xavier-Leite 1973	A.B. Xavier-Leite	A. B. Xavier-Leite & R. Lücking	22005	MZ827170	MZ851522	—	A. B. Xavier-Leite
Gyalectidium aff. imperfectum 3	Brazil	Xavier-Leite 2004	A.B. Xavier-Leite	A. B. Xavier-Leite & R. Lücking	22014	MZ827176	MZ851542	—	A. B. Xavier-Leite
Gyalectidium aff. imperfectum 3	Brazil	Xavier-Leite 1978	A.B. Xavier-Leite	A. B. Xavier-Leite & R. Lücking	22075	MZ827197	MZ851526	—	A. B. Xavier-Leite
Gyalectidium aff. imperfectum 3	Brazil	Xavier-Leite 1263	A.B. Xavier-Leite	A. B. Xavier-Leite & R. Lücking	22171	MZ827226	MZ851477	—	A. B. Xavier-Leite
Gyalectidium aff. imperfectum 3	Guatemala	Lücking 4353	R. Lücking	R. Lücking	22807	MZ827236	MZ851731	—	A. B. Xavier-Leite
Gyalectidium aff. imperfectum 3	Brazil	Xavier-Leite 2041b	A.B. Xavier-Leite	A. B. Xavier-Leite & R. Lücking	23018	MZ827270	MZ851594	—	A. B. Xavier-Leite
Gyalectidium aff. imperfectum 3	Brazil	Xavier-Leite 2481	A.B. Xavier-Leite	A. B. Xavier-Leite & R. Lücking	23025	—	MZ851558	—	A. B. Xavier-Leite
Gyalectidium aff. imperfectum 3	Brazil	Xavier-Leite 1935	A.B. Xavier-Leite	A. B. Xavier-Leite & R. Lücking	23027	—	MZ851510	—	A. B. Xavier-Leite
Gyalectidium aff. imperfectum 3	Brazil	Xavier-Leite et al. 1074	A.B. Xavier-Leite et al.	A. B. Xavier-Leite & R. Lücking	23040	—	MZ851612	—	A. B. Xavier-Leite
Gyalectidium aff. imperfectum 4	Brazil	Aptroot 56416	A. Aptroot	E. Lebreton & R. Lücking	Aptroot56416	—	PQ603462	—	E. Lebreton
Gyalectidium aff. imperfectum 4	Brazil	Xavier-Leite 1997	A.B. Xavier-Leite	A. B. Xavier-Leite & R. Lücking	22034	MZ827186	MZ851537	—	A. B. Xavier-Leite
Gyalectidium aff. imperfectum 4	Guatemala	Lücking 4474	R. Lücking	R. Lücking	22822	MZ827238	MZ851735	—	A. B. Xavier-Leite
Gyalectidium aff. imperfectum 4	Guatemala	Lücking 4479	R. Lücking	R. Lücking	22836	—	MZ851737	—	A. B. Xavier-Leite
Gyalectidium aff. imperfectum 5	France:Guadeloupe	Lebreton 1523	E. Lebreton, N. Magain & E. Serusiaux	E. Lebreton, R. Lücking & E. Sérusiaux	EL1523	PQ604057	PQ603463	—	E. Lebreton
Gyalectidium aff. imperfectum 5	France:Guadeloupe	Lebreton 1599a	E. Lebreton, N. Magain & E. Serusiaux	E. Lebreton, R. Lücking & E. Sérusiaux	EL1599a	PQ604058	PQ603464	PQ630425	E. Lebreton
Gyalectidium aff. imperfectum 5	France:Guadeloupe	Lebreton 597b	E. Lebreton, N. Magain & E. Serusiaux	E. Lebreton, R. Lücking & E. Sérusiaux	EL597b	PQ604059	PQ603465	PQ630426	E. Lebreton
Gyalectidium aff. imperfectum 5	France:Guadeloupe	Lebreton 685a	E. Lebreton, N. Magain & E. Serusiaux	E. Lebreton, R. Lücking & E. Sérusiaux	EL685a	PQ604060	—	—	E. Lebreton
Gyalectidium aff. imperfectum 5	France:Guadeloupe	Lebreton 917c	E. Lebreton, N. Magain & E. Serusiaux	E. Lebreton, R. Lücking & E. Sérusiaux	EL917c	PQ604061	PQ603466	—	E. Lebreton
Gyalectidium aff. imperfectum 7	Taiwan	Magain s.n.	N. Magain	E. Lebreton & R. Lücking	EL2419b	PQ604062	PQ603467	PQ630427	E. Lebreton
Gyalectidium aff. microcarpum	New Caledonia	Ducouret & Brouste s.n.	D. Brouste & E. Ducouret	E. Lebreton & R. Lücking	EL1649a	—	PQ603468	PQ630428	E. Lebreton
Gyalectidium aff. microcarpum	New Caledonia	Ducouret & Brouste s.n.	E. Ducouret & D. Brouste	E. Lebreton & R. Lücking	EL1655a	PQ604063	PQ603469	PQ630429	E. Lebreton
Gyalectidium aff. microcarpum	New Caledonia	Lebreton 1903a	E. Lebreton & A. Lespagnol	E. Lebreton & R. Lücking	EL1903a	PQ604064	PQ603470	PQ630430	E. Lebreton
Gyalectidium aff. minus	France:Reunion	Ah-Peng & Stenger s.n.	C. Ah-Peng & P-L. Stenger	E. Lebreton & R. Lücking	EL2114a	PQ604065	PQ603471	PQ630431	E. Lebreton
Gyalectidium aff. nashii	Taiwan	Magain s.n.	N. Magain	E. Lebreton & R. Lücking	EL2668a	—	PQ603472	—	E. Lebreton
Gyalectidium aff. nashii	Taiwan	Magain s.n.	N. Magain	E. Lebreton & R. Lücking	EL2676a	—	PQ603473	PQ630432	E. Lebreton
Gyalectidium aff. palmicola	France:Guadeloupe	Lebreton & Poncet s.n.	E. Lebreton & R. Poncet	E. Lebreton & R. Lücking	EL76a	—	PQ603474	—	E. Lebreton
Gyalectidium aff. palmicola	France:Guadeloupe	Lebreton & Poncet s.n.	E. Lebreton & R. Poncet	E. Lebreton & R. Lücking	EL82a	PQ604066	PQ603475	PQ630433	E. Lebreton
Gyalectidium aff. palmicola	Saint Lucia	Van den Boom s.n.	P. van den Boom	E. Lebreton & R. Lücking	vdBoom59250a	—	PQ603476	—	E. Lebreton
Gyalectidium aff. radiatum 1	Madagascar	Ertz 20279A	D. Ertz	E. Lebreton, D. Ertz & R. Lücking	DE14MA27A	PQ604067	PQ603477	PQ630434	E. Lebreton & D. Ertz
Gyalectidium aff. radiatum 1	Madagascar	Ertz 25322A	D. Ertz	E. Lebreton, D. Ertz & R. Lücking	DE25322A	PQ604068	—	—	D. Ertz
Gyalectidium aff. radiatum 1	Madagascar	Ertz 25408A	D. Ertz	E. Lebreton, D. Ertz & R. Lücking	DE25408A	PQ604069	—	—	D. Ertz
Gyalectidium aff. radiatum 1	Madagascar	Ertz 26832B	D. Ertz	E. Lebreton, D. Ertz & R. Lücking	DE26832B	—	PQ603478	—	E. Lebreton & D. Ertz
Gyalectidium aff. radiatum 1	Madagascar	Ertz 26841A	D. Ertz	E. Lebreton, D. Ertz & R. Lücking	DE26841A	—	PQ603479	PQ630435	E. Lebreton & D. Ertz
Gyalectidium aff. radiatum 1	Madagascar	Ertz 26844A	D. Ertz	E. Lebreton, D. Ertz & R. Lücking	DE26844A	PQ604070	PQ603480	PQ630436	E. Lebreton & D. Ertz
Gyalectidium aff. radiatum 3	Taiwan	Magain s.n.	N. Magain	E. Lebreton & R. Lücking	EL2731c	—	PQ603481	PQ630437	E. Lebreton
Gyalectidium aff. setiferum 1	Taiwan	Magain s.n.	N. Magain	E. Lebreton & R. Lücking	EL2525a	PQ604071	—	—	E. Lebreton
Gyalectidium aff. setiferum 2	Japan	Miyazawa 1018	K. Miyazawa	—		LC726433	LC726436	—	—
Gyalectidium aff. setiferum 2	Japan	Miyazawa 1017	K. Miyazawa	—		LC726432	LC726435	—	—
Gyalectidium aff. setiferum 2	Japan	Miyazawa 1023	K. Miyazawa	—		LC726434	LC726437	—	—
Gyalectidium aff. shimanense 1	Taiwan	Magain s.n.	N. Magain	E. Lebreton & R. Lücking	EL2674d	—	PQ603482	PQ630438	E. Lebreton
Gyalectidium aff. shimanense 1	Taiwan	Magain s.n.	N. Magain	E. Lebreton & R. Lücking	EL2730b	—	PQ603483	PQ630439	E. Lebreton
Gyalectidium aff. verruculosum 1	Taiwan	Magain s.n.	N. Magain	E. Lebreton & R. Lücking	EL2486a	PQ604072	PQ603484	—	E. Lebreton
Gyalectidium aff. verruculosum 2	New Caledonia	Lebreton 2177a	E. Lebreton & A. Lespagnol	E. Lebreton & R. Lücking	EL2177a	—	PQ603485	PQ630440	E. Lebreton
Gyalectidium aff. verruculosum 3	New Caledonia	Ducouret & Brouste s.n.	E. Ducouret & D. Brouste	E. Lebreton & R. Lücking	EL1658c	PQ604073	PQ603486	PQ630441	E. Lebreton
Gyalectidium aff. verruculosum 3	New Caledonia	Lebreton 1958a	E. Lebreton & A. Lespagnol	E. Lebreton & R. Lücking	EL1958a	—	PQ603487	—	E. Lebreton
Gyalectidium aff. verruculosum 4	New Caledonia	Lebreton 1841a	E. Lebreton & A. Lespagnol	E. Lebreton & R. Lücking	EL1841a	—	—	PQ630442	E. Lebreton
Gyalectidium aff. verruculosum 5	New Caledonia	Lebreton 1812e	E. Lebreton & A. Lespagnol	E. Lebreton & R. Lücking	EL1812e	—	PQ603488	PQ630443	E. Lebreton
Gyalectidium areolatum	Brazil	Xavier-Leite 2061	A.B. Xavier-Leite	A. B. Xavier-Leite & R. Lücking	23103	—	MZ851547	—	A. B. Xavier-Leite
Gyalectidium catenulatum	France:Guadeloupe	Lebreton 1321a	E. Lebreton, N. Magain & E. Serusiaux	E. Lebreton, R. Lücking & E. Sérusiaux	EL1321a	PQ604074	PQ603489	PQ630444	E. Lebreton
Gyalectidium catenulatum	France:Guadeloupe	Lebreton 1338a	E. Lebreton, N. Magain & E. Serusiaux	E. Lebreton, R. Lücking & E. Sérusiaux	EL1338a	PQ604075	—	—	E. Lebreton
Gyalectidium catenulatum	France:Guadeloupe	Lebreton 893c	E. Lebreton, N. Magain & E. Serusiaux	E. Lebreton, R. Lücking & E. Sérusiaux	EL893c	PQ604076	—	—	E. Lebreton
Gyalectidium catenulatum	Costa Rica	Lücking 16032b	R. Lücking	R. Lücking	DNA3174	KF833335	KF833323	KF833346	S. Parnmen
Gyalectidium cf. shimanense	Taiwan	Magain s.n.	N. Magain	E. Lebreton & R. Lücking	EL2702a	PQ604077	PQ603490	PQ630445	E. Lebreton
Gyalectidium filicinum	Brazil	Aptroot 56364b	A. Aptroot	E. Lebreton & R. Lücking	Aptroot56364b	PQ604078	PQ603491	PQ630446	E. Lebreton
Gyalectidium filicinum	France:Guadeloupe	Lebreton 2354a	E. Lebreton	E. Lebreton	EL2354a	PQ604079	PQ603492	PQ630447	E. Lebreton
Gyalectidium filicinum	France:Guadeloupe	Lebreton 2356a	E. Lebreton	E. Lebreton	EL2356a	—	PQ603493	—	E. Lebreton
Gyalectidium filicinum	France:Guadeloupe	Lebreton 2357a	E. Lebreton	E. Lebreton	EL2357a	—	PQ603494	—	E. Lebreton
Gyalectidium filicinum	France:Guadeloupe	Lebreton 2359a	E. Lebreton	E. Lebreton	EL2359a	PQ604080	PQ603495	—	E. Lebreton
Gyalectidium filicinum	France:Guadeloupe	Lebreton 83a	E. Lebreton	E. Lebreton & R. Lücking	EL83a	PQ604081	PQ603496	PQ630448	E. Lebreton
Gyalectidium filicinum	Brazil	Xavier-Leite 1970	A.B. Xavier-Leite	A. B. Xavier-Leite & R. Lücking	22007	MZ827171	MZ851521	—	A. B. Xavier-Leite
Gyalectidium filicinum	Brazil	Xavier-Leite 1951	A.B. Xavier-Leite	A. B. Xavier-Leite & R. Lücking	22010	MZ827174	MZ851514	—	A. B. Xavier-Leite
Gyalectidium filicinum	Brazil	Xavier-Leite 2002	A.B. Xavier-Leite	A. B. Xavier-Leite & R. Lücking	22017	—	MZ851541	—	A. B. Xavier-Leite
Gyalectidium filicinum	Brazil	Xavier-Leite & Cáceres 1756	A.B. Xavier-Leite & Cáceres	A. B. Xavier-Leite & R. Lücking	22045	—	MZ851605	—	A. B. Xavier-Leite
Gyalectidium filicinum	Brazil	Xavier-Leite 1978	A.B. Xavier-Leite	A. B. Xavier-Leite & R. Lücking	22073	—	MZ851525	—	A. B. Xavier-Leite
Gyalectidium filicinum	Brazil	Xavier-Leite 2148	A.B. Xavier-Leite	A. B. Xavier-Leite & R. Lücking	22095	MZ827205	MZ851552	—	A. B. Xavier-Leite
Gyalectidium filicinum	Brazil	Cáceres & Lücking 142	M.E.S. Cáceres & R. Lücking	A. B. Xavier-Leite & R. Lücking	22857	MZ827249	MZ851698	—	A. B. Xavier-Leite
Gyalectidium filicinum	Brazil	Cáceres & Lücking 143	M.E.S. Cáceres & R. Lücking	A. B. Xavier-Leite & R. Lücking	22876	—	MZ851699	—	A. B. Xavier-Leite
Gyalectidium filicinum	Brazil	Xavier-Leite 1490b	A.B. Xavier-Leite	A. B. Xavier-Leite & R. Lücking	23011	MZ827269	MZ851576	—	A. B. Xavier-Leite
Gyalectidium filicinum	Brazil	Xavier-Leite 2015	A.B. Xavier-Leite	A. B. Xavier-Leite & R. Lücking	23028	—	MZ851545	—	A. B. Xavier-Leite
Gyalectidium filicinum	Brazil	Xavier-Leite 1801	A.B. Xavier-Leite	A. B. Xavier-Leite & R. Lücking	23029	—	MZ851497	—	A. B. Xavier-Leite
Gyalectidium filicinum	Brazil	Xavier-Leite et al. 1042	A.B. Xavier-Leite et al.	A. B. Xavier-Leite & R. Lücking	23034	—	MZ851611	—	A. B. Xavier-Leite
Gyalectidium filicinum	Brazil	Xavier-Leite 1571b	A.B. Xavier-Leite	A. B. Xavier-Leite & R. Lücking	23074	MZ827278	MZ851584	—	A. B. Xavier-Leite
Gyalectidium filicinum	Costa Rica	Hartmann s.n.	C. Hartmann	R. Lücking	MON7214	PP928950	—	—	B. Moncada
Gyalectidium floridense	France:Guadeloupe	Lebreton 158a	E. Lebreton	E. Lebreton	EL158a	PQ604082	PQ603497	—	E. Lebreton
Gyalectidium imperfectum	Madagascar	Ertz 27045B	D. Ertz	E. Lebreton, D. Ertz & R. Lücking	DE27045B	PQ604083	—	—	D. Ertz
Gyalectidium imperfectum	New Caledonia	Ducouret & Brouste s.n.	E. Ducouret & D. Brouste	E. Lebreton & R. Lücking	EL1686a	PQ604084	—	—	E. Lebreton
Gyalectidium imperfectum	New Caledonia	Ducouret & Brouste s.n.	E. Ducouret & D. Brouste	E. Lebreton & R. Lücking	EL1701a	PQ604085	—	PQ630449	E. Lebreton
Gyalectidium imperfectum	New Caledonia	Lebreton 2181a	E. Lebreton & A. Lespagnol	E. Lebreton & R. Lücking	EL2181a	PQ604086	—	—	E. Lebreton
Gyalectidium imperfectum	New Caledonia	Lebreton 2211b	E. Lebreton & A. Lespagnol	E. Lebreton & R. Lücking	EL2211b	PQ604087	PQ603498	PQ630450	E. Lebreton
Gyalectidium imperfectum	Taiwan	Magain s.n.	N. Magain	E. Lebreton & R. Lücking	EL2413a	PQ604088	—	—	E. Lebreton
Gyalectidium imperfectum	Taiwan	Magain s.n.	N. Magain	E. Lebreton & R. Lücking	EL2414c	PQ604089	PQ603499	PQ630451	E. Lebreton
Gyalectidium imperfectum	Taiwan	Magain s.n.	N. Magain	E. Lebreton & R. Lücking	EL2431a	PQ604090	PQ603500	PQ630452	E. Lebreton
Gyalectidium imperfectum	Taiwan	Magain s.n.	N. Magain	E. Lebreton & R. Lücking	EL2479a	PQ604091	PQ603501	PQ630453	E. Lebreton
Gyalectidium imperfectum	Taiwan	Magain s.n.	N. Magain	E. Lebreton & R. Lücking	EL2482c	PQ604092	PQ603502	—	E. Lebreton
Gyalectidium imperfectum	Taiwan	Magain s.n.	N. Magain	E. Lebreton & R. Lücking	EL2509a	PQ604093	PQ603503	—	E. Lebreton
Gyalectidium imperfectum	Taiwan	Magain s.n.	N. Magain	E. Lebreton & R. Lücking	EL2551a	—	PQ603504	—	E. Lebreton
Gyalectidium imperfectum	Taiwan	Magain s.n.	N. Magain	E. Lebreton & R. Lücking	EL2674b	—	PQ603505	—	E. Lebreton
Gyalectidium imperfectum	Taiwan	Magain s.n.	N. Magain	E. Lebreton & R. Lücking	EL2703b	—	PQ603506	—	E. Lebreton
Gyalectidium imperfectum	Cuba	Lücking et al. 41737	R. Lücking et al.	—	22926	MZ827260	MZ851718	—	A. B. Xavier-Leite
Gyalectidium imperfectum	Brazil	Xavier-Leite 1801	A.B. Xavier-Leite	A. B. Xavier-Leite & R. Lücking	23030	—	MZ851498	—	A. B. Xavier-Leite
Gyalectidium imperfectum	Brazil	Xavier-Leite 1520	A.B. Xavier-Leite	A. B. Xavier-Leite & R. Lücking	23031	—	MZ851487	—	A. B. Xavier-Leite
Gyalectidium imperfectum	Brazil	Xavier-Leite 1530a	A.B. Xavier-Leite	A. B. Xavier-Leite & R. Lücking	23032	—	MZ851580	—	A. B. Xavier-Leite
Gyalectidium imperfectum	Brazil	Xavier-Leite et al. 1368	A.B. Xavier-Leite et al.	A. B. Xavier-Leite & R. Lücking	23041	—	MZ851634	—	A. B. Xavier-Leite
Gyalectidium imperfectum	Costa Rica	Hartmann s.n.	C. Hartmann	R. Lücking	MON7211	PP928951	—	—	B. Moncada
Gyalectidium imperfectum	Costa Rica	Hartmann s.n.	C. Hartmann	R. Lücking	MON7215	PP928952	—	—	B. Moncada
Gyalectidium imperfectum	Costa Rica	Lücking s.n.	R. Lücking	R. Lücking	sample-no-2	AY341372	AY341358	—	B. Stuart
Gyalectidium radiatum	New Caledonia	Lebreton 1908a	E. Lebreton & A. Lespagnol	E. Lebreton & R. Lücking	EL1908a	—	PQ603507	—	E. Lebreton
Gyalectidium radiatum	New Caledonia	Lebreton 1914a	E. Lebreton & A. Lespagnol	E. Lebreton & R. Lücking	EL1914a	PQ604094	PQ603508	PQ630454	E. Lebreton
Gyalectidium radiatum	New Caledonia	Lebreton 2008a	E. Lebreton & A. Lespagnol	E. Lebreton & R. Lücking	EL2008a	—	PQ603509	—	E. Lebreton
Gyalectidium setiferum	Spain	Serusiaux s.n.	E. Serusiaux	E. Sérusiaux	Serusiaux7803	PQ604095	PQ603510	PQ630455	E. Lebreton
Gyalectidium sp. 1	Taiwan	Magain s.n.	N. Magain	E. Lebreton & R. Lücking	EL2476b	PQ604096	PQ603511	PQ630456	E. Lebreton
Gyalectidium sp. nov 1	Madagascar	Ertz 25642A	D. Ertz	E. Lebreton, D. Ertz & R. Lücking	DE25642A	PQ604097	—	—	D. Ertz
Gyalectidium sp. nov 2	Taiwan	Magain s.n.	N. Magain	E. Lebreton & R. Lücking	EL2479c	PQ604098	PQ603512	—	E. Lebreton
Gyalectidium sp. nov 3	France:Reunion	Ah-Peng & Stenger s.n.	C. Ah-Peng & P-L. Stenger	E. Lebreton & R. Lücking	EL2240a	PQ604099	PQ603513	—	E. Lebreton
Gyalectidium sp. nov 4	Portugal:Madeira	Serusiaux s.n.	E. Serusiaux	E. Lebreton & R. Lücking	EL1741a	PQ604100	PQ603514	PQ630457	E. Lebreton
Gyalectidium sp. nov 5	France:Guadeloupe	Lebreton 162a	A. Lespagnol & E. Lebreton	E. Lebreton & R. Lücking	EL162a	PQ604101	PQ603516	—	E. Lebreton
Gyalectidium sp. nov 5	France:Guadeloupe	Lebreton 2335a	A. Lespagnol & E. Lebreton	E. Lebreton	EL2335a	PQ604102	—	—	E. Lebreton
Gyalectidium sp. nov 8	Taiwan	Magain s.n.	N. Magain	E. Lebreton & R. Lücking	EL2465b	PQ604103	PQ603518	—	E. Lebreton
Gyalectidium sp. nov 7	France:Reunion	Ah-Peng & Stenger s.n.	C. Ah-peng & P-L. Stenger	E. Lebreton & R. Lücking	EL2266a	—	—	PQ630458	E. Lebreton
Gyalectidium sp. nov 4	Portugal:Madeira	Serusiaux s.n.	E. Serusiaux	E. Lebreton & R. Lücking	EL1742a	—	PQ603515	—	E. Lebreton
Gyalectidium sp. nov 6	Brazil	Aptroot 56364a	A. Aptroot	E. Lebreton & R. Lücking	Aptroot56364a	—	PQ603517	—	E. Lebreton
Gyalectidum aff. filicinum	Brazil	Xavier-Leite 1986	A.B. Xavier-Leite	A. B. Xavier-Leite & R. Lücking	22023	MZ827180	MZ851529	—	A. B. Xavier-Leite
Gyalidea aff. lecideopsis var. eucarpa	Alaska	Spribille 39048	T. Spribille	—		—	—	MN437636	—
Gyalidea aff. mayaguezensis	France:Guadeloupe	Lebreton 1512	E. Lebreton, N. Magain & E. Serusiaux	E. Lebreton, R. Lücking & E. Sérusiaux	EL1512	PQ604104	PQ603519	—	E. Lebreton
Gyalidea aff. mayaguezensis	France:Guadeloupe	Lebreton 1515	E. Lebreton, N. Magain & E. Serusiaux	E. Lebreton, R. Lücking & E. Sérusiaux	EL1515	PQ604105	—	—	E. Lebreton
Gyalidea aff. mayaguezensis	France:Guadeloupe	Lebreton 1519	E. Lebreton, N. Magain & E. Serusiaux	E. Lebreton, R. Lücking & E. Sérusiaux	EL1519	PQ604106	PQ603520	PQ630459	E. Lebreton
Gyalidea aff. mayaguezensis	France:Guadeloupe	Lebreton 1564	E. Lebreton, N. Magain & E. Serusiaux	E. Lebreton, R. Lücking & E. Sérusiaux	EL1564	PQ604107	—	—	E. Lebreton
Gyalidea aff. mayaguezensis	France:Guadeloupe	Lebreton 1601	E. Lebreton, N. Magain & E. Serusiaux	E. Lebreton, R. Lücking & E. Sérusiaux	EL1601	PQ604108	—	—	E. Lebreton
Gyalidea concava	Brazil	Aptroot 18285	A. Aptroot	A. Aptroot et al.	Aptroot18285	—	PQ603521	PQ630460	E. Lebreton
Gyalidea concava	Brazil	Aptroot 40947	A. Aptroot	A. Aptroot et al.	Aptroot40947	—	PQ603522	PQ630461	E. Lebreton
Gyalidea fritzei	Sweden	Nordin 6022	Nordin	—	EB89	HM244744	HM244767	—	—
Gyalidea hyalinescens	Costa Rica	Lutzoni et al. 03.23.03-31	Lutzoni et al.	—	AFTOL-ID 332	DQ972996	DQ973046	—	—
Gyalidea sp. nov 1	France:Guadeloupe	Lebreton 2299	E. Lebreton	E. Lebreton	EL2299	PQ604109	PQ603523	PQ630462	E. Lebreton
Gyalideopsis aff. applanata 1	Peru	Ertz 27600D	D. Ertz	E. Lebreton, D. Ertz & R. Lücking	LOT00-35006D	PQ604110	—	—	D. Ertz
Gyalideopsis aff. applanata 2	New Caledonia	Lebreton 1834a	E. Lebreton & A. Lespagnol	E. Lebreton & R. Lücking	EL1834a	—	PQ603524	—	E. Lebreton
Gyalideopsis aff. applanata 2	New Caledonia	Lebreton 1860a	E. Lebreton & A. Lespagnol	E. Lebreton & R. Lücking	EL1860a	—	PQ603525	PQ630463	E. Lebreton
Gyalideopsis aff. intermedia	Saint Lucia	Van den Boom s.n.	P. van den Boom	E. Lebreton & R. Lücking	EL11	PQ604111	—	—	E. Lebreton
Gyalideopsis aff. monospora 1	France:Guadeloupe	Lebreton 1533	E. Lebreton, N. Magain & E. Serusiaux	E. Lebreton, R. Lücking & E. Sérusiaux	EL1533	PQ604112	PQ603526	PQ630464	E. Lebreton
Gyalideopsis aff. monospora 2	France:Guadeloupe	Lebreton 1562	E. Lebreton, N. Magain & E. Serusiaux	E. Lebreton, R. Lücking & E. Sérusiaux	EL1562	PQ604113	PQ603527	—	E. Lebreton
Gyalideopsis aff. rubescens	Madagascar	Ertz 27025C	D. Ertz	E. Lebreton, D. Ertz & R. Lücking	DE27025C	PQ604114	—	—	D. Ertz
Gyalideopsis aff. rubescens	France:Guadeloupe	Lebreton 1583b	E. Lebreton	E. Lebreton	EL1583b	PQ604115	PQ603528	—	E. Lebreton
Gyalideopsis aff. rubescens	France:Guadeloupe	Lebreton 892c	E. Lebreton, N. Magain & E. Serusiaux	E. Lebreton, R. Lücking & E. Sérusiaux	EL892c	PQ604116	PQ603529	—	E. Lebreton
Gyalideopsis aff. vainioi	Brazil	Aptroot 40954	A. Aptroot	E. Lebreton & R. Lücking	Aptroot40954	PQ604117	PQ603530	—	E. Lebreton
Gyalideopsis aff. vainioi	Brazil	Aptroot 56110	A. Aptroot	E. Lebreton & R. Lücking	Aptroot56110	PQ604118	—	PQ630465	E. Lebreton
Gyalideopsis aff. verruculosa 1	Madagascar	Ertz 27043A	D. Ertz	E. Lebreton, D. Ertz & R. Lücking	DE27043A	PQ604119	PQ603531	PQ630466	E. Lebreton & D. Ertz
Gyalideopsis aff. verruculosa 2	New Caledonia	Lebreton 1833a	E. Lebreton & A. Lespagnol	E. Lebreton & R. Lücking	EL1833a	—	PQ603532	—	E. Lebreton
Gyalideopsis aff. verruculosa 2	New Caledonia	Lebreton 1839b	E. Lebreton & A. Lespagnol	E. Lebreton & R. Lücking	EL1839b	PQ604120	PQ603533	PQ630467	E. Lebreton
Gyalideopsis aff. verruculosa 2	New Caledonia	Lebreton 1886a	E. Lebreton & A. Lespagnol	E. Lebreton & R. Lücking	EL1886a	—	PQ603534	—	E. Lebreton
Gyalideopsis aff. verruculosa 2	New Caledonia	Lebreton 1888c	E. Lebreton & A. Lespagnol	E. Lebreton & R. Lücking	EL1888c	—	PQ603535	—	E. Lebreton
Gyalideopsis aff. verruculosa 2	New Caledonia	Lebreton 1980a	E. Lebreton & A. Lespagnol	E. Lebreton & R. Lücking	EL1980a	—	PQ603536	—	E. Lebreton
Gyalideopsis aff. verruculosa 2	New Caledonia	Lebreton 1988a	E. Lebreton & A. Lespagnol	E. Lebreton & R. Lücking	EL1988a	—	PQ603537	—	E. Lebreton
Gyalideopsis aff. verruculosa 2	New Caledonia	Lebreton 1992a	E. Lebreton & A. Lespagnol	E. Lebreton & R. Lücking	EL1992a	—	PQ603538	—	E. Lebreton
Gyalideopsis aff. verruculosa 2	New Caledonia	Lebreton 2185b	E. Lebreton & A. Lespagnol	E. Lebreton & R. Lücking	EL2185b	PQ604121	PQ603539	PQ630468	E. Lebreton
Gyalideopsis aff. verruculosa 2	New Caledonia	Lebreton 2229b	E. Lebreton & A. Lespagnol	E. Lebreton & R. Lücking	EL2229b	PQ604122	PQ603540	PQ630469	E. Lebreton
Gyalideopsis aff. wesselsii	Peru	Ertz 26222N	D. Ertz	E. Lebreton, D. Ertz & R. Lücking	LOT01-0560N	PQ604123	—	—	D. Ertz
Gyalideopsis applanata	Brazil	Xavier-Leite et al. 1321	A.B. Xavier-Leite et al.	A. B. Xavier-Leite & R. Lücking	22165	—	MZ851630	—	A. B. Xavier-Leite
Gyalideopsis aptrootii	Brazil	Cáceres 42034	M.E.S. Cáceres	E. Lebreton & R. Lücking	Caceres42034	PQ604124	—	—	E. Lebreton
Gyalideopsis confluens	Brazil	Aptroot 85875	A. Aptroot	E. Lebreton & R. Lücking	Aptroot85875	PQ604125	—	—	E. Lebreton
Gyalideopsis cyanophila	France:Guadeloupe	Lebreton 2295	E. Lebreton	E. Lebreton	EL2295	PQ604126	PQ603541	PQ630470	E. Lebreton
Gyalideopsis cyanophila	France:Guadeloupe	Lebreton 2298	E. Lebreton	E. Lebreton	EL2298	—	PQ603542	—	E. Lebreton
Gyalideopsis haliotidiformis	Brazil	Aptroot 84404	A. Aptroot	A. Aptroot	Aptroot84404	—	PQ603543	—	E. Lebreton
Gyalideopsis helvetica	Czech Republic	Vondrak 23843	J. Vondrák	—		OQ646238	—	—	—
Gyalideopsis hyalinocoronata	Brazil	Cáceres 15813	M.E.S. Cáceres & A. Aptroot	A. Aptroot et al.	Caceres15813	—	PQ603544	—	E. Lebreton
Gyalideopsis napoensis	Costa Rica	Nelsen 2066a	M.P. Nelsen	—	sample-no-103	AY341373	AY341359	—	B. Stuart
Gyalideopsis pallida	Colombia	Ertz 27933B	D. Ertz	E. Lebreton, D. Ertz & R. Lücking	LOT00-37048B	PQ604127	—	PQ630471	D. Ertz
Gyalideopsis palmata	Brazil	Aptroot 56005a	A. Aptroot	E. Lebreton & R. Lücking	Aptroot56005a	—	PQ603545	—	E. Lebreton
Gyalideopsis palmata	Brazil	Aptroot 56055a	A. Aptroot	E. Lebreton & R. Lücking	Aptroot56055a	PQ604128	PQ603546	PQ630472	E. Lebreton
Gyalideopsis palmata	Brazil	Aptroot 56076	A. Aptroot	E. Lebreton & R. Lücking	Aptroot56076	PQ604129	PQ603547	PQ630473	E. Lebreton
Gyalideopsis palmata	Brazil	Cáceres 40926	M.E.S. Cáceres	E. Lebreton & R. Lücking	Caceres40926	PQ604130	—	—	E. Lebreton
Gyalideopsis robusta	Brazil	Aptroot 86906	A. Aptroot	E. Lebreton & R. Lücking	Aptroot86906	PQ604131	PQ603548	PQ630474	E. Lebreton
Gyalideopsis rostrata	Brazil	Aptroot 85716	A. Aptroot	E. Lebreton & R. Lücking	Aptroot85716	PQ604132	PQ603549	PQ630475	E. Lebreton
Gyalideopsis sp. 3	Portugal:Madeira	Serusiaux s.n.	E. Serusiaux	E. Lebreton & R. Lücking	EL1743a	PQ604133	—	—	E. Lebreton
Gyalideopsis sp. 4	Brazil	Aptroot 56061	A. Aptroot	E. Lebreton & R. Lücking	Aptroot56061	PQ604134	PQ603550	PQ630476	E. Lebreton
Gyalideopsis sp. nov 1	Taiwan	Magain s.n.	N. Magain	E. Lebreton & R. Lücking	EL2456a	PQ604142	PQ603558	PQ630480	E. Lebreton
Gyalideopsis sp. nov 1	Taiwan	Magain s.n.	N. Magain	E. Lebreton & R. Lücking	EL2483a	PQ604143	PQ603559	—	E. Lebreton
Gyalideopsis sp. nov 10	Taiwan	Magain s.n.	N. Magain	E. Lebreton & R. Lücking	EL2413b	PQ604135	—	—	E. Lebreton
Gyalideopsis sp. nov 10	Taiwan	Magain s.n.	N. Magain	E. Lebreton & R. Lücking	EL2554a	PQ604136	PQ603552	—	E. Lebreton
Gyalideopsis sp. nov 10	Taiwan	Magain s.n.	N. Magain	E. Lebreton & R. Lücking	EL2713a	PQ604137	—	PQ630477	E. Lebreton
Gyalideopsis sp. nov 12	France:Guadeloupe	Lebreton 1521	E. Lebreton, N. Magain & E. Serusiaux	E. Lebreton, R. Lücking & E. Sérusiaux	EL1521	PQ604138	PQ603553	—	E. Lebreton
Gyalideopsis sp. nov 12	France:Guadeloupe	Lebreton 719a	E. Lebreton, N. Magain & E. Serusiaux	E. Lebreton, R. Lücking & E. Sérusiaux	EL719a	PQ604139	PQ603554	—	E. Lebreton
Gyalideopsis sp. nov 14	France:Guadeloupe	Lebreton 2381a	E. Lebreton	E. Lebreton	EL2381a	PQ604140	—	PQ630478	E. Lebreton
Gyalideopsis sp. nov 14	France:Guadeloupe	Lebreton 2382b	E. Lebreton	E. Lebreton	EL2382b	PQ604141	PQ603557	PQ630479	E. Lebreton
Gyalideopsis sp. nov 2	Brazil	Aptroot 85472	A. Aptroot	E. Lebreton & R. Lücking	Aptroot85472	PQ604144	PQ603562	PQ630482	E. Lebreton
Gyalideopsis sp. nov 2	Brazil	Aptroot 85476	A. Aptroot	E. Lebreton & R. Lücking	Aptroot85476	PQ604145	—	PQ630483	E. Lebreton
Gyalideopsis sp. nov 3	New Caledonia	Lebreton 1919a	E. Lebreton	E. Lebreton & R. Lücking	EL1919a	PQ604146	—	PQ630484	E. Lebreton
Gyalideopsis sp. nov 4	Colombia	Ertz 27891I	D. Ertz	E. Lebreton, D. Ertz & R. Lücking	LOT00-37006I	PQ604147	PQ603563	PQ630485	D. Ertz
Gyalideopsis sp. nov 5	Colombia	Ertz 27917	D. Ertz	E. Lebreton, D. Ertz & R. Lücking	LOT00-37032	PQ604148	PQ603564	PQ630486	D. Ertz
Gyalideopsis sp. nov 7	Saint Lucia	Van den Boom s.n.	P. van den Boom	E. Lebreton & R. Lücking	EL13	PQ604149	PQ603565	—	E. Lebreton
Gyalideopsis sp. nov 8	New Caledonia	Ducouret & Brouste s.n.	E. Ducouret & D. Brouste	E. Lebreton & R. Lücking	EL1700a	PQ604150	—	—	E. Lebreton
Gyalideopsis sp. nov 8	New Caledonia	Lebreton 1905a	E. Lebreton & A. Lespagnol	E. Lebreton & R. Lücking	EL1905a	PQ604151	—	—	E. Lebreton
Gyalideopsis sp. nov 9	New Caledonia	Lebreton 2175c	E. Lebreton & A. Lespagnol	E. Lebreton & R. Lücking	EL2175c	PQ604152	—	—	E. Lebreton
Gyalideopsis sp. nov 9	New Caledonia	Lebreton 2181e	E. Lebreton & A. Lespagnol	E. Lebreton & R. Lücking	EL2181e	PQ604153	PQ603566	PQ630487	E. Lebreton
Gyalideopsis sp. nov 9	New Caledonia	Lebreton 2226a	E. Lebreton & A. Lespagnol	E. Lebreton & R. Lücking	EL2226a	PQ604154	PQ603567	PQ630488	E. Lebreton
Gyalideopsis sp. 5	Madagascar	Ertz 26832A	D. Ertz	E. Lebreton, D. Ertz & R. Lücking	DE26832A	—	PQ603568	PQ630489	E. Lebreton & D. Ertz
Gyalideopsis sp. nov 11	Brazil	Xavier-Leite 1470	A.B. Xavier-Leite	A. B. Xavier-Leite & R. Lücking	23109	—	MZ851480	—	A. B. Xavier-Leite
Gyalideopsis sp. nov 11	Brazil	Xavier-Leite 1483b	A.B. Xavier-Leite	A. B. Xavier-Leite & R. Lücking	23115	—	MZ851574	—	A. B. Xavier-Leite
Gyalideopsis sp. 4	Brazil	Aptroot 85899	A. Aptroot	E. Lebreton & R. Lücking	Aptroot85899	—	PQ603551	—	E. Lebreton
Gyalideopsis sp. nov 1	Taiwan	Magain s.n.	N. Magain	E. Lebreton & R. Lücking	EL2683b	—	PQ603560	PQ630481	E. Lebreton
Gyalideopsis sp. nov 1	Taiwan	Magain s.n.	N. Magain	E. Lebreton & R. Lücking	EL2684a	—	PQ603561	—	E. Lebreton
Gyalideopsis sp. nov 13	France:Guadeloupe	Lebreton 2352a	E. Lebreton	E. Lebreton	EL2352a	—	PQ603555	—	E. Lebreton
Gyalideopsis sp. nov 13	France:Guadeloupe	Lebreton 2353a	E. Lebreton	E. Lebreton	EL2353a	—	PQ603556	—	E. Lebreton
Gyalideopsis vainioi	Brazil	Aptroot 85848b	A. Aptroot	E. Lebreton & R. Lücking	Aptroot85848b	PQ604155	—	—	E. Lebreton
Jamesiella anastomosans	Netherlands	Aptroot 87250	A. Aptroot	A. Aptroot et al.	Aptroot87250	PQ604156	PQ603569	PQ630490	E. Lebreton
Jamesiella anastomosans	Netherlands	Aptroot 75525	A. Aptroot	A. Aptroot et al.	MON5443m	MZ827304	—	—	B. Moncada
Jamesiella clavata	Brazil	Aptroot 40881	A. Aptroot	A. Aptroot et al.	Aptroot40881	PQ604157	PQ603570	PQ630491	E. Lebreton
Jamesiella clavata	Portugal:Madeira	Serusiaux s.n.	E. Serusiaux	E. Lebreton & R. Lücking	EL1744a	—	PQ603571	PQ630492	E. Lebreton
Jamesiella elongata	Brazil	Cáceres 28014	M.E.S Cáceres & A. Aptroot	A. Aptroot et al.	Caceres28014	—	PQ603572	—	E. Lebreton
Jamesiella sp. nov	Brazil	Aptroot 86530	A. Aptroot	E. Lebreton & R. Lücking	Aptroot86530	—	PQ603573	—	E. Lebreton
Linhartia aff. patellarioides 1	Saint Lucia	Van den Boom 59340b	P. van den Boom	E. Lebreton & R. Lücking	vdBoom59340b	PQ604158	PQ603575	PQ630493	E. Lebreton
Linhartia aff. patellarioides 1	Saint Lucia	Van den Boom 59341a	P. van den Boom	E. Lebreton & R. Lücking	VdBoom59341a	—	PQ603574	—	E. Lebreton
Linhartia aff. patellarioides 2	Taiwan	Magain s.n.	N. Magain	E. Lebreton & R. Lücking	EL2566a	—	PQ603576	PQ630494	E. Lebreton
Linhartia aff. patellarioides 2	Taiwan	Magain s.n.	N. Magain	E. Lebreton & R. Lücking	EL2660a	—	PQ603577	—	E. Lebreton
Linhartia aff. patellarioides 3	France:Guadeloupe	Lebreton 2367a	E. Lebreton	E. Lebreton & R. Lücking	EL2367a	PQ604159	PQ603578	—	E. Lebreton
Linhartia aff. patellarioides 4	Taiwan	Magain s.n.	N. Magain	E. Lebreton & R. Lücking	EL2410a	PQ604160	PQ603579	PQ630495	E. Lebreton
Linhartia sp. nov 1	Madagascar	Ertz 27114E	D. Ertz	E. Lebreton, D. Ertz & R. Lücking	DE27114E	PQ604161	PQ603580	PQ630496	E. Lebreton & D. Ertz
Linhartia sp. nov 2	Taiwan	Magain s.n.	N. Magain	E. Lebreton & R. Lücking	EL2714a	PQ604162	PQ603581	—	E. Lebreton
Linhartia sp. nov 2	Taiwan	Magain s.n.	N. Magain	E. Lebreton & R. Lücking	EL2738a	—	PQ603582	PQ630497	E. Lebreton
Lithogyalideopsis vivantii	France:Guadeloupe	Lebreton 1488a	E. Lebreton, N. Magain & E. Serusiaux	E. Lebreton, R. Lücking & E. Sérusiaux	EL1488a	PQ604163	PQ603583	—	E. Lebreton
Lithogyalideopsis vivantii	France:Guadeloupe	Lebreton 2291	E. Lebreton	E. Lebreton	EL2291	—	PQ603584	PQ630498	E. Lebreton
Lithogyalideopsis vivantii	France:Guadeloupe	Lebreton 2293	E. Lebreton	E. Lebreton	EL2293	PQ604164	PQ603585	PQ630499	E. Lebreton
Microxyphiomyces aff. demoulinii 1	France:Mayotte	Ertz 22359A	D. Ertz	E. Lebreton, D. Ertz & R. Lücking	DE22359A	PQ604165	—	—	D. Ertz
Microxyphiomyces aff. demoulinii 2	New Caledonia	Lebreton 1959b	E. Lebreton & A. Lespagnol	E. Lebreton & R. Lücking	EL1959b	—	—	PQ630500	E. Lebreton
Microxyphiomyces aff. demoulinii 3	New Caledonia	Lebreton 2382a	E. Lebreton & A. Lespagnol	E. Lebreton & R. Lücking	EL2382a	PQ604166	—	—	E. Lebreton
Microxyphiomyces aff. demoulinii 3	Taiwan	Magain s.n.	N. Magain	E. Lebreton & R. Lücking	EL2428a	PQ604167	—	—	E. Lebreton
Microxyphiomyces aff. demoulinii 3	Taiwan	Magain s.n.	N. Magain	E. Lebreton & R. Lücking	EL2429a	PQ604168	—	—	E. Lebreton
Microxyphiomyces aff. demoulinii 3	Taiwan	Magain s.n.	N. Magain	E. Lebreton & R. Lücking	EL2473a	PQ604169	—	—	E. Lebreton
Microxyphiomyces aff. kashiwadanii 1	Taiwan	Magain s.n.	N. Magain	E. Lebreton & R. Lücking	EL2414e	PQ604170	—	—	E. Lebreton
Microxyphiomyces aff. kashiwadanii 2	Taiwan	Magain s.n.	N. Magain	E. Lebreton & R. Lücking	EL2414a	PQ604171	PQ603586	—	E. Lebreton
Microxyphiomyces aff. kashiwadanii 2	Taiwan	Magain s.n.	N. Magain	E. Lebreton & R. Lücking	EL2415c	PQ604172	PQ603587	—	E. Lebreton
Microxyphiomyces aff. kashiwadanii 2	Taiwan	Magain s.n.	N. Magain	E. Lebreton & R. Lücking	EL2417b	PQ604173	PQ603588	—	E. Lebreton
Microxyphiomyces aff. kashiwadanii 2	Taiwan	Magain s.n.	N. Magain	E. Lebreton & R. Lücking	EL2418b	PQ604174	PQ603589	—	E. Lebreton
Microxyphiomyces aff. kashiwadanii 2	Taiwan	Magain s.n.	N. Magain	E. Lebreton & R. Lücking	EL2479d	PQ604175	PQ603590	—	E. Lebreton
Microxyphiomyces aff. kashiwadanii 2	Taiwan	Magain s.n.	N. Magain	E. Lebreton & R. Lücking	EL2481b	PQ604176	PQ603591	—	E. Lebreton
Microxyphiomyces aff. kashiwadanii 2	Taiwan	Magain s.n.	N. Magain	E. Lebreton & R. Lücking	EL2500c	—	PQ603592	PQ630501	E. Lebreton
Microxyphiomyces aff. kashiwadanii 2	Taiwan	Magain s.n.	N. Magain	E. Lebreton & R. Lücking	EL2511a	—	PQ603593	PQ630502	E. Lebreton
Microxyphiomyces aff. kashiwadanii 2	Taiwan	Magain s.n.	N. Magain	E. Lebreton & R. Lücking	EL2517a	—	PQ603594	—	E. Lebreton
Microxyphiomyces aff. lancicarpus 1	Costa Rica	Lücking 16032h-2	R. Lücking	E. Lebreton & R. Lücking	Luecking032h-2	—	PQ603595	PQ630503	E. Lebreton
Microxyphiomyces aff. lancicarpus 2	France:Guadeloupe	Lebreton 2351a	E. Lebreton	E. Lebreton	EL2351a	PQ604177	PQ603596	—	E. Lebreton
Microxyphiomyces aff. lancicarpus 2	France:Guadeloupe	Lebreton 2359b	E. Lebreton	E. Lebreton	EL2359b	—	PQ603597	—	E. Lebreton
Microxyphiomyces aff. lancicarpus 2	France:Guadeloupe	Lebreton 960b2	E. Lebreton, N. Magain & E. Serusiaux	E. Lebreton, R. Lücking & E. Sérusiaux	EL960b2	PQ604178	PQ603598	PQ630504	E. Lebreton
Microxyphiomyces aff. similis	Brazil	Xavier-Leite et al. 2395	A.B. Xavier-Leite et al.	A. B. Xavier-Leite & R. Lücking	22126	MZ827214	—	—	A. B. Xavier-Leite
Microxyphiomyces aff. similis	Brazil	Xavier-Leite et al. 2754	A.B. Xavier-Leite et al.	A. B. Xavier-Leite & R. Lücking	22147	MZ827218	—	—	A. B. Xavier-Leite
Microxyphiomyces aff. vainioi 1	Brazil	Cáceres & Aptroot 28643	M.E.S Cáceres & A. Aptroot	A. B. Xavier-Leite & R. Lücking	23157	MZ827301	MZ851664	—	A. B. Xavier-Leite
Microxyphiomyces aff. vainioi 10	Peru	Ertz 26524M	D. Ertz	E. Lebreton, D. Ertz & R. Lücking	LOT01-5081M	PQ604179	—	—	D. Ertz
Microxyphiomyces aff. vainioi 10	Brazil	Xavier-Leite 1571a	A.B. Xavier-Leite	A. B. Xavier-Leite & R. Lücking	23073	MZ827277	—	—	A. B. Xavier-Leite
Microxyphiomyces aff. vainioi 11	Brazil	Xavier-Leite 1981	A.B. Xavier-Leite	A. B. Xavier-Leite & R. Lücking	22078	MZ827199	MZ851527	—	A. B. Xavier-Leite
Microxyphiomyces aff. vainioi 12	Brazil	Xavier-Leite 1519	A.B. Xavier-Leite	A. B. Xavier-Leite & R. Lücking	23080	—	MZ851486	—	A. B. Xavier-Leite
Microxyphiomyces aff. vainioi 13	France:Reunion	Ah-Peng & Stenger s.n.	C. Ah-Peng & P-L. Stenger	E. Lebreton & R. Lücking	EL2255a	PQ604180	—	PQ630506	E. Lebreton
Microxyphiomyces aff. vainioi 13	France:Reunion	Ah-Peng & Stenger s.n.	C. Ah-peng & P-L. Stenger	E. Lebreton & R. Lücking	EL2253a	—	—	PQ630505	E. Lebreton
Microxyphiomyces aff. vainioi 14	France:Guadeloupe	Lebreton 181a	E. Lebreton	E. Lebreton & R. Lücking	EL181a	—	PQ603599	—	E. Lebreton
Microxyphiomyces aff. vainioi 14	France:Guadeloupe	Lebreton 2368g	E. Lebreton	E. Lebreton	EL2368g	—	PQ603600	—	E. Lebreton
Microxyphiomyces aff. vainioi 14	France:Guadeloupe	Lebreton 906b	E. Lebreton, N. Magain & E. Serusiaux	E. Lebreton, R. Lücking & E. Sérusiaux	EL906b	PQ604181	PQ603601	PQ630507	E. Lebreton
Microxyphiomyces aff. vainioi 14	France:Guadeloupe	Lebreton 906c	E. Lebreton, N. Magain & E. Serusiaux	E. Lebreton, R. Lücking & E. Sérusiaux	EL906c	PQ604182	PQ603602	PQ630508	E. Lebreton
Microxyphiomyces aff. vainioi 14	France:Guadeloupe	Lebreton 966a	E. Lebreton, N. Magain & E. Serusiaux	E. Lebreton, R. Lücking & E. Sérusiaux	EL966a	PQ604183	PQ603603	—	E. Lebreton
Microxyphiomyces aff. vainioi 15	Taiwan	Magain s.n.	N. Magain	E. Lebreton & R. Lücking	EL2472c	PQ604184	—	—	E. Lebreton
Microxyphiomyces aff. vainioi 16	France:Reunion	Ah-Peng & Stenger s.n.	C. Ah-Peng & P-L. Stenger	E. Lebreton & R. Lücking	EL2242a	—	PQ603604	PQ630509	E. Lebreton
Microxyphiomyces aff. vainioi 17	Peru	Ertz 26523M	D. Ertz	E. Lebreton, D. Ertz & R. Lücking	LOT01-5082M	PQ604185	—	—	D. Ertz
Microxyphiomyces aff. vainioi 18	Colombia	Ertz 27891D	D. Ertz	E. Lebreton, D. Ertz & R. Lücking	LOT00-37006D	PQ604186	PQ603605	PQ630510	D. Ertz
Microxyphiomyces aff. vainioi 19	Madagascar	Ertz 27045A	D. Ertz	E. Lebreton, D. Ertz & R. Lücking	DE27045A	PQ604187	—	—	D. Ertz
Microxyphiomyces aff. vainioi 2	Brazil	Xavier-Leite et al. 1402b	A.B. Xavier-Leite et al.	A. B. Xavier-Leite & R. Lücking	22176	MZ827228	MZ851658	—	A. B. Xavier-Leite
Microxyphiomyces aff. vainioi 20	France:Guadeloupe	Lebreton 655b	E. Lebreton, N. Magain & E. Serusiaux	E. Lebreton, R. Lücking & E. Sérusiaux	EL655b	PQ604188	PQ603606	PQ630511	E. Lebreton
Microxyphiomyces aff. vainioi 20	France:Guadeloupe	Lebreton 694a	E. Lebreton, N. Magain & E. Serusiaux	E. Lebreton, R. Lücking & E. Sérusiaux	EL694a	PQ604189	—	—	E. Lebreton
Microxyphiomyces aff. vainioi 20	France:Guadeloupe	Lebreton 696a	E. Lebreton, N. Magain & E. Serusiaux	E. Lebreton, R. Lücking & E. Sérusiaux	EL696a	PQ604190	—	—	E. Lebreton
Microxyphiomyces aff. vainioi 21	Taiwan	Magain s.n.	N. Magain	E. Lebreton & R. Lücking	EL2489a	PQ604191	PQ603607	PQ630512	E. Lebreton
Microxyphiomyces aff. vainioi 22	Brazil	Xavier-Leite 1527a	A.B. Xavier-Leite	A. B. Xavier-Leite & R. Lücking	23075	MZ827279	—	—	A. B. Xavier-Leite
Microxyphiomyces aff. vainioi 23	Brazil	Xavier-Leite 2004	A.B. Xavier-Leite	A. B. Xavier-Leite & R. Lücking	22015	MZ827177	—	—	A. B. Xavier-Leite
Microxyphiomyces aff. vainioi 24	Madagascar	Ertz 25653A	D. Ertz	E. Lebreton, D. Ertz & R. Lücking	DE25653A	PQ604192	—	PQ630513	E. Lebreton & D. Ertz
Microxyphiomyces aff. vainioi 25	Costa Rica	Lücking 16032d	R. Lücking	E. Lebreton & R. Lücking	DNA3176	KF833336	KF833324	KF833347	S. Parnmen
Microxyphiomyces aff. vainioi 26	Brazil	Xavier-Leite 1956	A.B. Xavier-Leite	A. B. Xavier-Leite & R. Lücking	22004	—	MZ851518	—	A. B. Xavier-Leite
Microxyphiomyces aff. vainioi 27	Panama	Lücking 520	R. Lücking	R. Lücking	22890	MZ827255	—	—	A. B. Xavier-Leite
Microxyphiomyces aff. vainioi 28	Taiwan	Magain s.n.	N. Magain	E. Lebreton & R. Lücking	EL2500a	PQ604193	—	PQ630515	E. Lebreton
Microxyphiomyces aff. vainioi 28	Taiwan	Magain s.n.	N. Magain	E. Lebreton & R. Lücking	EL2495e	—	—	PQ630514	E. Lebreton
Microxyphiomyces aff. vainioi 3	New Caledonia	Lebreton 1783a	E. Lebreton & A. Lespagnol	E. Lebreton & R. Lücking	EL1783a	PQ604194	—	PQ630516	E. Lebreton
Microxyphiomyces aff. vainioi 3	New Caledonia	Lebreton 1955b	E. Lebreton & A. Lespagnol	E. Lebreton & R. Lücking	EL1955b	—	PQ603608	PQ630517	E. Lebreton
Microxyphiomyces aff. vainioi 4	Taiwan	Magain s.n.	N. Magain	E. Lebreton & R. Lücking	EL2527a	PQ604195	—	—	E. Lebreton
Microxyphiomyces aff. vainioi 5	Taiwan	Magain s.n.	N. Magain	E. Lebreton & R. Lücking	EL2444a	PQ604196	—	—	E. Lebreton
Microxyphiomyces aff. vainioi 5	Taiwan	Magain s.n.	N. Magain	E. Lebreton & R. Lücking	EL2446a	PQ604197	—	—	E. Lebreton
Microxyphiomyces aff. vainioi 5	Taiwan	Magain s.n.	N. Magain	E. Lebreton & R. Lücking	EL2471b	PQ604198	—	—	E. Lebreton
Microxyphiomyces aff. vainioi 5	Taiwan	Magain s.n.	N. Magain	E. Lebreton & R. Lücking	EL2692a	PQ604199	—	PQ630518	E. Lebreton
Microxyphiomyces aff. vainioi 5	Taiwan	Magain s.n.	N. Magain	E. Lebreton & R. Lücking	EL2698a	PQ604200	—	PQ630519	E. Lebreton
Microxyphiomyces aff. vainioi 5	Taiwan	Magain s.n.	N. Magain	E. Lebreton & R. Lücking	EL2739a	—	PQ603609	PQ630520	E. Lebreton
Microxyphiomyces aff. vainioi 5	Taiwan	Magain s.n.	N. Magain	E. Lebreton & R. Lücking	EL2740a	PQ604201	—	—	E. Lebreton
Microxyphiomyces aff. vainioi 5	Taiwan	Magain s.n.	N. Magain	E. Lebreton & R. Lücking	EL2740b	PQ604202	PQ603610	—	E. Lebreton
Microxyphiomyces aff. vainioi 5	Taiwan	Magain s.n.	N. Magain	E. Lebreton & R. Lücking	EL2747a	—	PQ603611	PQ630521	E. Lebreton
Microxyphiomyces aff. vainioi 5	Taiwan	Magain s.n.	N. Magain	E. Lebreton & R. Lücking	EL2752b	PQ604203	—	—	E. Lebreton
Microxyphiomyces aff. vainioi 6	New Caledonia	Lebreton 1978a	E. Lebreton & A. Lespagnol	E. Lebreton & R. Lücking	EL1978a	PQ604204	PQ603612	PQ630522	E. Lebreton
Microxyphiomyces aff. vainioi 6	New Caledonia	Lebreton 1978c	E. Lebreton & A. Lespagnol	E. Lebreton & R. Lücking	EL1978c	—	PQ603613	—	E. Lebreton
Microxyphiomyces aff. vainioi 7	Taiwan	Magain s.n.	N. Magain	E. Lebreton & R. Lücking	EL2548a	PQ604205	PQ603614	PQ630523	E. Lebreton
Microxyphiomyces aff. vainioi 8	Brazil	Xavier-Leite 1986	A.B. Xavier-Leite	A. B. Xavier-Leite & R. Lücking	22021	MZ827179	—	—	A. B. Xavier-Leite
Microxyphiomyces aff. vainioi 8	Guatemala	Lücking 4476	R. Lücking	R. Lücking	22831	MZ827239	—	—	A. B. Xavier-Leite
Microxyphiomyces aff. vainioi 9	Brazil	Xavier-Leite 1556	A.B. Xavier-Leite	A. B. Xavier-Leite & R. Lücking	23111	MZ827284	—	—	A. B. Xavier-Leite
Microxyphiomyces cuneatus	Brazil	Aptroot 85970	A. Aptroot	E. Lebreton & R. Lücking	Aptroot85970	PQ604206	PQ603615	PQ630524	E. Lebreton
Microxyphiomyces demoulinii	New Caledonia	Lebreton 1861a	E. Lebreton & A. Lespagnol	E. Lebreton & R. Lücking	EL1861a	PQ604207	—	PQ630525	E. Lebreton
Microxyphiomyces elegans	New Caledonia	Lebreton 2201a	E. Lebreton & A. Lespagnol	E. Lebreton & R. Lücking	EL2201a	PQ604208	—	PQ630526	E. Lebreton
Microxyphiomyces elegans	New Caledonia	Lebreton 2202a	E. Lebreton & A. Lespagnol	E. Lebreton & R. Lücking	EL2202a	PQ604209	—	—	E. Lebreton
Microxyphiomyces kashiwadanii	Taiwan	Magain s.n.	N. Magain	E. Lebreton & R. Lücking	EL2480a	PQ604210	—	—	E. Lebreton
Microxyphiomyces kashiwadanii	Taiwan	Magain s.n.	N. Magain	E. Lebreton & R. Lücking	EL2563a	PQ604211	—	PQ630527	E. Lebreton
Microxyphiomyces kashiwadanii	Taiwan	Magain s.n.	N. Magain	E. Lebreton & R. Lücking	EL2728a	—	—	PQ630528	E. Lebreton
Microxyphiomyces kashiwadanii	Japan	Miyazawa & Ohmura s.n.	K. Miyazawa & Y. Ohmura	—	KeM405	LC648412	—	—	—
Microxyphiomyces lancicarpus	Brazil	Xavier-Leite et al. 1318	A.B. Xavier-Leite et al.	A. B. Xavier-Leite & R. Lücking	22164	MZ827225	MZ851629	—	A. B. Xavier-Leite
Microxyphiomyces lancicarpus	Brazil	Xavier-Leite et al. 1316	A.B. Xavier-Leite et al.	A. B. Xavier-Leite & R. Lücking	23066	MZ827274	MZ851628	—	A. B. Xavier-Leite
Microxyphiomyces lancicarpus	Brazil	Xavier-Leite 1564	A.B. Xavier-Leite	A. B. Xavier-Leite & R. Lücking	23067	MZ827275	MZ851491	—	A. B. Xavier-Leite
Microxyphiomyces lancicarpus	Brazil	Xavier-Leite et al. 1302b	A.B. Xavier-Leite et al.	A. B. Xavier-Leite & R. Lücking	23099	—	MZ851653	—	A. B. Xavier-Leite
Microxyphiomyces sp. nov	Taiwan	Magain s.n.	N. Magain	E. Lebreton & R. Lücking	EL2414d	PQ604212	—	—	E. Lebreton
Microxyphiomyces sp. nov	Taiwan	Magain s.n.	N. Magain	E. Lebreton & R. Lücking	EL2417a	PQ604213	PQ603616	PQ630529	E. Lebreton
Microxyphiomyces ‘sterile’ 1	France:Guadeloupe	Lebreton 702a1	E. Lebreton, N. Magain & E. Serusiaux	E. Lebreton, R. Lücking & E. Sérusiaux	EL702a1	PQ604214	—	—	E. Lebreton
Microxyphiomyces ‘sterile’ 2	France:Guadeloupe	Lebreton 653b	E. Lebreton, N. Magain & E. Serusiaux	E. Lebreton, R. Lücking & E. Sérusiaux	EL653b	PQ604215	—	PQ630530	E. Lebreton
Microxyphiomyces ‘sterile’ 3	France:Guadeloupe	Lebreton 705a	E. Lebreton, N. Magain & E. Serusiaux	E. Lebreton, R. Lücking & E. Sérusiaux	EL705a	PQ604216	—	PQ630531	E. Lebreton
Microxyphiomyces ‘sterile’ 4	France:Guadeloupe	Lebreton 758b	E. Lebreton, N. Magain & E. Serusiaux	E. Lebreton, R. Lücking & E. Sérusiaux	EL758b	PQ604217	—	—	E. Lebreton
Microxyphiomyces ‘sterile’ 5	Brazil	Xavier-Leite 1990	A.B. Xavier-Leite	A. B. Xavier-Leite & R. Lücking	22031	MZ827185	—	—	A. B. Xavier-Leite
Microxyphiomyces ‘sterile’ 5	Brazil	Xavier-Leite & Cáceres 1738	A.B. Xavier-Leite & Cáceres	A. B. Xavier-Leite & R. Lücking	22049	MZ827192	—	—	A. B. Xavier-Leite
Microxyphiomyces ‘sterile’ 5	Brazil	Cáceres & Lücking 153	M.E.S. Cáceres & R. Lücking	A. B. Xavier-Leite & R. Lücking	22877	MZ827254	—	—	A. B. Xavier-Leite
Microxyphiomyces ‘sterile’ 5	Brazil	Xavier-Leite 1572a	A.B. Xavier-Leite	A. B. Xavier-Leite & R. Lücking	23077	MZ827280	MZ851585	—	A. B. Xavier-Leite
Microxyphiomyces ‘sterile’ 5	France:Guadeloupe	Lebreton 1550	E. Lebreton, N. Magain & E. Serusiaux	E. Lebreton, R. Lücking & E. Sérusiaux	EL1550	PQ604218	PQ603617	PQ630532	E. Lebreton
Microxyphiomyces ‘sterile’ 5	France:Guadeloupe	Lebreton 702a2	E. Lebreton, N. Magain & E. Serusiaux	E. Lebreton, R. Lücking & E. Sérusiaux	EL702a2	PQ604219	—	—	E. Lebreton
Microxyphiomyces ‘sterile’ 6	Brazil	Xavier-Leite 1950	A.B. Xavier-Leite	A. B. Xavier-Leite & R. Lücking	22009	MZ827173	MZ851513	—	A. B. Xavier-Leite
Microxyphiomyces ‘sterile’ 6	New Caledonia	Lebreton 2183a	E. Lebreton & A. Lespagnol	E. Lebreton & R. Lücking	EL2183a	PQ604220	—	PQ630533	E. Lebreton
Monocalenia monospora	Costa Rica	Lücking 16032h	R. Lücking	R. Lücking	Luecking032h	PQ604221	PQ603618	PQ630534	E. Lebreton
Monocalenia monospora	Guatemala	Lücking et al. 4531	R. Lücking	R. Lücking	22815	MZ827237	—	—	A. B. Xavier-Leite
Monocalenia monospora	Cuba	Lücking et al. 41877b	R. Lücking et al.	—	22929	MZ827263	MZ851724	—	A. B. Xavier-Leite
Monocalenia monospora	Cuba	Lücking et al. 41885c	R. Lücking et al.	—	22934	MZ827264	MZ851728	—	A. B. Xavier-Leite
Monocalenia monospora	Costa Rica	Lücking 16032h	R. Lücking	R. Lücking	DNA3181	—	KF833348	—	S. Parnmen
Monocalenia monospora	Costa Rica	Lücking 16032h	R. Lücking	R. Lücking	DNA3185	—	KF833327	KF833350	S. Parnmen
Monocalenia sp. nov 1	Madagascar	Ertz 20271B	D. Ertz	E. Lebreton, D. Ertz & R. Lücking	DE14MA02B	PQ604222	—	—	D. Ertz
Monocalenia sp. nov 1	Madagascar	Ertz 25301A	D. Ertz	E. Lebreton, D. Ertz & R. Lücking	DE25301A	PQ604223	—	—	D. Ertz
Monocalenia sp. 1	Costa Rica	Lücking s.n.	R. Lücking	E. Lebreton & R. Lücking	sample-no-1a	AY341365	AY341351	—	B. Stuart
Paratricharia paradoxa	Costa Rica	Lücking s.n.	R. Lücking	R. Lücking	MON7222	PP928955	—	—	B. Moncada
Paratricharia paradoxa	Costa Rica	Lücking s.n.	R. Lücking	R. Lücking	MON7221	PP928954	—	—	B. Moncada
Paratricharia paradoxa	Costa Rica	Lücking s.n.	R. Lücking	R. Lücking	MON7220	PP928953	—	—	B. Moncada
Psathyromyces aff. heterellus 1	Brazil	Cáceres & Aptroot 28675	M.E.S Cáceres & A. Aptroot	A. B. Xavier-Leite & R. Lücking	23116	MZ827285	MZ851680	—	A. B. Xavier-Leite
Psathyromyces aff. heterellus 1	Brazil	Cáceres & Aptroot 28673	M.E.S Cáceres & A. Aptroot	A. B. Xavier-Leite & R. Lücking	23163	MZ827302	MZ851679	—	A. B. Xavier-Leite
Psathyromyces aff. heterellus 2	Colombia	Ertz 27831A	D. Ertz	E. Lebreton, D. Ertz & R. Lücking	LOT03-35404A	PQ604224	—	PQ630535	D. Ertz
Psathyromyces heterellus	France:Guadeloupe	Lebreton 1525	E. Lebreton, N. Magain & E. Serusiaux	E. Lebreton, R. Lücking & E. Sérusiaux	EL1525	PQ604225	—	—	E. Lebreton
Psathyromyces heterellus	France:Guadeloupe	Lebreton 1527	E. Lebreton, N. Magain & E. Serusiaux	E. Lebreton, R. Lücking & E. Sérusiaux	EL1527	PQ604226	—	—	E. Lebreton
Psathyromyces heterellus	France:Guadeloupe	Lebreton 1529	E. Lebreton, N. Magain & E. Serusiaux	E. Lebreton, R. Lücking & E. Sérusiaux	EL1529	PQ604227	PQ603619	PQ630536	E. Lebreton
Psathyromyces heterellus	France:Guadeloupe	Lebreton 1559	E. Lebreton, N. Magain & E. Serusiaux	E. Lebreton, R. Lücking & E. Sérusiaux	EL1559	PQ604228	—	—	E. Lebreton
Psathyromyces heterellus	France:Guadeloupe	Lebreton 1563	E. Lebreton, N. Magain & E. Serusiaux	E. Lebreton, R. Lücking & E. Sérusiaux	EL1563	PQ604229	PQ603620	PQ630537	E. Lebreton
Psathyromyces heterellus	France:Guadeloupe	Lebreton 1576a	E. Lebreton, N. Magain & E. Serusiaux	E. Lebreton, R. Lücking & E. Sérusiaux	EL1576a	PQ604230	—	—	E. Lebreton
Psathyromyces heterellus	France:Guadeloupe	Lebreton 2374	E. Lebreton	E. Lebreton	EL2374	PQ604231	—	—	E. Lebreton
Psathyromyces heterellus	France:Guadeloupe	Lebreton 2378a	E. Lebreton	E. Lebreton	EL2378a	PQ604232	—	—	E. Lebreton
Psathyromyces heterellus	France:Guadeloupe	Lebreton 628a	E. Lebreton, N. Magain & E. Serusiaux	E. Lebreton, R. Lücking & E. Sérusiaux	EL628a	PQ604233	PQ603621	—	E. Lebreton
Psathyromyces heterellus	France:Guadeloupe	Lebreton 655a	E. Lebreton, N. Magain & E. Serusiaux	E. Lebreton, R. Lücking & E. Sérusiaux	EL655a	PQ604234	PQ603622	—	E. Lebreton
Psathyromyces heterellus	Colombia	Ertz 27815A	D. Ertz	E. Lebreton, D. Ertz & R. Lücking	LOT03-35208A	PQ604235	—	PQ630538	D. Ertz
Psathyromyces heterellus	Costa Rica	Lücking 001e	R. Lücking	R. Lücking	Luecking001e	PQ604236	PQ603623	—	E. Lebreton
Psathyromyces heterellus	Brazil	Xavier-Leite 2001	A.B. Xavier-Leite	A. B. Xavier-Leite & R. Lücking	22012	MZ827175	—	—	A. B. Xavier-Leite
Psathyromyces heterellus	Brazil	Xavier-Leite 1989	A.B. Xavier-Leite	A. B. Xavier-Leite & R. Lücking	22028	MZ827183	MZ851533	—	A. B. Xavier-Leite
Psathyromyces heterellus	Brazil	Xavier-Leite 2589	A.B. Xavier-Leite	A. B. Xavier-Leite & R. Lücking	22062	—	MZ851568	—	A. B. Xavier-Leite
Psathyromyces heterellus	Brazil	Xavier-Leite 1977	A.B. Xavier-Leite	A. B. Xavier-Leite & R. Lücking	22077	MZ827198	MZ851523	—	A. B. Xavier-Leite
Psathyromyces heterellus	Brazil	Xavier-Leite 2533	A.B. Xavier-Leite	A. B. Xavier-Leite & R. Lücking	22097	MZ827206	MZ851561	—	A. B. Xavier-Leite
Psathyromyces heterellus	Brazil	Xavier-Leite et al. 2909	A.B. Xavier-Leite et al.	A. B. Xavier-Leite & R. Lücking	22130	MZ827216	—	—	A. B. Xavier-Leite
Psathyromyces heterellus	Brazil	Xavier-Leite et al. 2799	A.B. Xavier-Leite et al.	A. B. Xavier-Leite & R. Lücking	22157	MZ827221	MZ851643	—	A. B. Xavier-Leite
Psathyromyces heterellus	Cuba	Lücking et al. 41882	M.E.S Cáceres & A. Aptroot	—	22939	MZ827265	—	—	A. B. Xavier-Leite
Psathyromyces heterellus	Brazil	Cáceres & Aptroot 11953	M.E.S Cáceres & A. Aptroot	R. Lücking	DNA7010	KF833342	KF833330	KF833353	B. Moncada
Pseudocalenia solorinoides	Costa Rica	Lücking 16032e	R. Lücking	R. Lücking	DNA3181a	KF833337	—	KF833348	S. Parnmen
Psorotheciopsis cf premneella	Cuba	Lücking et al. 41885b	R. Lücking et al.	—	22933	—	MZ851727	—	A. B. Xavier-Leite
Psorotheciopsis patellarioides	Brazil	Xavier-Leite et al. 1096	A.B. Xavier-Leite et al.	A. B. Xavier-Leite & R. Lücking	23112	—	MZ851614	—	A. B. Xavier-Leite
Psorotheciopsis premnella	France:Guadeloupe	Lebreton & Poncet s.n.	E. Lebreton & R. Poncet	E. Lebreton	MRHP1206	—	PQ603624	—	E. Lebreton
Psorotheciopsis premnella	France:Guadeloupe	Lebreton & Poncet s.n.	E. Lebreton & R. Poncet	E. Lebreton	MRHP3219	—	PQ603625	—	E. Lebreton
Pycnotrema pycnoporellum [outgroup]	USA	Luecking 26545	R. Lücking	R. Lücking	DNA3159	HQ639584	HQ639658	—	E. Rivas Plata
Rolueckia aff. conspersa 1	Brazil	Aptroot 86660b	A. Aptroot	E. Lebreton & R. Lücking	Aptroot86660b	—	PQ603626	PQ630539	E. Lebreton
Rolueckia aff. conspersa 1	Brazil	Xavier-Leite et al. 2950	A.B. Xavier-Leite et al.	A. B. Xavier-Leite & R. Lücking	22150	—	MZ851645	—	A. B. Xavier-Leite
Rolueckia aff. conspersa 2	Brazil	Aptroot 86660c	A. Aptroot	E. Lebreton & R. Lücking	Aptroot86660c	PQ604237	PQ603627	PQ630540	E. Lebreton
Rolueckia aff. conspersa 3	Brazil	Cáceres & Aptroot 28672a	M.E.S Cáceres & A. Aptroot	A. B. Xavier-Leite & R. Lücking	23145	—	MZ851692	—	A. B. Xavier-Leite
Rolueckia aff. conspersa 3	Brazil	Cáceres & Aptroot 28665a	M.E.S Cáceres & A. Aptroot	A. B. Xavier-Leite & R. Lücking	23147	—	MZ851690	—	A. B. Xavier-Leite
Rolueckia aff. conspersa 3	Brazil	Cáceres & Aptroot 28681	M.E.S Cáceres & A. Aptroot	A. B. Xavier-Leite & R. Lücking	23151	—	MZ851681	—	A. B. Xavier-Leite
Rolueckia conspersa	Brazil	Aptroot 86659	A. Aptroot	E. Lebreton & R. Lücking	Aptroot86659	—	PQ603628	PQ630541	E. Lebreton
Rolueckia conspersa	Brazil	Aptroot 86660a	A. Aptroot	E. Lebreton & R. Lücking	Aptroot86660a	PQ604238	PQ603629	PQ630542	E. Lebreton
Rolueckia conspersa	Brazil	Xavier-Leite et al. 2803	A.B. Xavier-Leite et al.	A. B. Xavier-Leite & R. Lücking	22156	—	MZ851644	—	A. B. Xavier-Leite
Rolueckia sp. nov 1	Brazil	Aptroot 86660d	A. Aptroot	E. Lebreton & R. Lücking	Aptroot86660d	PQ604239	PQ603630	PQ630543	E. Lebreton
Rolueckia sp. nov 2	France:Guadeloupe	Lebreton x1531b	E. Lebreton, N. Magain & E. Serusiaux	E. Lebreton, R. Lücking & E. Sérusiaux	ELx1531b	PQ604240	PQ603631	PQ630544	E. Lebreton
Rolueckia sp. nov 2	France:Guadeloupe	Lebreton x1532b	E. Lebreton, N. Magain & E. Serusiaux	E. Lebreton, R. Lücking & E. Sérusiaux	ELx1532b	PQ604241	PQ603632	PQ630545	E. Lebreton
Roselviria purulhensis	France:Guadeloupe	Lebreton 2367c	E. Lebreton	E. Lebreton	EL2367c	PQ604242	PQ603633	PQ630546	E. Lebreton
Roselviria purulhensis	France:Guadeloupe	Lebreton 47a	E. Lebreton	E. Lebreton & R. Lücking	EL47a	PQ604243	PQ603634	—	E. Lebreton
Roselviria purulhensis	Brazil	Xavier-Leite 1950	A.B. Xavier-Leite	A. B. Xavier-Leite & R. Lücking	22008	MZ827172	MZ851512	—	A. B. Xavier-Leite
Roselviria purulhensis	Brazil	Xavier-Leite 1966b	A.B. Xavier-Leite	A. B. Xavier-Leite & R. Lücking	22196	MZ827231	MZ851589	—	A. B. Xavier-Leite
Roselviria purulhensis	Brazil	Xavier-Leite 2085a	A.B. Xavier-Leite	A. B. Xavier-Leite & R. Lücking	23104	MZ827283	MZ851595	—	A. B. Xavier-Leite
Rubrotricha sp. nov 1	Taiwan	Magain s.n.	N. Magain	E. Lebreton & R. Lücking	EL2513a	PQ604244	PQ603635	PQ630547	E. Lebreton
Rubrotricha sp. nov 2	Madagascar	Ertz 27045C	D. Ertz	E. Lebreton, D. Ertz & R. Lücking	DE27045C	PQ604245	—	—	D. Ertz
Rubrotricha sp. nov 2	Madagascar	Ertz 27159B	D. Ertz	E. Lebreton, D. Ertz & R. Lücking	DE27159B	PQ604246	PQ603636	PQ630548	E. Lebreton & D. Ertz
Rubrotricha sp. nov 3	New Caledonia	Ducouret & Brouste s.n.	E. Ducouret & D. Brouste	E. Lebreton & R. Lücking	EL1688b	PQ604247	—	—	E. Lebreton
Rubrotricha sp. nov 3	New Caledonia	Lebreton 1784a	E. Lebreton & A. Lespagnol	E. Lebreton & R. Lücking	EL1784a	PQ604248	—	—	E. Lebreton
Rubrotricha sp. nov 3	New Caledonia	Lebreton 1785a	E. Lebreton & A. Lespagnol	E. Lebreton & R. Lücking	EL1785a	PQ604249	PQ603637	PQ630549	E. Lebreton
Rubrotricha sp. nov 3	New Caledonia	Lebreton 2189a	E. Lebreton & A. Lespagnol	E. Lebreton & R. Lücking	EL2189a	PQ604250	—	—	E. Lebreton
Rubrotricha sp. nov 3	New Caledonia	Lebreton 2231a	E. Lebreton & A. Lespagnol	E. Lebreton & R. Lücking	EL2231a	PQ604251	PQ603643	—	E. Lebreton
Rubrotricha sp. nov 3	New Caledonia	Lebreton 2234a	E. Lebreton & A. Lespagnol	E. Lebreton & R. Lücking	EL2234a	PQ604252	—	—	E. Lebreton
Rubrotricha sp. nov 3	New Caledonia	Lebreton 2237a	E. Lebreton & A. Lespagnol	E. Lebreton & R. Lücking	EL2237a	PQ604253	PQ603644	PQ630550	E. Lebreton
Rubrotricha sp. nov 3	New Caledonia	Lebreton 1785b	E. Lebreton & A. Lespagnol	E. Lebreton & R. Lücking	EL1785b	—	PQ603638	—	E. Lebreton
Rubrotricha sp. nov 3	New Caledonia	Lebreton 1785c	E. Lebreton & A. Lespagnol	E. Lebreton & R. Lücking	EL1785c	—	PQ603639	—	E. Lebreton
Rubrotricha sp. nov 3	New Caledonia	Lebreton 1963a	E. Lebreton & A. Lespagnol	E. Lebreton & R. Lücking	EL1963a	—	PQ603640	—	E. Lebreton
Rubrotricha sp. nov 3	New Caledonia	Lebreton 1967a	E. Lebreton & A. Lespagnol	E. Lebreton & R. Lücking	EL1967a	—	PQ603641	—	E. Lebreton
Rubrotricha sp. nov 3	New Caledonia	Lebreton 2005a	E. Lebreton & A. Lespagnol	E. Lebreton & R. Lücking	EL2005a	—	PQ603642	—	E. Lebreton
Rubrotricha subhelminthospora	France:Guadeloupe	Lebreton 1526a	E. Lebreton, N. Magain & E. Serusiaux	E. Lebreton, R. Lücking & E. Sérusiaux	EL1526a	PQ604254	PQ603645	PQ630551	E. Lebreton
Rubrotricha subhelminthospora	France:Guadeloupe	Lebreton 1531	E. Lebreton, N. Magain & E. Serusiaux	E. Lebreton, R. Lücking & E. Sérusiaux	EL1531	PQ604255	—	PQ630552	E. Lebreton
Rubrotricha subhelminthospora	France:Guadeloupe	Lebreton 2375a	E. Lebreton	E. Lebreton	EL2375a	PQ604256	—	—	E. Lebreton
Rubrotricha subhelminthospora	France:Guadeloupe	Lebreton 2376c	E. Lebreton	E. Lebreton	EL2376c	PQ604257	—	—	E. Lebreton
Rubrotricha subhelminthospora	Brazil	Xavier-Leite et al. 2790	A.B. Xavier-Leite et al.	A. B. Xavier-Leite & R. Lücking	22098	MZ827207	MZ851642	—	A. B. Xavier-Leite
Rubrotricha subhelminthospora	Brazil	Xavier-Leite et al. 2420	A.B. Xavier-Leite et al.	A. B. Xavier-Leite & R. Lücking	22127	MZ827215	—	—	A. B. Xavier-Leite
Rubrotricha subhelminthospora	Brazil	Xavier-Leite et al. 2414	A.B. Xavier-Leite et al.	A. B. Xavier-Leite & R. Lücking	22132	MZ827217	—	—	A. B. Xavier-Leite
Rubrotricha subhelminthospora	Brazil	Xavier-Leite et al. 2629	A.B. Xavier-Leite et al.	A. B. Xavier-Leite & R. Lücking	22149	MZ827220	MZ851639	—	A. B. Xavier-Leite
Santricharia aff. farinosa	Guatemala	Lücking 4345	R. Lücking	R. Lücking	22801	—	MZ851730	—	A. B. Xavier-Leite
Santricharia aff. farinosa	Guatemala	Lücking 4344	R. Lücking	R. Lücking	22809	—	MZ851729	—	A. B. Xavier-Leite
Santricharia farinosa	Brazil	Aptroot 56378	A. Aptroot	E. Lebreton & R. Lücking	Aptroot56378	—	PQ603646	PQ630553	E. Lebreton
Santricharia farinosa	Brazil	Aptroot 56538	A. Aptroot	E. Lebreton & R. Lücking	Aptroot56538	PQ604258	PQ603647	PQ630554	E. Lebreton
Santricharia farinosa	Brazil	Aptroot 56566	A. Aptroot	E. Lebreton & R. Lücking	Aptroot56566	—	PQ603648	PQ630555	E. Lebreton
Santricharia farinosa	Colombia	Ertz 27934A	D. Ertz	E. Lebreton, D. Ertz & R. Lücking	LOT00-37049A	PQ604259	—	PQ630556	D. Ertz
Santricharia farinosa	Brazil	Xavier-Leite 1955	A.B. Xavier-Leite	A. B. Xavier-Leite & R. Lücking	22002	—	MZ851516	—	A. B. Xavier-Leite
Santricharia farinosa	Brazil	Xavier-Leite 1970	A.B. Xavier-Leite	A. B. Xavier-Leite & R. Lücking	22006	—	MZ851520	—	A. B. Xavier-Leite
Santricharia farinosa	Brazil	Xavier-Leite 2002	A.B. Xavier-Leite	A. B. Xavier-Leite & R. Lücking	22018	—	MZ851540	—	A. B. Xavier-Leite
Santricharia farinosa	Brazil	Xavier-Leite 1978	A.B. Xavier-Leite	A. B. Xavier-Leite & R. Lücking	22074	—	MZ851524	—	A. B. Xavier-Leite
Santricharia farinosa	Brazil	Xavier-Leite 1953	A.B. Xavier-Leite	A. B. Xavier-Leite & R. Lücking	22076	—	MZ851515	—	A. B. Xavier-Leite
Santricharia farinosa	Brazil	Xavier-Leite 2029	A.B. Xavier-Leite	A. B. Xavier-Leite & R. Lücking	23062	—	MZ851546	—	A. B. Xavier-Leite
Santricharia farinosa	Brazil	Xavier-Leite et al. 1218	A.B. Xavier-Leite et al.	A. B. Xavier-Leite & R. Lücking	23063	—	MZ851624	—	A. B. Xavier-Leite
Santricharia farinosa	Brazil	Xavier-Leite et al. 1363	A.B. Xavier-Leite et al.	A. B. Xavier-Leite & R. Lücking	23064	—	MZ851632	—	A. B. Xavier-Leite
Santricharia farinosa	Brazil	Xavier-Leite et al. 1360	A.B. Xavier-Leite et al.	A. B. Xavier-Leite & R. Lücking	23065	—	MZ851631	—	A. B. Xavier-Leite
Sipmanidea neotropica	Brazil	Xavier-Leite 1927	A.B. Xavier-Leite	A. B. Xavier-Leite & R. Lücking	22085	MZ827201	MZ851507	—	A. B. Xavier-Leite
Sipmanidea neotropica	Brazil	Xavier-Leite 1907	A.B. Xavier-Leite	A. B. Xavier-Leite & R. Lücking	23016	—	MZ851503	—	A. B. Xavier-Leite
Sipmanidea neotropica	Brazil	Xavier-Leite 2041a	A.B. Xavier-Leite	A. B. Xavier-Leite & R. Lücking	23017	—	MZ851593	—	A. B. Xavier-Leite
Sipmanidea neotropica	Brazil	Cáceres & Aptroot 28670	M.E.S Cáceres & A. Aptroot	A. B. Xavier-Leite & R. Lücking	23143	—	MZ851677	—	A. B. Xavier-Leite
Sipmanidea neotropica	Brazil	Cáceres & Aptroot 28641	M.E.S Cáceres & A. Aptroot	A. B. Xavier-Leite & R. Lücking	23144	MZ827299	—	—	A. B. Xavier-Leite
Spinomyces aff. aggregatus	Madagascar	Ertz 20275A	D. Ertz	E. Lebreton, D. Ertz & R. Lücking	DE14MA16A	PQ604260	—	PQ630557	E. Lebreton & D. Ertz
Spinomyces aff. albostrigosus 1	Colombia	Ertz 27892A	D. Ertz	E. Lebreton, D. Ertz & R. Lücking	LOT00-37007A	PQ604271	—	PQ630566	D. Ertz
Spinomyces aff. albostrigosus 10	New Caledonia	Lebreton 1886d	E. Lebreton & A. Lespagnol	E. Lebreton & R. Lücking	EL1886d	—	PQ603649	—	E. Lebreton
Spinomyces aff. albostrigosus 10	New Caledonia	Lebreton 1901a	E. Lebreton & A. Lespagnol	E. Lebreton & R. Lücking	EL1901a	PQ604261	PQ603650	PQ630558	E. Lebreton
Spinomyces aff. albostrigosus 11	Madagascar	Ertz 27024E	D. Ertz	E. Lebreton, D. Ertz & R. Lücking	DE27024E	—	PQ603651	PQ630559	E. Lebreton & D. Ertz
Spinomyces aff. albostrigosus 11	Madagascar	Ertz 27026A	D. Ertz	E. Lebreton, D. Ertz & R. Lücking	DE27026A	PQ604262	PQ603652	PQ630560	E. Lebreton & D. Ertz
Spinomyces aff. albostrigosus 13	New Caledonia	Ducouret & Brouste s.n.	D. Brouste & E. Ducouret	E. Lebreton & R. Lücking	EL1687a	—	PQ603653	—	E. Lebreton
Spinomyces aff. albostrigosus 13	New Caledonia	Lebreton 1973a	E. Lebreton & A. Lespagnol	E. Lebreton & R. Lücking	EL1973a	PQ604263	PQ603654	PQ630561	E. Lebreton
Spinomyces aff. albostrigosus 14	New Caledonia	Lebreton 1845a	E. Lebreton & A. Lespagnol	E. Lebreton & R. Lücking	EL1845a	PQ604264	PQ603655	PQ630562	E. Lebreton
Spinomyces aff. albostrigosus 14	New Caledonia	Lebreton 1848a	E. Lebreton & A. Lespagnol	E. Lebreton & R. Lücking	EL1848a	PQ604265	PQ603656	PQ630563	E. Lebreton
Spinomyces aff. albostrigosus 14	New Caledonia	Lebreton 1849a	E. Lebreton & A. Lespagnol	E. Lebreton & R. Lücking	EL1849a	PQ604266	—	—	E. Lebreton
Spinomyces aff. albostrigosus 14	New Caledonia	Lebreton 1855a	E. Lebreton & A. Lespagnol	E. Lebreton & R. Lücking	EL1855a	PQ604267	PQ603657	—	E. Lebreton
Spinomyces aff. albostrigosus 14	New Caledonia	Lebreton 1856a	E. Lebreton & A. Lespagnol	E. Lebreton & R. Lücking	EL1856a	PQ604268	PQ603658	PQ630564	E. Lebreton
Spinomyces aff. albostrigosus 14	New Caledonia	Lebreton 1933b	E. Lebreton & A. Lespagnol	E. Lebreton & R. Lücking	EL1933b	PQ604269	—	—	E. Lebreton
Spinomyces aff. albostrigosus 14	New Caledonia	Lebreton 1941a	E. Lebreton & A. Lespagnol	E. Lebreton & R. Lücking	EL1941a	—	PQ603659	—	E. Lebreton
Spinomyces aff. albostrigosus 14	New Caledonia	Lebreton 1946a	E. Lebreton & A. Lespagnol	E. Lebreton & R. Lücking	EL1946a	—	PQ603660	—	E. Lebreton
Spinomyces aff. albostrigosus 15	France:Guadeloupe	Lebreton 1206a	E. Lebreton, N. Magain & E. Serusiaux	E. Lebreton, R. Lücking & E. Sérusiaux	EL1206a	PQ604270	PQ603661	PQ630565	E. Lebreton
Spinomyces aff. albostrigosus 2	New Caledonia	Lebreton 1920a	E. Lebreton & A. Lespagnol	E. Lebreton & R. Lücking	EL1920a	PQ604272	PQ603662	PQ630567	E. Lebreton
Spinomyces aff. albostrigosus 2	New Caledonia	Lebreton 1921a	E. Lebreton & A. Lespagnol	E. Lebreton & R. Lücking	EL1921a	PQ604273	PQ603663	PQ630568	E. Lebreton
Spinomyces aff. albostrigosus 2	New Caledonia	Lebreton 1922a	E. Lebreton & A. Lespagnol	E. Lebreton & R. Lücking	EL1922a	—	PQ603664	—	E. Lebreton
Spinomyces aff. albostrigosus 3	France:Guadeloupe	Lebreton 1505b	E. Lebreton, N. Magain & E. Serusiaux	E. Lebreton, R. Lücking & E. Sérusiaux	EL1505b	PQ604274	—	—	E. Lebreton
Spinomyces aff. albostrigosus 3	France:Guadeloupe	Lebreton 1509	E. Lebreton, N. Magain & E. Serusiaux	E. Lebreton, R. Lücking & E. Sérusiaux	EL1509	PQ604275	PQ603665	—	E. Lebreton
Spinomyces aff. albostrigosus 3	France:Guadeloupe	Lebreton 1511b	E. Lebreton, N. Magain & E. Serusiaux	E. Lebreton, R. Lücking & E. Sérusiaux	EL1511b	PQ604276	PQ603666	—	E. Lebreton
Spinomyces aff. albostrigosus 3	France:Guadeloupe	Lebreton 804a	E. Lebreton, N. Magain & E. Serusiaux	E. Lebreton, R. Lücking & E. Sérusiaux	EL804a	—	PQ603667	—	E. Lebreton
Spinomyces aff. albostrigosus 3	France:Guadeloupe	Lebreton 838b	E. Lebreton, N. Magain & E. Serusiaux	E. Lebreton, R. Lücking & E. Sérusiaux	EL838b	—	PQ603668	PQ630569	E. Lebreton
Spinomyces aff. albostrigosus 4	France:Guadeloupe	Lebreton x1522b	E. Lebreton, N. Magain & E. Serusiaux	E. Lebreton, R. Lücking & E. Sérusiaux	ELx1522b	PQ604277	PQ603669	PQ630570	E. Lebreton
Spinomyces aff. albostrigosus 5	France:Guadeloupe	Lebreton 721a	E. Lebreton, N. Magain & E. Serusiaux	E. Lebreton, R. Lücking & E. Sérusiaux	EL721a	PQ604278	PQ603670	—	E. Lebreton
Spinomyces aff. albostrigosus 6	France:Guadeloupe	Lebreton 892a	E. Lebreton, N. Magain & E. Serusiaux	E. Lebreton, R. Lücking & E. Sérusiaux	EL892a	PQ604279	PQ603671	PQ630571	E. Lebreton
Spinomyces aff. albostrigosus 7	New Caledonia	Ducouret & Brouste s.n.	E. Ducouret & D. Brouste	E. Lebreton & R. Lücking	EL1667a	PQ604280	—	—	E. Lebreton
Spinomyces aff. albostrigosus 7	New Caledonia	Ducouret & Brouste s.n.	E. Ducouret & D. Brouste	E. Lebreton & R. Lücking	EL1685a	PQ604281	PQ603672	—	E. Lebreton
Spinomyces aff. albostrigosus 7	New Caledonia	Ducouret & Brouste s.n.	E. Ducouret & D. Brouste	E. Lebreton & R. Lücking	EL1699a	PQ604282	—	—	E. Lebreton
Spinomyces aff. albostrigosus 7	New Caledonia	Lebreton 1960c	E. Lebreton & A. Lespagnol	E. Lebreton & R. Lücking	EL1960c	—	PQ603673	—	E. Lebreton
Spinomyces aff. albostrigosus 7	New Caledonia	Lebreton 1994c	E. Lebreton & A. Lespagnol	E. Lebreton & R. Lücking	EL1994c	—	PQ603674	—	E. Lebreton
Spinomyces aff. albostrigosus 7	New Caledonia	Lebreton 2196a	E. Lebreton & A. Lespagnol	E. Lebreton & R. Lücking	EL2196a	PQ604283	PQ603675	PQ630572	E. Lebreton
Spinomyces aff. albostrigosus 7	New Caledonia	Lebreton 2198c	E. Lebreton & A. Lespagnol	E. Lebreton & R. Lücking	EL2198c	PQ604284	PQ603676	—	E. Lebreton
Spinomyces aff. albostrigosus 7	New Caledonia	Lebreton 2207a	E. Lebreton & A. Lespagnol	E. Lebreton & R. Lücking	EL2207a	PQ604285	PQ603677	—	E. Lebreton
Spinomyces aff. albostrigosus 7	New Caledonia	Lebreton 2225b	E. Lebreton & A. Lespagnol	E. Lebreton & R. Lücking	EL2225b	PQ604286	PQ603678	—	E. Lebreton
Spinomyces aff. albostrigosus 7	New Caledonia	Lebreton 2233a	E. Lebreton & A. Lespagnol	E. Lebreton & R. Lücking	EL2233a	PQ604287	PQ603679	PQ630573	E. Lebreton
Spinomyces aff. albostrigosus 8	France:Mayotte	Ertz 22362A	D. Ertz	E. Lebreton, D. Ertz & R. Lücking	DE22362A	PQ604288	—	—	D. Ertz
Spinomyces aff. albostrigosus 8	Madagascar	Ertz 27193A	D. Ertz	E. Lebreton, D. Ertz & R. Lücking	DE27193A	PQ604289	—	PQ630574	E. Lebreton & D. Ertz
Spinomyces aff. albostrigosus 9	New Caledonia	Lebreton 1922b	E. Lebreton & A. Lespagnol	E. Lebreton & R. Lücking	EL1922b	—	PQ603680	—	E. Lebreton
Spinomyces aff. albostrigosus 9	New Caledonia	Lebreton 1925a	E. Lebreton & A. Lespagnol	E. Lebreton & R. Lücking	EL1925a	PQ604290	PQ603681	PQ630575	E. Lebreton
Spinomyces aff. albostrigosus 9	New Caledonia	Lebreton 1926a	E. Lebreton & A. Lespagnol	E. Lebreton & R. Lücking	EL1926a	PQ604291	PQ603682	PQ630576	E. Lebreton
Spinomyces aggregatus	Brazil	Xavier-Leite 1966a	A.B. Xavier-Leite	A. B. Xavier-Leite & R. Lücking	22195	—	MZ851588	—	A. B. Xavier-Leite
Spinomyces albostrigosus 12	Brazil	Xavier-Leite 1936	A.B. Xavier-Leite	A. B. Xavier-Leite & R. Lücking	22194	—	MZ851511	—	A. B. Xavier-Leite
Spinomyces guatemalensis	Colombia	Ertz 27891J	D. Ertz	E. Lebreton, D. Ertz & R. Lücking	LOT00-37006J	PQ604292	PQ603683	PQ630577	D. Ertz
Spinomyces sp. nov 1	New Caledonia	Lebreton 2051a	E. Lebreton & A. Lespagnol	E. Lebreton & R. Lücking	EL2051a	PQ604293	PQ603684	PQ630578	E. Lebreton
Spinomyces sp. nov 2	New Caledonia	Lebreton 2051b	E. Lebreton & A. Lespagnol	E. Lebreton & R. Lücking	EL2051b	PQ604294	PQ603685	PQ630579	E. Lebreton
Spinomyces ‘sterile’ 1	Brazil	Xavier-Leite 2004	A.B. Xavier-Leite	A. B. Xavier-Leite & R. Lücking	22016	MZ827178	MZ851543	—	A. B. Xavier-Leite
Spinomyces ‘sterile’ 1	France:Guadeloupe	Lebreton 1467c	E. Lebreton, N. Magain & E. Serusiaux	E. Lebreton, R. Lücking & E. Sérusiaux	EL1467c	PQ604295	PQ603686	—	E. Lebreton
Spinomyces ‘sterile’ 1	France:Guadeloupe	Lebreton 1528	E. Lebreton, N. Magain & E. Serusiaux	E. Lebreton, R. Lücking & E. Sérusiaux	EL1528	PQ604296	PQ603687	—	E. Lebreton
Spinomyces ‘sterile’ 1	France:Guadeloupe	Lebreton 1726b	E. Lebreton, N. Magain & E. Serusiaux	E. Lebreton, R. Lücking & E. Sérusiaux	EL1726b	PQ604297	—	—	E. Lebreton
Spinomyces ‘sterile’ 1	France:Guadeloupe	Lebreton 693a	E. Lebreton, N. Magain & E. Serusiaux	E. Lebreton, R. Lücking & E. Sérusiaux	EL693a	PQ604298	PQ603688	PQ630580	E. Lebreton
Spinomyces ‘sterile’ 2	New Caledonia	Lebreton 2380a	E. Lebreton & A. Lespagnol	E. Lebreton & R. Lücking	EL2380a	—	—	PQ630581	E. Lebreton
Spinomyces ‘sterile’ 3	Brazil	Xavier-Leite et al. 2773	A.B. Xavier-Leite et al.	A. B. Xavier-Leite & R. Lücking	22102	MZ827209	—	—	A. B. Xavier-Leite
Spinomyces ‘sterile’ 4	New Caledonia	Lebreton 2227a	E. Lebreton & A. Lespagnol	E. Lebreton & R. Lücking	EL2227a	PQ604299	—	PQ630582	E. Lebreton
Sporocybomyces aff. leucotrichoides 1	Colombia	Ertz 27891H	D. Ertz	E. Lebreton, D. Ertz & R. Lücking	LOT00-37006H	PQ604300	PQ603689	PQ630583	D. Ertz
Sporocybomyces leucomuralis	Colombia	Ertz 27891A	D. Ertz	E. Lebreton, D. Ertz & R. Lücking	LOT00-37006A	PQ604301	PQ603690	PQ630584	D. Ertz
Sporocybomyces leucotrichoides 1	France:Guadeloupe	Lebreton 1583c	E. Lebreton, N. Magain & E. Serusiaux	E. Lebreton, R. Lücking & E. Sérusiaux	EL1583c	PQ604305	PQ603694	PQ630587	E. Lebreton
Sporocybomyces leucotrichoides 1	France:Guadeloupe	Lebreton 692c	E. Lebreton, N. Magain & E. Serusiaux	E. Lebreton, R. Lücking & E. Sérusiaux	EL692c	PQ604320	—	—	E. Lebreton
Sporocybomyces leucotrichoides 1	France:Guadeloupe	Lebreton 916c	E. Lebreton, N. Magain & E. Serusiaux	E. Lebreton, R. Lücking & E. Sérusiaux	EL916c	PQ604321	—	—	E. Lebreton
Sporocybomyces leucotrichoides 1	France:Guadeloupe	Lebreton 987b	E. Lebreton, N. Magain & E. Serusiaux	E. Lebreton, R. Lücking & E. Sérusiaux	EL987b	PQ604323	PQ603709	—	E. Lebreton
Sporocybomyces leucotrichoides 1	Brazil	Xavier-Leite & Cáceres 1734	A.B. Xavier-Leite & Cáceres	A. B. Xavier-Leite & R. Lücking	22046	MZ827190	MZ851603	—	A. B. Xavier-Leite
Sporocybomyces leucotrichoides 1	Brazil	Xavier-Leite et al. 2739	A.B. Xavier-Leite et al.	A. B. Xavier-Leite & R. Lücking	22154	—	MZ851641	—	A. B. Xavier-Leite
Sporocybomyces leucotrichoides 1	Brazil	Cáceres & Lücking 146	M.E.S. Cáceres & R. Lücking	A. B. Xavier-Leite & R. Lücking	22886	—	MZ851701	—	A. B. Xavier-Leite
Sporocybomyces leucotrichoides 1	Brazil	Xavier-Leite 1574	A.B. Xavier-Leite	A. B. Xavier-Leite & R. Lücking	23007	—	MZ851492	—	A. B. Xavier-Leite
Sporocybomyces leucotrichoides 1	Brazil	Xavier-Leite 1523	A.B. Xavier-Leite	A. B. Xavier-Leite & R. Lücking	23009	—	MZ851488	—	A. B. Xavier-Leite
Sporocybomyces leucotrichoides 1	Brazil	Xavier-Leite 1490a	A.B. Xavier-Leite	A. B. Xavier-Leite & R. Lücking	23010	—	MZ851575	—	A. B. Xavier-Leite
Sporocybomyces leucotrichoides 1	Costa Rica	Lücking s.n.	R. Lücking	E. Lebreton & R. Lücking	sample-no-18	AY341369	AY341355	—	B. Stuart
Sporocybomyces leucotrichoides 2	Brazil	Xavier-Leite et al. 1027	A.B. Xavier-Leite et al.	A. B. Xavier-Leite & R. Lücking	23008	MZ827268	MZ851609	—	A. B. Xavier-Leite
Sporocybomyces leucotrichoides 3	Brazil	Xavier-Leite & Cáceres 1760	A.B. Xavier-Leite & Cáceres	A. B. Xavier-Leite & R. Lücking	22040	—	MZ851607	—	A. B. Xavier-Leite
Sporocybomyces leucotrichoides 4	France:Guadeloupe	Lebreton 653c	E. Lebreton, N. Magain & E. Serusiaux	E. Lebreton, R. Lücking & E. Sérusiaux	EL653c	PQ604319	PQ603707	—	E. Lebreton
Sporocybomyces leucotrichoides 4	France:Guadeloupe	Lebreton 951a	E. Lebreton, N. Magain & E. Serusiaux	E. Lebreton, R. Lücking & E. Sérusiaux	EL951a	PQ604322	PQ603708	PQ630593	E. Lebreton
Sporocybomyces leucotrichoides 4	Brazil	Xavier-Leite 2001	A.B. Xavier-Leite	A. B. Xavier-Leite & R. Lücking	22013	—	MZ851539	—	A. B. Xavier-Leite
Sporocybomyces leucotrichoides 4	Brazil	Xavier-Leite 1989	A.B. Xavier-Leite	A. B. Xavier-Leite & R. Lücking	22030	MZ827184	MZ851534	—	A. B. Xavier-Leite
Sporocybomyces leucotrichoides 4	Brazil	Cáceres & Lücking 145	M.E.S. Cáceres & R. Lücking	A. B. Xavier-Leite & R. Lücking	22845	—	MZ851700	—	A. B. Xavier-Leite
Sporocybomyces leucotrichoides 5	France:Mayotte	Ertz 21969A	D. Ertz	E. Lebreton, D. Ertz & R. Lücking	DE21969A	PQ604302	PQ603691	PQ630585	E. Lebreton & D. Ertz
Sporocybomyces leucotrichoides 5	Madagascar	Ertz 26841B	D. Ertz	E. Lebreton, D. Ertz & R. Lücking	DE26841B	PQ604303	PQ603692	PQ630586	E. Lebreton & D. Ertz
Sporocybomyces leucotrichoides 5	Madagascar	Ertz 27031A	D. Ertz	E. Lebreton, D. Ertz & R. Lücking	DE27031A	PQ604304	PQ603693	—	E. Lebreton & D. Ertz
Sporocybomyces leucotrichoides 5	New Caledonia	Lebreton 1935a	E. Lebreton & A. Lespagnol	E. Lebreton & R. Lücking	EL1935a	PQ604306	PQ603695	PQ630588	E. Lebreton
Sporocybomyces leucotrichoides 5	New Caledonia	Lebreton 1952a	E. Lebreton & A. Lespagnol	E. Lebreton & R. Lücking	EL1952a	—	PQ603696	—	E. Lebreton
Sporocybomyces leucotrichoides 5	New Caledonia	Lebreton 1955a	E. Lebreton & A. Lespagnol	E. Lebreton & R. Lücking	EL1955a	—	PQ603697	—	E. Lebreton
Sporocybomyces leucotrichoides 5	New Caledonia	Lebreton 2208a	E. Lebreton & A. Lespagnol	E. Lebreton & R. Lücking	EL2208a	PQ604307	—	—	E. Lebreton
Sporocybomyces leucotrichoides 5	New Caledonia	Lebreton 2210a	E. Lebreton & A. Lespagnol	E. Lebreton & R. Lücking	EL2210a	PQ604308	PQ603698	PQ630589	E. Lebreton
Sporocybomyces leucotrichoides 5	New Caledonia	Lebreton 2211a	E. Lebreton & A. Lespagnol	E. Lebreton & R. Lücking	EL2211a	PQ604309	—	—	E. Lebreton
Sporocybomyces leucotrichoides 5	France:Guadeloupe	Lebreton 2344a	E. Lebreton	E. Lebreton	EL2344a	PQ604310	—	—	E. Lebreton
Sporocybomyces leucotrichoides 5	Taiwan	Magain s.n.	N. Magain	E. Lebreton & R. Lücking	EL2424a	PQ604311	—	—	E. Lebreton
Sporocybomyces leucotrichoides 5	Taiwan	Magain s.n.	N. Magain	E. Lebreton & R. Lücking	EL2474a	PQ604312	PQ603699	PQ630590	E. Lebreton
Sporocybomyces leucotrichoides 5	Taiwan	Magain s.n.	N. Magain	E. Lebreton & R. Lücking	EL2475a	PQ604313	PQ603700	—	E. Lebreton
Sporocybomyces leucotrichoides 5	Taiwan	Magain s.n.	N. Magain	E. Lebreton & R. Lücking	EL2480b	PQ604314	—	—	E. Lebreton
Sporocybomyces leucotrichoides 5	Taiwan	Magain s.n.	N. Magain	E. Lebreton & R. Lücking	EL2485a	—	PQ603701	—	E. Lebreton
Sporocybomyces leucotrichoides 5	Taiwan	Magain s.n.	N. Magain	E. Lebreton & R. Lücking	EL2498b	PQ604315	PQ603702	PQ630591	E. Lebreton
Sporocybomyces leucotrichoides 5	Taiwan	Magain s.n.	N. Magain	E. Lebreton & R. Lücking	EL2530a	—	PQ603703	—	E. Lebreton
Sporocybomyces leucotrichoides 5	Taiwan	Magain s.n.	N. Magain	E. Lebreton & R. Lücking	EL2547a	PQ604316	PQ603704	—	E. Lebreton
Sporocybomyces leucotrichoides 5	Taiwan	Magain s.n.	N. Magain	E. Lebreton & R. Lücking	EL2553a	PQ604317	PQ603705	PQ630592	E. Lebreton
Sporocybomyces leucotrichoides 5	Taiwan	Magain s.n.	N. Magain	E. Lebreton & R. Lücking	EL2711a	PQ604318	PQ603706	—	E. Lebreton
Taitaia aurea	Kenya	Rikkinen 16259	J. Rikkinen	—	AF260	—	MF509277	—	—
Taitaia aurea	Kenya	Kirika 1503	P. Kirika	—	EA-5103	MF372799	MF372797	—	—
Taitaia aurea	Kenya	Rikkinen 16259	J. Rikkinen	—	TU56327	—	MF372801	—	—
Taitaia aurea	Kenya	Rikkinen 16259	J. Rikkinen	—	TU56327-TU56326	MF372798	MF372796	—	—
Tricharia aff. aulaxinoides (sterile 2)	Taiwan	Magain s.n.	N. Magain	E. Lebreton, D. Ertz & R. Lücking	EL2543a	—	—	PQ630596	E. Lebreton
Tricharia aff. aulaxinoides ‘sterile’ 1	Taiwan	Magain s.n.	N. Magain	E. Lebreton & R. Lücking	EL2748a	PQ604324	PQ603710	PQ630594	E. Lebreton
Tricharia aff. aulaxinoides ‘sterile’ 2	Taiwan	Magain s.n.	N. Magain	E. Lebreton & R. Lücking	EL2532b	—	—	PQ630595	E. Lebreton
Tricharia aff. aulaxinoides ‘sterile’ 2	Taiwan	Magain s.n.	N. Magain	E. Lebreton & R. Lücking	EL2548b	PQ604325	PQ603711	—	E. Lebreton
Tricharia aff. carnea	Costa Rica	Lücking 91	R. Lücking	R. Lücking	22919	MZ827259	—	—	A. B. Xavier-Leite
Tricharia aff. longispora 1	Peru	Ertz 26524K	D. Ertz	E. Lebreton, D. Ertz & R. Lücking	LOT01-5081K	PQ604326	—	—	D. Ertz
Tricharia aff. longispora 2	Brazil	Xavier-Leite et al. 2625	A.B. Xavier-Leite et al.	A. B. Xavier-Leite & R. Lücking	22148	MZ827219	MZ851638	—	A. B. Xavier-Leite
Tricharia aff. longispora 3	Mexico	Herrera et al. M04	M.D.L.A Herrera-Campos et al.	R. Lücking	22922	—	MZ851742	—	A. B. Xavier-Leite
Tricharia aff. longispora 3	Mexico	Herrera et al. M10	M.D.L.A Herrera-Campos et al.	R. Lücking	22924	—	MZ851743	—	A. B. Xavier-Leite
Tricharia aff. longispora 3	Costa Rica	Lücking s.n.	R. Lücking	E. Lebreton & R. Lücking	sample-no-37	AY341374	AY341360	—	B. Stuart
Tricharia aff. longispora 4	Brazil	Xavier-Leite et al. 2971	A.B. Xavier-Leite et al.	A. B. Xavier-Leite & R. Lücking	22142	—	MZ851646	—	A. B. Xavier-Leite
Tricharia aff. longispora 4	Brazil	Xavier-Leite et al. 3010	A.B. Xavier-Leite et al.	A. B. Xavier-Leite & R. Lücking	22160	MZ827222	MZ851647	—	A. B. Xavier-Leite
Tricharia aff. longispora 4	Brazil	Cáceres & Aptroot 28645	M.E.S Cáceres & A. Aptroot	A. B. Xavier-Leite & R. Lücking	23156	MZ827300	MZ851666	—	A. B. Xavier-Leite
Tricharia aff. longispora 5	Peru	Ertz 26526N	D. Ertz	E. Lebreton, D. Ertz & R. Lücking	LOT01-5083N	PQ604327	—	—	D. Ertz
Tricharia aff. longispora 5	Peru	Ertz 26526T	D. Ertz	E. Lebreton, D. Ertz & R. Lücking	LOT01-5083T	PQ604328	—	—	D. Ertz
Tricharia aff. longispora 5	Costa Rica	Lücking 16033a	R. Lücking	E. Lebreton & R. Lücking	DNA3182a	KF833338	KF833326	KF833349	S. Parnmen
Tricharia aff. pseudosantessonii 1	Madagascar	Ertz 25339A	D. Ertz	E. Lebreton, D. Ertz & R. Lücking	DE25339A	PQ604329	—	—	D. Ertz
Tricharia aff. pseudosantessonii 2	Colombia	Ertz 27891B	D. Ertz	E. Lebreton, D. Ertz & R. Lücking	LOT00-37006B	PQ604330	—	PQ630597	D. Ertz
Tricharia aff. urceolata 1	France:Guadeloupe	Lebreton 227a	E. Lebreton	E. Lebreton & R. Lücking	EL227a	PQ604331	PQ603712	PQ630598	E. Lebreton
Tricharia aff. urceolata 1	Brazil	Xavier-Leite 1473a	A.B. Xavier-Leite	A. B. Xavier-Leite & R. Lücking	23068	—	MZ851570	—	A. B. Xavier-Leite
Tricharia aff. urceolata 1	Brazil	Xavier-Leite 1473b	A.B. Xavier-Leite	A. B. Xavier-Leite & R. Lücking	23069	—	MZ851571	—	A. B. Xavier-Leite
Tricharia aff. urceolata 1	Brazil	Xavier-Leite 1473c	A.B. Xavier-Leite	A. B. Xavier-Leite & R. Lücking	23070	—	MZ851572	—	A. B. Xavier-Leite
Tricharia aff. urceolata 2	Guatemala	Lücking 4482	R. Lücking	R. Lücking	22820	—	MZ851739	—	A. B. Xavier-Leite
Tricharia aff. urceolata 2	Brazil	Cáceres & Lücking 176b	M.E.S. Cáceres & R. Lücking	A. B. Xavier-Leite & R. Lücking	22848	—	MZ851710	—	A. B. Xavier-Leite
Tricharia amazonum	Peru	Ertz 26526R	D. Ertz	E. Lebreton, D. Ertz & R. Lücking	LOT01-5083R	PQ604332	—	—	D. Ertz
Tricharia amazonum	Brazil	Xavier-Leite 1991	A.B. Xavier-Leite	A. B. Xavier-Leite & R. Lücking	22032	—	MZ851535	—	A. B. Xavier-Leite
Tricharia amazonum	Brazil	Xavier-Leite 2010	A.B. Xavier-Leite	A. B. Xavier-Leite & R. Lücking	22087	—	MZ851544	—	A. B. Xavier-Leite
Tricharia amazonum	Guatemala	Lücking 4480	R. Lücking	R. Lücking	22834	—	MZ851738	—	A. B. Xavier-Leite
Tricharia amazonum	Brazil	Xavier-Leite 1576	A.B. Xavier-Leite	A. B. Xavier-Leite & R. Lücking	23057	—	MZ851493	—	A. B. Xavier-Leite
Tricharia amazonum	Brazil	Xavier-Leite 1498	A.B. Xavier-Leite	A. B. Xavier-Leite & R. Lücking	23058	—	MZ851482	—	A. B. Xavier-Leite
Tricharia amazonum	Brazil	Xavier-Leite 1517	A.B. Xavier-Leite	A. B. Xavier-Leite & R. Lücking	23059	—	MZ851485	—	A. B. Xavier-Leite
Tricharia amazonum	Brazil	Xavier-Leite 1568a	A.B. Xavier-Leite	A. B. Xavier-Leite & R. Lücking	23060	—	MZ851582	—	A. B. Xavier-Leite
Tricharia amazonum	Brazil	Xavier-Leite & Cáceres 1701	A.B. Xavier-Leite & Cáceres	A. B. Xavier-Leite & R. Lücking	22050	—	MZ851601	—	A. B. Xavier-Leite
Tricharia carnea	Brazil	Xavier-Leite & Cáceres 1759	A.B. Xavier-Leite & Cáceres	A. B. Xavier-Leite & R. Lücking	22042	MZ827188	—	—	A. B. Xavier-Leite
Tricharia carnea	Guatemala	Lücking 4388	R. Lücking	R. Lücking	22833	MZ827240	MZ851732	—	A. B. Xavier-Leite
Tricharia longispora	France:Guadeloupe	Lebreton 2368h	E. Lebreton	E. Lebreton	EL2368h	—	PQ603713	—	E. Lebreton
Tricharia longispora	France:Guadeloupe	Lebreton 624a	E. Lebreton, N. Magain & E. Serusiaux	E. Lebreton, R. Lücking & E. Sérusiaux	EL624a	PQ604333	PQ603714	—	E. Lebreton
Tricharia longispora	France:Guadeloupe	Lebreton 695a	E. Lebreton, N. Magain & E. Serusiaux	E. Lebreton, R. Lücking & E. Sérusiaux	EL695a	PQ604334	PQ603715	—	E. Lebreton
Tricharia longispora	France:Guadeloupe	Lebreton 943a	E. Lebreton, N. Magain & E. Serusiaux	E. Lebreton, R. Lücking & E. Sérusiaux	EL943a	PQ604335	PQ603716	PQ630599	E. Lebreton
Tricharia longispora	France:Guadeloupe	Lebreton 970a	E. Lebreton, N. Magain & E. Serusiaux	E. Lebreton, R. Lücking & E. Sérusiaux	EL970a	PQ604336	PQ603717	PQ630600	E. Lebreton
Tricharia longispora	Brazil	Cáceres & Lücking 138	M.E.S. Cáceres & R. Lücking	A. B. Xavier-Leite & R. Lücking	22872	—	MZ851695	—	A. B. Xavier-Leite
Tricharia longispora	Costa Rica	Lücking 70	R. Lücking	R. Lücking	22913	MZ827258	—	—	A. B. Xavier-Leite
Tricharia paraguayensis	France:Guadeloupe	Lebreton 1588a	E. Lebreton, N. Magain & E. Serusiaux	E. Lebreton, R. Lücking & E. Sérusiaux	EL1588a	PQ604337	PQ603718	—	E. Lebreton
Tricharia paraguayensis	France:Guadeloupe	Lebreton 605b	E. Lebreton, N. Magain & E. Serusiaux	E. Lebreton, R. Lücking & E. Sérusiaux	EL605b	PQ604338	PQ603719	—	E. Lebreton
Tricharia paraguayensis	France:Guadeloupe	Lebreton 607a	E. Lebreton, N. Magain & E. Serusiaux	E. Lebreton, R. Lücking & E. Sérusiaux	EL607a	PQ604339	PQ603720	PQ630601	E. Lebreton
Tricharia paraguayensis	France:Guadeloupe	Lebreton 617a	E. Lebreton, N. Magain & E. Serusiaux	E. Lebreton, R. Lücking & E. Sérusiaux	EL617a	PQ604340	PQ603721	—	E. Lebreton
Tricharia paraguayensis	France:Guadeloupe	Lebreton 956a	E. Lebreton, N. Magain & E. Serusiaux	E. Lebreton, R. Lücking & E. Sérusiaux	EL956a	PQ604341	PQ603722	—	E. Lebreton
Tricharia paraguayensis	Brazil	Xavier-Leite & Cáceres 1768	A.B. Xavier-Leite & Cáceres	A. B. Xavier-Leite & R. Lücking	22101	MZ827208	—	—	A. B. Xavier-Leite
Tricharia paraguayensis	Brazil	Xavier-Leite 2581	A.B. Xavier-Leite	A. B. Xavier-Leite & R. Lücking	23056	MZ827273	MZ851565	—	A. B. Xavier-Leite
Tricharia paraguayensis	Brazil	Xavier-Leite 1589	A.B. Xavier-Leite	A. B. Xavier-Leite & R. Lücking	23072	MZ827276	MZ851495	—	A. B. Xavier-Leite
Tricharia sp. E	Costa Rica	Baloch WH5	E. Baloch	E. Baloch		AY648899	—	—	E. Baloch
Tricharia sp. nov 1	Colombia	Ertz 27891E	D. Ertz	E. Lebreton, D. Ertz & R. Lücking	LOT00-37006E	PQ604342	PQ603723	PQ630602	D. Ertz
Tricharia sp. nov	Brazil	Xavier-Leite 2143	A.B. Xavier-Leite	A. B. Xavier-Leite & R. Lücking	22037	—	MZ851551	—	A. B. Xavier-Leite
Tricharia sp. nov	Brazil	Xavier-Leite & Cáceres 2494	A.B. Xavier-Leite & Cáceres	A. B. Xavier-Leite & R. Lücking	22052	MZ827193	MZ851608	—	A. B. Xavier-Leite
Tricharia sp. nov	Brazil	Xavier-Leite 2344	A.B. Xavier-Leite	A. B. Xavier-Leite & R. Lücking	22059	MZ827194	MZ851554	—	A. B. Xavier-Leite
Tricharia sp. nov	Brazil	Xavier-Leite et al. 2409	A.B. Xavier-Leite et al.	A. B. Xavier-Leite & R. Lücking	22107	MZ827211	—	—	A. B. Xavier-Leite
Tricharia ‘sterile’ 1	Taiwan	Magain s.n.	N. Magain	E. Lebreton & R. Lücking	EL2725a	PQ604343	PQ603724	PQ630603	E. Lebreton
Tricharia ‘sterile’ 2	Taiwan	Magain s.n.	N. Magain	E. Lebreton & R. Lücking	EL2430a	PQ604344	PQ603725	—	E. Lebreton
Tricharia ‘sterile’ 2	Taiwan	Magain s.n.	N. Magain	E. Lebreton & R. Lücking	EL2494a	—	PQ603726	—	E. Lebreton
Tricharia substipitata	New Caledonia	Lebreton 1889a	E. Lebreton & A. Lespagnol	E. Lebreton & R. Lücking	EL1889a	PQ604345	—	PQ630604	E. Lebreton
Tricharia substipitata	New Caledonia	Lebreton 1892a	E. Lebreton & A. Lespagnol	E. Lebreton & R. Lücking	EL1892a	PQ604346	—	PQ630605	E. Lebreton
Tricharia urceolata	Costa Rica	Lücking s.n.	R. Lücking	E. Lebreton & R. Lücking	EL1683a	PQ604347	PQ603727	PQ630606	E. Lebreton
Tricharia urceolata	Brazil	Xavier-Leite & Cáceres 1678	A.B. Xavier-Leite & Cáceres	A. B. Xavier-Leite & R. Lücking	22051	—	MZ851600	—	A. B. Xavier-Leite
Tricharia urceolata	Cuba	Lücking et al. 41875	R. Lücking et al.	—	22927	MZ827261	MZ851719	—	A. B. Xavier-Leite
Verruciplaca aff. verrucifera 1	Brazil	Aptroot 56397b	A. Aptroot	E. Lebreton & R. Lücking	Aptroot56397b	—	PQ603728	—	E. Lebreton
Verruciplaca aff. verrucifera 2	France:Guadeloupe	Lebreton 964a	E. Lebreton, N. Magain & E. Serusiaux	E. Lebreton, R. Lücking & E. Sérusiaux	EL964a	PQ604348	PQ603729	PQ630607	E. Lebreton
Verruciplaca aff. verrucifera 3	Brazil	Xavier-Leite et al. 2610	A.B. Xavier-Leite et al.	A. B. Xavier-Leite & R. Lücking	22064	—	MZ851637	—	A. B. Xavier-Leite
Verruciplaca aff. verrucifera 4	France:Guadeloupe	Lebreton 63a	E. Lebreton	E. Lebreton & R. Lücking	EL63a	PQ604349	PQ603730	—	E. Lebreton
Verruciplaca aff. verrucifera 5	France:Guadeloupe	Lebreton 1162a	E. Lebreton, N. Magain & E. Serusiaux	E. Lebreton, R. Lücking & E. Sérusiaux	EL1162a	PQ604350	PQ603731	PQ630608	E. Lebreton
Verruciplaca aff. verrucifera 5	France:Guadeloupe	Lebreton 1163a	E. Lebreton, N. Magain & E. Serusiaux	E. Lebreton, R. Lücking & E. Sérusiaux	EL1163a	PQ604351	PQ603732	—	E. Lebreton
Verruciplaca aff. verrucifera 5	France:Guadeloupe	Lebreton 1179	E. Lebreton, N. Magain & E. Serusiaux	E. Lebreton, R. Lücking & E. Sérusiaux	EL1179	PQ604352	—	—	E. Lebreton
Verruciplaca aff. verrucifera 6	France:Guadeloupe	Lebreton 1021a	E. Lebreton, N. Magain & E. Serusiaux	E. Lebreton, R. Lücking & E. Sérusiaux	EL1021a	PQ604353	PQ603733	—	E. Lebreton
Verruciplaca aff. verrucifera 6	France:Guadeloupe	Lebreton 1511a	E. Lebreton, N. Magain & E. Serusiaux	E. Lebreton, R. Lücking & E. Sérusiaux	EL1511a	PQ604354	PQ603734	PQ630609	E. Lebreton
Verruciplaca aff. verrucifera 6	France:Guadeloupe	Lebreton 1514	E. Lebreton, N. Magain & E. Serusiaux	E. Lebreton, R. Lücking & E. Sérusiaux	EL1514	PQ604355	PQ603735	—	E. Lebreton
Verruciplaca aff. verrucifera 6	France:Guadeloupe	Lebreton 782a	E. Lebreton, N. Magain & E. Serusiaux	E. Lebreton, R. Lücking & E. Sérusiaux	EL782a	PQ604356	PQ603736	PQ630610	E. Lebreton
Verruciplaca aff. verrucifera 6	France:Guadeloupe	Lebreton 9a	E. Lebreton	E. Lebreton & R. Lücking	EL9a	—	PQ603737	—	E. Lebreton
Verruciplaca aff. verrucifera 6	Brazil	Xavier-Leite 1955	A.B. Xavier-Leite	A. B. Xavier-Leite & R. Lücking	22001	MZ827169	MZ851517	—	A. B. Xavier-Leite
Verruciplaca aff. verrucifera 6	Brazil	Xavier-Leite 1988	A.B. Xavier-Leite	A. B. Xavier-Leite & R. Lücking	22025	MZ827181	—	—	A. B. Xavier-Leite
Verruciplaca aff. verrucifera 6	Brazil	Xavier-Leite 2541	A.B. Xavier-Leite	A. B. Xavier-Leite & R. Lücking	22068	MZ827195	MZ851563	—	A. B. Xavier-Leite
Verruciplaca aff. verrucifera 6	Brazil	Xavier-Leite 2545	A.B. Xavier-Leite	A. B. Xavier-Leite & R. Lücking	22069	MZ827196	MZ851564	—	A. B. Xavier-Leite
Verruciplaca calcarea	Colombia	Ertz 27828A	D. Ertz	E. Lebreton, D. Ertz & R. Lücking	LOT03-35403A	PQ604357	—	PQ630611	D. Ertz
Verruciplaca calcarea	Brazil	Xavier-Leite et al. 1262a	A.B. Xavier-Leite et al.	A. B. Xavier-Leite & R. Lücking	22198	MZ827232	MZ851650	—	A. B. Xavier-Leite
Verruciplaca calcarea	Brazil	Xavier-Leite et al. 1262b	A.B. Xavier-Leite et al.	A. B. Xavier-Leite & R. Lücking	22199	—	MZ851651	—	A. B. Xavier-Leite
Verruciplaca calcarea	Brazil	Xavier-Leite et al. 1262c	A.B. Xavier-Leite et al.	A. B. Xavier-Leite & R. Lücking	22200	MZ827233	MZ851652	—	A. B. Xavier-Leite
Verruciplaca sp. nov 2	France:Guadeloupe	Lebreton 2350a2	E. Lebreton	E. Lebreton	EL2350a2	PQ604358	—	—	E. Lebreton
Verruciplaca sp. nov 3	Madagascar	Ertz 20276B	D. Ertz	E. Lebreton, D. Ertz & R. Lücking	DE14MA17B	PQ604359	—	PQ630612	E. Lebreton & D. Ertz
Verruciplaca sp. nov 3	Madagascar	Ertz 27189E	D. Ertz	E. Lebreton, D. Ertz & R. Lücking	DE27189E	PQ604360	—	PQ630613	E. Lebreton & D. Ertz
Verruciplaca sp. nov 1	Panama	Lücking 519	R. Lücking	R. Lücking	22893	—	MZ851745	—	A. B. Xavier-Leite
Verruciplaca sp. nov 2	Guatemala	Lücking 4473	R. Lücking	R. Lücking	22825	—	MZ851734	—	A. B. Xavier-Leite
Verruciplaca sp. nov 2	Brazil	Xavier-Leite & Cáceres 1718	A.B. Xavier-Leite & Cáceres	A. B. Xavier-Leite & R. Lücking	23023	MZ827271	MZ851602	—	A. B. Xavier-Leite
Verruciplaca verrucifera	Costa Rica	Lücking s.n.	R. Lücking	E. Lebreton & R. Lücking	EL1684a	PQ604361	PQ603738	PQ630614	E. Lebreton
Vezdamyces aff. vulgaris 1	Brazil	Xavier-Leite et al. 1198	A.B. Xavier-Leite et al.	A. B. Xavier-Leite & R. Lücking	23047	—	MZ851623	—	A. B. Xavier-Leite
Vezdamyces aff. vulgaris 1	Brazil	Xavier-Leite et al. 1188	A.B. Xavier-Leite et al.	A. B. Xavier-Leite & R. Lücking	23051	—	MZ851621	—	A. B. Xavier-Leite
Vezdamyces aff. vulgaris 2	Colombia	Ertz 27828C	D. Ertz	E. Lebreton, D. Ertz & R. Lücking	LOT03-35403C	—	PQ603739	—	D. Ertz
Vezdamyces aff. vulgaris 3	Brazil	Aptroot 56577	A. Aptroot	E. Lebreton	Aptroot56577	—	—	PQ630615	E. Lebreton
Vezdamyces aff. vulgaris 3	Colombia	Ertz 27935A	D. Ertz	E. Lebreton, D. Ertz & R. Lücking	LOT00-37050A	—	—	PQ630616	D. Ertz
Vezdamyces aff. vulgaris 4	France:Guadeloupe	Lebreton 2346a	E. Lebreton	E. Lebreton	EL2346a	PQ604362	—	PQ630617	E. Lebreton
Vezdamyces albopruinosus	Brazil	Aptroot 56418	A. Aptroot	E. Lebreton & R. Lücking	Aptroot56418	PQ604363	—	—	E. Lebreton
Vezdamyces albopruinosus	Brazil	Aptroot 56427	A. Aptroot	E. Lebreton & R. Lücking	Aptroot56427	PQ604364	—	PQ630618	E. Lebreton
Vezdamyces albopruinosus	Brazil	Aptroot 87151	A. Aptroot	E. Lebreton & R. Lücking	Aptroot87151	PQ604365	—	—	E. Lebreton
Vezdamyces albopruinosus	Brazil	Xavier-Leite et al. 1196	A.B. Xavier-Leite et al.	A. B. Xavier-Leite & R. Lücking	23046	—	MZ851622	—	A. B. Xavier-Leite
Vezdamyces albopruinosus	Brazil	Xavier-Leite et al. 1109a	A.B. Xavier-Leite et al.	A. B. Xavier-Leite & R. Lücking	23052	—	MZ851648	—	A. B. Xavier-Leite
Vezdamyces vulgaris	France:Guadeloupe	Lebreton 1041a	E. Lebreton, N. Magain & E. Serusiaux	E. Lebreton, R. Lücking & E. Sérusiaux	EL1041a	PQ604366	—	—	E. Lebreton
Vezdamyces vulgaris	France:Guadeloupe	Lebreton 1116a	E. Lebreton, N. Magain & E. Serusiaux	E. Lebreton, R. Lücking & E. Sérusiaux	EL1116a	PQ604367	—	—	E. Lebreton
Vezdamyces vulgaris	Brazil	Xavier-Leite et al. 2229	A.B. Xavier-Leite et al.	A. B. Xavier-Leite & R. Lücking	22145	—	MZ851636	—	A. B. Xavier-Leite
Vezdamyces vulgaris	Brazil	Xavier-Leite 1476	A.B. Xavier-Leite	A. B. Xavier-Leite & R. Lücking	23108	—	MZ851481	—	A. B. Xavier-Leite
