# Supplementary material for: ﻿Global phylogeny of the family Gomphillaceae (Ascomycota, Graphidales) sheds light on the origin, diversification and endemism in foliicolous lineages
Source: IMA Fungus. 2025 Feb 17;16:e144194. doi: 10.3897/imafungus.16.144194 (PMC11882023; doi:10.3897/imafungus.16.144194)
Supplement: Supplementary material 2 — Species delimitation results and geographical distribution for all specimens studied [file imafungus-16-e144194-s002.xlsx]

## Sheet: Table S2A_Sp-delimitation
		Species delimitations methods
Specimen-linked-for-terminal	Specimens.1265.deconcatenate.seq.	Consensus.delimitation.8.analysis.473	GMYC.3.loci	GMYC.LSU	GMYC.mtSSU	Bptp.3.loci	ASAP.mtSSU	ASAP.LSU	Integrative.approach.by.EL	Statut.species	morphospecies_concept	Distri. morphospecies	Geo.realm	Geo.lich-region	Selection.Subset.1.BiogeoBears	Origin.seq
	Fissurina_insidiosa_AFTOL-ID-1662_USA_mtSSU-LSU	outgroup	outgroup	outgroup	outgroup	outgroup	outgroup	outgroup	outgroup	outgroup	outgroup	outgroup	outgroup	outgroup	outgroup	Genbank
	Fissurina_astroisidiata_DNA1998_Mexico_mtSSU-LSU	outgroup	outgroup	outgroup	outgroup	outgroup	outgroup	outgroup	outgroup	outgroup	outgroup	outgroup	outgroup	outgroup	outgroup	Genbank
	Fissurina_nigrolabiata_DNA2852_Philippines_mtSSU-LSU	outgroup	outgroup	outgroup	outgroup	outgroup	outgroup	outgroup	outgroup	outgroup	outgroup	outgroup	outgroup	outgroup	outgroup	Genbank
	Fissurina_aggregatula_DNA3240_Perou_mtSSU-LSU	outgroup	outgroup	outgroup	outgroup	outgroup	outgroup	outgroup	outgroup	outgroup	outgroup	outgroup	outgroup	outgroup	outgroup	Genbank
	Fissurina_spec_AFTOL-ID-2101_Gabon_mtSSU-RPB1	outgroup	outgroup	outgroup	outgroup	outgroup	outgroup	outgroup	outgroup	outgroup	outgroup	outgroup	outgroup	outgroup	outgroup	Genbank
no	Psorotheciopsis_cf-premneella_22933_Cuba_LSU	1	1	1	NA	1	NA	1	1	unidentified		Neotropics	Neotropics	NE	1	Genbank
no	Gyalideopsis_aff-rubescens_EL1583b_Guadeloupe_mtSSU-LSU	2	2	2	1	2	1	2	2	hidden species	Gyalideopsis rubescens	Afr-Neotropical	Neotropics	NE	X	Lebreton et al
no	Gyalideopsis_aff-rubescens_EL892c_Guadeloupe_mtSSU-LSU	2	2	2	1	2	1	2	2	hidden species	Gyalideopsis rubescens	Afr-Neotropical	Neotropics	NE	2	Lebreton et al
no	Gyalidea_fritzei_EB89_Sweden_mtSSU-LSU	3	3	3	2	3	2	3	3	confirmed	Gyalidea fritzei	Holarctic	Holarctic	TH	3	Genbank
no	Gyalidea_aff-lecideopsis-var-eucarpa_Spribille39048_Alaska_RPB1	4	4	NA	NA	4	NA	NA	4	confirmed	Gyalidea aff. lecideopsis var. eucarpa	Holarctic	Holarctic	NEARC	4	Genbank
no	Gyalidea_hyalinescens_AFTOL-ID-332_CostaRica_mtSSU-LSU	5	5	4	3	5	3	4	5	confirmed	Gyalidea hyalinescens	Neotropics	Neotropics	NE	5	Genbank
no	Gyalidea_spec-nova-1_EL2299_Guadeloupe_mtSSU-LSU-RPB1	6	6	5	4	6	4	5	6	new species		Neotropics	Neotropics	NE	6	Lebreton et al
no	Gyalideopsis_pallida_LOT37048B_Colombia_mtSSU-RPB1	7	7	NA	5	7	5	NA	7	confirmed	Gyalideopsis pallida	Neotropics	Neotropics	NE	7	Lebreton et al
no	Gyalidea_concava_Aptroot40947_Brazil_LSU-RPB1	8	8	6	NA	8	NA	6	8	confirmed	Gyalidea concava	Neotropics	Neotropics	NE	8	Lebreton et al
no	Gyalidea_concava_Aptroot18285_Brazil_LSU-RPB1	8	8	6	NA	8	NA	6	8	confirmed	Gyalidea concava	Neotropics	Neotropics	NE	X	Lebreton et al
no	Gyalidea_aff-mayaguezensis_EL1601_Guadeloupe_mtSSU	9	9	NA	6	8	6	NA	9	hidden species	Gyalidea mayaguezensis	Neotropics	Neotropics	NE	X	Lebreton et al
no	Gyalidea_aff-mayaguezensis_EL1515_Guadeloupe_mtSSU	9	9	NA	6	8	6	NA	9	hidden species	Gyalidea mayaguezensis	Neotropics	Neotropics	NE	X	Lebreton et al
no	Gyalidea_aff-mayaguezensis_EL1564_Guadeloupe_mtSSU	9	9	NA	6	8	6	NA	9	hidden species	Gyalidea mayaguezensis	Neotropics	Neotropics	NE	X	Lebreton et al
no	Gyalidea_aff-mayaguezensis_EL1519_Guadeloupe_mtSSU-LSU-RPB1	9	9	7	6	8	6	6	9	hidden species	Gyalidea mayaguezensis	Neotropics	Neotropics	NE	9	Lebreton et al
no	Gyalidea_aff-mayaguezensis_EL1512_Guadeloupe_mtSSU-LSU	9	9	7	6	8	6	6	9	hidden species	Gyalidea mayaguezensis	Neotropics	Neotropics	NE	X	Lebreton et al
no	Taitaia_aurea_EA-5103_Kenya_mtSSU-LSU	10	10	8	7	9	7	7	10	confirmed	Taitaia aurea	African	African	AF	X	Genbank
no	Taitaia_aurea_TU56327-TU56326_Kenya_mtSSU-LSU	10	10	8	8	9	7	8	10	confirmed	Taitaia aurea	African	African	AF	10	Genbank
no	Taitaia_aurea_TU56327_Kenya_LSU	10	10	8	NA	9	NA	8	10	confirmed	Taitaia aurea	African	African	AF	X	Genbank
no	Taitaia_aurea_AF260_Kenya_LSU	10	10	8	NA	9	NA	8	10	confirmed	Taitaia aurea	African	African	AF	X	Genbank
no	Corticifraga_ramalinae_Pinault-isoT_France_mtSSU	11	15	NA	14	15	12	NA	15	confirmed	Corticifraga ramalinae	Holarctic	Holarctic	TH	15	genbank_PP769799
no	Caleniella_aff-triseptata-2_Aptroot86642_Brazil_mtSSU-LSU-RPB1	12	13	8	11	13	10	11	13	hidden species	Caleniella triseptata	Neotropics	Neotropics	NE	13	Lebreton et al
no	Caleniella_aff-triseptata-1_Luecking033c_CostaRica_mtSSU-LSU-RPB1	13	12	8	10	12	9	10	12	hidden species	Caleniella triseptata	Neotropics	Neotropics	NE	12	Lebreton et al
no	Caleniella_triseptata_LOT37006F_Colombia_mtSSU-LSU-RPB1	14	14	8	12	14	11	12	14	confirmed	Caleniella triseptata	Neotropics	Neotropics	NE	X	Lebreton et al
no	Caleniella_triseptata_EL1255a_Guadeloupe_mtSSU-LSU	14	14	8	13	14	11	12	14	confirmed	Caleniella triseptata	Neotropics	Neotropics	NE	X	Lebreton et al
no	Caleniella_triseptata_EL615a_Guadeloupe_mtSSU-LSU	14	14	8	13	14	11	12	14	confirmed	Caleniella triseptata	Neotropics	Neotropics	NE	X	Lebreton et al
no	Caleniella_triseptata_ELx1532a_Guadeloupe_mtSSU-LSU-RPB1	14	14	8	13	14	11	12	14	confirmed	Caleniella triseptata	Neotropics	Neotropics	NE	X	Lebreton et al
no	Caleniella_triseptata_ELx1531a_Guadeloupe_mtSSU-LSU-RPB1	14	14	8	13	14	11	12	14	confirmed	Caleniella triseptata	Neotropics	Neotropics	NE	14	Lebreton et al
no	Caleniella_triseptata_23136_Brazil_LSU	14	14	8	NA	14	NA	12	14	confirmed	Caleniella triseptata	Neotropics	Neotropics	NE	X	Genbank
no	Caleniella_triseptata_23135_Brazil_LSU	14	14	8	NA	14	NA	12	14	confirmed	Caleniella triseptata	Neotropics	Neotropics	NE	X	Genbank
no	Caleniella_triseptata_23137_Brazil_LSU	14	14	8	NA	14	NA	12	14	confirmed	Caleniella triseptata	Neotropics	Neotropics	NE	X	Genbank
no	Caleniella_triseptata_23148_Brazil_LSU	14	14	8	NA	14	NA	12	14	confirmed	Caleniella triseptata	Neotropics	Neotropics	NE	X	Genbank
no	Caleniella_triseptata_23146_Brazil_LSU	14	14	8	NA	14	NA	12	14	confirmed	Caleniella triseptata	Neotropics	Neotropics	NE	X	Genbank
no	Corticifraga_peltigerae_GM-2015-05-02-1_Luxembourg_LSU	15	11	8	NA	11	NA	9	11	confirmed	Corticifraga peltigerae	Holarctic	Holarctic	- (Holarctic)	X	Genbank
no	Corticifraga_peltigerae_RP282_India_mtSSU-LSU	15	11	8	9	10	8	9	11	confirmed	Corticifraga peltigerae	Holarctic	Holarctic	- (Holartic)	11	Genbank
no	Psorotheciopsis_premnella_MRHP1206_Guadeloupe_LSU	16	22	9	NA	21	NA	19	23	confirmed	Psorotheciopsis premnella	Neotropics	Neotropics	NE	X	Lebreton et al
no	Psorotheciopsis_premnella_MRHP3219_Guadeloupe_LSU	16	22	9	NA	21	NA	19	23	confirmed	Psorotheciopsis premnella	Neotropics	Neotropics	NE	22	Lebreton et al
no	Linhartia_spec-nova-2_EL2714a_Taiwan_mtSSU-LSU	17	20	9	18	21	13	17	20	new species		IndoMalesian	IndoMalesian	EP	20	Lebreton et al
no	Linhartia_spec-nova-2_EL2738a_Taiwan_LSU-RPB1	17	20	9	NA	21	NA	17	20	new species		IndoMalesian	IndoMalesian	EP	X	Lebreton et al
no	Psorotheciopsis_patellarioides_23112_Brazil_LSU	18	21	9	NA	21	NA	18	22	confirmed	Psorotheciopsis patellarioides	Afr-Neotropical	Afr-Neotropics	NE	X	Genbank
no	Linhartia_spec-nova-1_DE27114E_Madagascar_mtSSU-LSU-RPB1	18	21	9	19	21	13	18	21	confirmed	Psorotheciopsis patellarioides	Afr-Neotropical	Afr-Neotropics	AF	21	Lebreton et al
no	Linhartia_aff-patellarioides-1_VdBoom59341a_StLucia_LSU	19	19	9	NA	19	NA	15	19	new species		Neotropics	Neotropics	NE	X	Lebreton et al
no	Linhartia_aff-patellarioides-1_vdBoom59340b_StLucia_mtSSU-LSU-RPB1	19	19	9	17	20	13	16	19	new species		Neotropics	Neotropics	NE	19	Lebreton et al
no	Linhartia_aff-patellarioides-3_EL2367a_Guadeloupe_mtSSU-LSU	20	16	9	15	16	13	13	16	hidden species	Linhartia patellarioides	IndoMal-Neotropics	Neotropics	NE	16	Lebreton et al
no	Linhartia_aff-patellarioides-4_EL2410a_Taiwan_mtSSU-LSU-RPB1	21	17	9	16	17	13	14	17	hidden species	Linhartia patellarioides	IndoMal-Neotropics	IndoMalesian	EP	17	Lebreton et al
no	Linhartia_aff-patellarioides-2_EL2660a_Taiwan_LSU	22	18	9	NA	18	NA	14	18	new species		IndoMalesian	IndoMalesian	EP	X	Lebreton et al
no	Linhartia_aff-patellarioides-2_EL2566a_Taiwan_LSU-RPB1	22	18	9	NA	18	NA	14	18	new species		IndoMalesian	IndoMalesian	EP	18	Lebreton et al
no	Asterothyrium_aff-leucophthalmum-1_22935_Cuba_LSU	23	23	10	NA	22	NA	20	24	hidden species	Asterothyrium leucophthalmum	Neotropics	Neotropics	NE	23	Genbank
no	Asterothyrium_leucophthalmum_23083_Brazil_LSU	24	24	10	NA	23	NA	21	25	confirmed	Asterothyrium leucophthalmum	Neotropics	Neotropics	NE	24	Genbank
no	Asterothyrium_leucophthalmum_23082_Brazil_LSU	24	24	10	NA	23	NA	21	25	confirmed	Asterothyrium leucophthalmum	Neotropics	Neotropics	NE	X	Genbank
no	Asterothyrium_leucophthalmum_23081_Brazil_LSU	24	24	10	NA	23	NA	21	25	confirmed	Asterothyrium leucophthalmum	Neotropics	Neotropics	NE	X	Genbank
no	Asterothyrium_aff-leucophthalmum-2_22936_Cuba_LSU	25	27	10	NA	26	NA	24	28	hidden species	Asterothyrium leucophthalmum	Neotropics	Neotropics	NE	27	Genbank
no	Asterothyrium_monosporum_vdBoom59340a_StLucia_LSU-RPB1	26	26	10	NA	25	NA	23	27	confirmed	Asterothyrium monosporum	Neotropics	Neotropics	NE	26	Lebreton et al
no	Asterothyrium_tetrasporum_EL893d_Guadeloupe_LSU-RPB1	27	25	10	NA	24	NA	22	26	confirmed	Asterothyrium tetrasporum	Neotropics	Neotropics	NE	25	Lebreton et al
no	Asterothyrium_longisporum_sample-no-4_CostaRica_LSU	28	28	10	NA	27	NA	25	29	confirmed	Asterothyrium longisporum	Neotropics	Neotropics	NE	28	Genbank
no	Asterothyrium_rotuliforme_22161_Brazil_LSU	29	29	10	NA	28	NA	26	30	confirmed	Asterothyrium rotuliforme	Austr-Neotropical	Austr-Neotropics	NE	X	Genbank
no	Asterothyrium_rotuliforme_EL2378b_NewCaledonia_LSU	29	29	10	NA	29	NA	26	31	confirmed	Asterothyrium rotuliforme	Austr-Neotropical	Austr-Neotropics	EP	X	Lebreton et al
no	Asterothyrium_rotuliforme_EL2377b_NewCaledonia_mtSSU-LSU-RPB1	29	29	10	20	29	14	26	31	confirmed	Asterothyrium rotuliforme	Austr-Neotropical	Austr-Neotropics	EP	29	Lebreton et al
no	Asterothyrium_rotuliforme_22814_Guatemala_LSU	29	29	10	NA	30	NA	26	32	confirmed	Asterothyrium rotuliforme	Austr-Neotropical	Austr-Neotropics	NE	X	Genbank
no	Asterothyrium_rotuliforme_Galifo183_Guadeloupe_LSU	29	29	10	NA	30	NA	26	32	confirmed	Asterothyrium rotuliforme	Austr-Neotropical	Austr-Neotropics	NE	X	Lebreton et al
no	Asterothyrium_aff-microsporum-1_EL2514a_Taiwan_LSU	30	30	10	NA	31	NA	27	33	hidden species	Asterothyrium microsporum	Pantropical	IndoMalesian	EP	X	Lebreton et al
no	Asterothyrium_aff-microsporum-1_EL2411a_Taiwan_mtSSU-LSU	30	30	10	21	31	15	27	33	hidden species	Asterothyrium microsporum	Pantropical	IndoMalesian	EP	30	Lebreton et al
no	Asterothyrium_aff-microsporum-2_EL2503a_Taiwan_mtSSU-LSU-RPB1	31	31	10	22	32	16	28	34	hidden species	Asterothyrium microsporum	Pantropical	IndoMalesian	EP	31	Lebreton et al
no	Asterothyrium_aff-microsporum-3_DE27194A_Madagascar_mtSSU	32	32	NA	23	33	17	NA	35	hidden species	Asterothyrium microsporum	Pantropical	African	AF	32	Lebreton et al
no	Asterothyrium_aff-microsporum-4_DE27114D_Madagascar_mtSSU-RPB1	33	33	NA	24	34	17	NA	36	hidden species	Asterothyrium microsporum	Pantropical	Afr-IndoMalesian	AF	X	Lebreton et al
no	Asterothyrium_aff-microsporum-4_EL2731a_Taiwan_LSU	33	33	10	NA	34	NA	29	36	hidden species	Asterothyrium microsporum	Pantropical	Afr-IndoMalesian	EP	X	Lebreton et al
no	Asterothyrium_aff-microsporum-4_EL2735a_Taiwan_mtSSU-LSU-RPB1	33	33	10	25	34	18	29	36	hidden species	Asterothyrium microsporum	Pantropical	Afr-IndoMalesian	EP	33	Lebreton et al
no	Asterothyrium_aff-microsporum-5_EL2272b_NewCaledonia_LSU	34	34	10	NA	35	NA	30	37	hidden species	Asterothyrium microsporum	Pantropical	Australian	EP	34	Lebreton et al
no	Asterothyrium_aff-microsporum-8_22930_Cuba_LSU	35	35	10	NA	36	NA	31	38	hidden species	Asterothyrium microsporum	Pantropical	Neotropics	NE	35	Genbank
no	Asterothyrium_aff-microsporum-6_EL2665a_Taiwan_mtSSU	36	36	NA	26	37	19	NA	39	hidden species	Asterothyrium microsporum	Pantropical	IndoMalesian	EP	36	Lebreton et al
no	Asterothyrium_aff-microsporum-7_22819_Guatemala_LSU	37	37	10	NA	38	NA	32	40	hidden species	Asterothyrium microsporum	Pantropical	Neotropics	NE	37	Genbank
no	Asterothyrium_aff-microsporum-9_23084_Brazil_LSU	38	38	10	NA	39	NA	33	41	hidden species	Asterothyrium microsporum	Pantropical	Neotropics	NE	X	Genbank
no	Asterothyrium_aff-microsporum-9_22932_Cuba_LSU	38	38	10	NA	39	NA	33	41	hidden species	Asterothyrium microsporum	Pantropical	Neotropics	NE	X	Genbank
no	Asterothyrium_aff-microsporum-9_EL2366a_Guadeloupe_LSU-RPB1	38	38	10	NA	39	NA	33	41	hidden species	Asterothyrium microsporum	Pantropical	Neotropics	NE	38	Lebreton et al
no	Asterothyrium_aff-microsporum-9_EL2365a_Guadeloupe_mtSSU-LSU	38	38	10	27	39	20	33	41	hidden species	Asterothyrium microsporum	Pantropical	Neotropics	NE	38-2	Lebreton et al
no	Rolueckia_spec-nova-1_Aptroot86660d_Brazil_mtSSU-LSU-RPB1	39	39	11	28	40	21	34	42	new species		Neotropics	Neotropics	NE	39	Lebreton et al
no	Rolueckia_aff-conspersa-1_Aptroot86660b_Brazil_LSU-RPB1	40	40	12	NA	42	NA	35	43	hidden species	Rolueckia conspersa	Neotropics	Neotropics	NE	40	Lebreton et al
no	Rolueckia_aff-conspersa-1_22150_Brazil_LSU	40	40	12	NA	41	NA	35	43	hidden species	Rolueckia conspersa	Neotropics	Neotropics	NE	X	Genbank
no	Rolueckia_aff-conspersa-2_Aptroot86660c_Brazil_mtSSU-LSU-RPB1	41	41	13	29	43	22	36	44	hidden species	Rolueckia conspersa	Neotropics	Neotropics	NE	41	Lebreton et al
no	Rolueckia_aff-conspersa-3_23147_Brazil_LSU	42	41	13	NA	44	NA	36	45	hidden species	Rolueckia conspersa	Neotropics	Neotropics	NE	42	Genbank
no	Rolueckia_aff-conspersa-3_23145_Brazil_LSU	42	41	13	NA	44	NA	36	45	hidden species	Rolueckia conspersa	Neotropics	Neotropics	NE	X	Genbank
no	Rolueckia_aff-conspersa-3_23151_Brazil_LSU	42	41	13	NA	44	NA	36	45	hidden species	Rolueckia conspersa	Neotropics	Neotropics	NE	X	Genbank
no	Rolueckia_spec-nova-2_ELx1532b_Guadeloupe_mtSSU-LSU-RPB1	43	42	14	29	45	22	37	46	new species		Neotropics	Neotropics	NE	43	Lebreton et al
no	Rolueckia_spec-nova-2_ELx1531b_Guadeloupe_mtSSU-LSU-RPB1	43	42	14	29	45	22	37	46	new species		Neotropics	Neotropics	NE	X	Lebreton et al
no	Rolueckia_conspersa_22156_Brazil_LSU	44	42	14	NA	46	NA	38	48	confirmed	Rolueckia conspersa	Neotropics	Neotropics	NE	X	Genbank
no	Rolueckia_conspersa_Aptroot86660a_Brazil_mtSSU-LSU-RPB1	44	42	14	29	46	22	38	47	confirmed	Rolueckia conspersa	Neotropics	Neotropics	NE	44	Lebreton et al
no	Rolueckia_conspersa_Aptroot86659_Brazil_LSU-RPB1	44	42	14	NA	46	NA	38	47	confirmed	Rolueckia conspersa	Neotropics	Neotropics	NE	X	Lebreton et al
no	Fungal_spec_EL2663a_Taiwan_mtSSU	45	43	NA	30	47	23	NA	49	new species		IndoMalesian	IndoMalesian	EP	45	Lebreton et al
no	Echinoplaca_spec-nova-13_EL2436a_Taiwan_mtSSU-LSU	46	44	15	31	48	24	39	50	new species		IndoMalesian	IndoMalesian	EP	46	Lebreton et al
no	Echinoplaca_spec-nova-13_EL2459a_Taiwan_mtSSU-LSU	46	44	15	31	49	24	40	50	new species		IndoMalesian	IndoMalesian	EP	X	Lebreton et al
no	Echinoplaca_spec-nova-13_EL2451a_Taiwan_mtSSU-LSU	46	44	15	31	49	24	40	50	new species		IndoMalesian	IndoMalesian	EP	X	Lebreton et al
no	Echinoplaca_spec-nova-14_EL2448c_Taiwan_mtSSU-LSU-RPB1	47	45	16	32	50	25	41	51	new species		IndoMalesian	IndoMalesian	EP	47	Lebreton et al
no	Echinoplaca_spec-nova-14_EL2751a_Taiwan_mtSSU	47	45	NA	32	50	25	NA	51	new species		IndoMalesian	IndoMalesian	EP	X	Lebreton et al
no	Echinoplaca_spec-nova-14_EL2467a_Taiwan_mtSSU-LSU	47	45	16	32	50	25	41	51	new species		IndoMalesian	IndoMalesian	EP	X	Lebreton et al
no	Echinoplaca_spec-nova-15_EL2500b_Taiwan_mtSSU-LSU	48	46	17	33	51	26	42	52	new species		IndoMalesian	IndoMalesian	EP	48-2	Lebreton et al
no	Echinoplaca_spec-nova-15_EL2524a_Taiwan_LSU-RPB1	48	46	17	NA	51	NA	42	52	new species		IndoMalesian	IndoMalesian	EP	48	Lebreton et al
no	Echinoplaca_spec-nova-15_EL2510a_Taiwan_LSU	48	46	17	NA	51	NA	42	52	new species		IndoMalesian	IndoMalesian	EP	X	Lebreton et al
no	Echinoplaca_spec-nova-16_EL2696a_Taiwan_mtSSU-LSU	49	47	18	34	52	27	43	53	new species		IndoMalesian	IndoMalesian	EP	49	Lebreton et al
no	Echinoplaca_spec-nova-17_EL1957b_NewCaledonia_LSU	50	48	19	NA	53	NA	44	54	new species		Australian	Australian	EP	X	Lebreton et al
no	Echinoplaca_spec-nova-17_EL2177b_NewCaledonia_mtSSU-LSU-RPB1	50	48	19	35	53	28	44	54	new species		Australian	Australian	EP	50	Lebreton et al
no	Echinoplaca_spec-nova-17_EL2209a_NewCaledonia_mtSSU-RPB1	50	48	NA	35	53	28	NA	54	new species		Australian	Australian	EP	X	Lebreton et al
no	Echinoplaca_spec-nova-17_EL2204a_NewCaledonia_mtSSU	50	48	NA	35	53	28	NA	54	new species		Australian	Australian	EP	X	Lebreton et al
no	Echinoplaca_spec-nova-17_EL2180b_NewCaledonia_mtSSU	50	48	NA	35	53	28	NA	54	new species		Australian	Australian	EP	X	Lebreton et al
no	Echinoplaca_spec-nova-17_EL2225a_NewCaledonia_mtSSU-LSU-RPB1	50	48	19	35	53	28	44	54	new species		Australian	Australian	EP	X	Lebreton et al
no	Rubrotricha_spec-nova-1_EL2513a_Taiwan_mtSSU-LSU-RPB1	51	49	20	36	54	29	45	55	new species		Austr-IndoMalesian	IndoMalesian	EP	51	Lebreton et al
no	Rubrotricha_spec-nova-2_DE27045C_Madagascar_mtSSU	52	49	NA	36	55	29	NA	56	new species		African	African	AF	X	Lebreton et al
no	Rubrotricha_spec-nova-2_DE27159B_Madagascar_mtSSU-LSU-RPB1	52	49	20	36	55	29	46	56	new species		African	African	AF	52	Lebreton et al
no	Rubrotricha_subhelminthospora_EL2376c_Guadeloupe_mtSSU	53	50	NA	37	56	30	NA	57	confirmed	Rubrotricha subhelminthospora	Neotropics	Neotropics	NE	X	Lebreton et al
no	Rubrotricha_subhelminthospora_22149_Brazil_mtSSU-LSU	53	50	21	37	56	30	47	57	confirmed	Rubrotricha subhelminthospora	Neotropics	Neotropics	NE	X	Genbank
no	Rubrotricha_subhelminthospora_EL1526a_Guadeloupe_mtSSU-LSU-RPB1	53	50	21	37	56	30	47	57	confirmed	Rubrotricha subhelminthospora	Neotropics	Neotropics	NE	53	Lebreton et al
no	Rubrotricha_subhelminthospora_EL1531_Guadeloupe_mtSSU-RPB1	53	50	NA	37	56	30	NA	57	confirmed	Rubrotricha subhelminthospora	Neotropics	Neotropics	NE	X	Lebreton et al
no	Rubrotricha_subhelminthospora_22127_Brazil_mtSSU	53	50	NA	37	56	30	NA	57	confirmed	Rubrotricha subhelminthospora	Neotropics	Neotropics	NE	X	Genbank
no	Rubrotricha_subhelminthospora_22132_Brazil_mtSSU	53	50	NA	37	56	30	NA	57	confirmed	Rubrotricha subhelminthospora	Neotropics	Neotropics	NE	X	Genbank
no	Rubrotricha_subhelminthospora_22098_Brazil_mtSSU-LSU	53	50	21	37	56	30	47	57	confirmed	Rubrotricha subhelminthospora	Neotropics	Neotropics	NE	X	Genbank
no	Rubrotricha_subhelminthospora_EL2375a_Guadeloupe_mtSSU	53	50	NA	37	56	30	NA	57	confirmed	Rubrotricha subhelminthospora	Neotropics	Neotropics	NE	X	Lebreton et al
no	Rubrotricha_spec-nova-3_EL2005a_NewCaledonia_LSU	54	51	22	NA	57	NA	48	58	new species		Australian	Australian	EP	X	Lebreton et al
no	Rubrotricha_spec-nova-3_EL1785a_NewCaledonia_mtSSU-LSU-RPB1	54	51	22	38	57	31	48	58	new species		Australian	Australian	EP	X	Lebreton et al
no	Rubrotricha_spec-nova-3_EL1785b_NewCaledonia_LSU	54	51	22	NA	57	NA	48	58	new species		Australian	Australian	EP	X	Lebreton et al
no	Rubrotricha_spec-nova-3_EL1785c_NewCaledonia_LSU	54	51	22	NA	57	NA	48	58	new species		Australian	Australian	EP	X	Lebreton et al
no	Rubrotricha_spec-nova-3_EL1967a_NewCaledonia_LSU	54	51	22	NA	57	NA	48	58	new species		Australian	Australian	EP	X	Lebreton et al
no	Rubrotricha_spec-nova-3_EL1963a_NewCaledonia_LSU	54	51	22	NA	57	NA	48	58	new species		Australian	Australian	EP	X	Lebreton et al
no	Rubrotricha_spec-nova-3_EL2237a_NewCaledonia_mtSSU-LSU-RPB1	54	51	22	38	57	31	48	58	new species		Australian	Australian	EP	54	Lebreton et al
no	Rubrotricha_spec-nova-3_EL2234a_NewCaledonia_mtSSU	54	51	NA	38	57	31	NA	58	new species		Australian	Australian	EP	X	Lebreton et al
no	Rubrotricha_spec-nova-3_EL1784a_NewCaledonia_mtSSU	54	51	NA	38	57	31	NA	58	new species		Australian	Australian	EP	X	Lebreton et al
no	Rubrotricha_spec-nova-3_EL1688b_NewCaledonia_mtSSU	54	51	NA	38	57	31	NA	58	new species		Australian	Australian	EP	X	Lebreton et al
no	Rubrotricha_spec-nova-3_EL2189a_NewCaledonia_mtSSU	54	51	NA	38	57	31	NA	58	new species		Australian	Australian	EP	X	Lebreton et al
no	Rubrotricha_spec-nova-3_EL2231a_NewCaledonia_mtSSU-LSU	54	51	22	38	57	31	48	58	new species		Australian	Australian	EP	X	Lebreton et al
no	Monocalenia_spec-1_sample-no-1a_CostaRica_mtSSU-LSU	55	53	23	40	60	34	49	60	unidentified		Neotropics	Neotropics	NE	56	Genbank
no	Monocalenia_spec-nova-1_DE14MA02B_Madagascar_mtSSU	56	52	NA	39	58	32	NA	59	new species		African	African	AF	55	Lebreton et al
no	Monocalenia_spec-nova-1_DE25301A_Madagascar_mtSSU	56	52	NA	39	59	33	NA	59	new species		African	African	AF	X	Lebreton et al
no	Monocalenia_monospora_22815_Guatemala_mtSSU	57	54	NA	41	61	35	NA	61	confirmed	Monocalenia monospora	Neotropics	Neotropics	NE	X	Genbank
no	Monocalenia_monospora_22934_Cuba_mtSSU-LSU	57	54	24	41	61	35	50	61	confirmed	Monocalenia monospora	Neotropics	Neotropics	NE	X	Genbank
no	Monocalenia_monospora_22929_Cuba_mtSSU-LSU	57	54	24	41	61	35	50	61	confirmed	Monocalenia monospora	Neotropics	Neotropics	NE	X	Genbank
no	Monocalenia_monospora_Luecking032h_CostaRica_mtSSU-LSU-RPB1	57	54	24	41	61	35	50	61	confirmed	Monocalenia monospora	Neotropics	Neotropics	NE	57	Lebreton et al
no	Monocalenia_monospora_DNA3181_CostaRica_LSU	57	54	24	NA	61	NA	50	61	confirmed	Monocalenia monospora	Neotropics	Neotropics	NE	X	Genbank
no	Monocalenia_monospora_DNA3185_CostaRica_LSU-RPB1	57	54	24	NA	61	NA	50	61	confirmed	Monocalenia monospora	Neotropics	Neotropics	NE	X	Genbank
no	Roselviria_purulhensis_22008_Brazil_mtSSU-LSU	58	55	25	42	62	36	51	62	confirmed	Roselviria purulhensis	Neotropics	Neotropics	NE	X	Genbank
no	Roselviria_purulhensis_22196_Brazil_mtSSU-LSU	58	55	25	42	62	36	51	62	confirmed	Roselviria purulhensis	Neotropics	Neotropics	NE	X	Genbank
no	Roselviria_purulhensis_23104_Brazil_mtSSU-LSU	58	55	25	42	62	36	51	62	confirmed	Roselviria purulhensis	Neotropics	Neotropics	NE	X	Genbank
no	Roselviria_purulhensis_EL2367c_Guadeloupe_mtSSU-LSU-RPB1	58	55	25	42	62	36	51	62	confirmed	Roselviria purulhensis	Neotropics	Neotropics	NE	58	Lebreton et al
no	Roselviria_purulhensis_EL47a_Guadeloupe_mtSSU-LSU	58	55	25	42	62	36	51	62	confirmed	Roselviria purulhensis	Neotropics	Neotropics	NE	X	Lebreton et al
no	Lithogyalideopsis_vivantii_EL2293_Guadeloupe_mtSSU-LSU-RPB1	59	56	26	43	63	37	52	63	confirmed	Lithogyalideopsis vivantii	Neotropics	Neotropics	NE	59	Lebreton et al
no	Lithogyalideopsis_vivantii_EL2291_Guadeloupe_LSU-RPB1	59	57	26	NA	64	NA	52	63	confirmed	Lithogyalideopsis vivantii	Neotropics	Neotropics	NE	X	Lebreton et al
no	Lithogyalideopsis_vivantii_EL1488a_Guadeloupe_mtSSU-LSU	59	57	26	44	65	38	52	63	confirmed	Lithogyalideopsis vivantii	Neotropics	Neotropics	NE	X	Lebreton et al
no	Aderkomyces_armatus_EL2259a_Reunion_mtSSU-LSU-RPB1	60	58	27	45	66	39	53	64	confirmed	Aderkomyces armatus	African	African	AF	60	Lebreton et al
no	Aderkomyces_armatus_EL2262a_Reunion_mtSSU-LSU-RPB1	60	58	27	45	66	39	53	64	confirmed	Aderkomyces armatus	African	African	AF	X	Lebreton et al
no	Aderkomyces_armatus_EL2258a_Reunion_mtSSU-LSU	60	58	27	45	66	39	53	64	confirmed	Aderkomyces armatus	African	African	AF	X	Lebreton et al
no	Aderkomyces_armatus_EL1681a_Reunion_mtSSU	60	58	NA	45	66	39	NA	64	confirmed	Aderkomyces armatus	African	African	AF	X	Lebreton et al
no	Aderkomyces_armatus_EL2116a_Reunion_mtSSU-LSU	60	58	27	45	66	39	53	64	confirmed	Aderkomyces armatus	African	African	AF	X	Lebreton et al
no	Aderkomyces_armatus_EL2119a_Reunion_mtSSU-LSU	60	58	27	45	66	39	53	64	confirmed	Aderkomyces armatus	African	African	AF	X	Lebreton et al
no	Aderkomyces_armatus_EL2220a_Reunion_mtSSU-LSU	60	58	27	45	66	39	53	64	confirmed	Aderkomyces armatus	African	African	AF	X	Lebreton et al
no	Jamesiella_elongata_Caceres28014_Brazil_LSU	61	59	28	NA	67	NA	54	65	confirmed	Jamesiella elongata	Neotropics	Neotropics	NE	61	Lebreton et al
no	Aulaxinella_spec-nova-1_DE14MA5A_Madagascar_mtSSU-LSU-RPB1	62	60	29	46	68	40	55	66	new species		African	African	AF	62	Lebreton et al
no	Aulaxinella_spec-nova-1_DE27159A_Madagascar_mtSSU-RPB1	62	61	NA	46	69	40	NA	66	new species		African	African	AF	X	Lebreton et al
no	Aulaxinella_spec-nova-2_EL2522a_Taiwan_mtSSU-RPB1	63	62	NA	46	70	41	NA	67	new species		IndoMalesian	IndoMalesian	EP	63	Lebreton et al
no	Aulaxinella_spec-nova-3_EL2521b_Taiwan_mtSSU	64	63	NA	46	71	42	NA	68	new species		IndoMalesian	IndoMalesian	EP	X	Lebreton et al
yes	Aulaxinella_spec-nova-3_EL2516b_Taiwan_LSU	64	63	29	46	71	42	56	68	new species		IndoMalesian	IndoMalesian	EP	64	Lebreton et al
yes	Aulaxinella_spec-nova-3_EL2515a_Taiwan_mtSSU	linked								new species		IndoMalesian	IndoMalesian	EP		Lebreton et al
no	Aulaxinella_spec-nova-3_EL2414b_Taiwan_mtSSU	64	63	NA	46	71	42	NA	68	new species		IndoMalesian	IndoMalesian	EP	X	Lebreton et al
no	Aulaxinella_aff-minuta-3_EL2368c_Guadeloupe_mtSSU-LSU	65	64	29	46	72	43	57	69	hidden species	Aulaxinella minuta	Pantropical	Neotropics	NE	65	Lebreton et al
no	Aulaxinella_aff-minuta-5_EL606a_Guadeloupe_mtSSU	66	66	NA	46	74	45	NA	71	hidden species	Aulaxinella minuta	Pantropical	Neotropics	NE	67	Lebreton et al
no	Aulaxinella_aff-minuta-4_LOT37006C_Colombia_mtSSU-RPB1	67	65	NA	46	73	44	NA	70	hidden species	Aulaxinella minuta	Pantropical	Neotropics	NE	66	Lebreton et al
no	Aulaxinella_aff-minuta-1_Baloch-HK2_CostaRica_mtSSU	68	68	NA	46	76	47	NA	73	hidden species	Aulaxinella minuta	Pantropical	Neotropics	NE	69	Genbank
no	Aulaxinella_aff-minuta-6_Aptroot86659b_Brazil_mtSSU	69	67	NA	46	75	46	NA	72	hidden species	Aulaxinella minuta	Pantropical	Neotropics	NE	68	Lebreton et al
no	Aulaxinella_aff-minuta-9_EL1572a_Guadeloupe_mtSSU-LSU-RPB1	70	72	29	46	81	48	61	77	hidden species	Aulaxinella minuta	Pantropical	Neotropics	NE	73	Lebreton et al
no	Aulaxinella_minuta_23092_Brazil_LSU	71	69	29	NA	77	NA	58	74	confirmed	Aulaxinella minuta	Pantropical	Neotropics	NE	70	Genbank
no	Aulaxinella_minuta_22173_Brazil_LSU	71	69	29	NA	78	NA	58	74	confirmed	Aulaxinella minuta	Pantropical	Neotropics	NE	X	Genbank
no	Aulaxinella_aff-minuta-8_EL1749a_Reunion_LSU-RPB1	72	71	29	NA	80	NA	60	76	hidden species	Aulaxinella minuta	Pantropical	African	AF	72	Lebreton et al
no	Aulaxinella_aff-minuta-7_EL2711d_Taiwan_LSU-RPB1	73	70	29	NA	79	NA	59	75	hidden species	Aulaxinella minuta	Pantropical	IndoMalesian	EP	71	Lebreton et al
no	Aulaxinella_aff-minuta-2_23079_Brazil_LSU	74	73	29	NA	82	NA	62	78	hidden species	Aulaxinella minuta	Pantropical	Neotropics	NE	74	Genbank
no	Aulaxinella_aff-minuta-10_22186_Brazil_LSU	75	74	29	NA	82	NA	62	79	hidden species	Aulaxinella minuta	Pantropical	Neotropics	NE	75	Genbank
no	Aulaxinella_aff-minuta-10_23033_Brazil_LSU	75	74	29	NA	82	NA	62	79	hidden species	Aulaxinella minuta	Pantropical	Neotropics	NE	X	Genbank
no	Aulaxinella_aff-minuta-10_22187_Brazil_LSU	75	74	29	NA	82	NA	62	79	hidden species	Aulaxinella minuta	Pantropical	Neotropics	NE	X	Genbank
no	Tricharia_sp-E_Baloch-WH5_CostaRica_mtSSU	76	75	NA	47	83	49	NA	80	unidentified		Neotropics	Neotropics	NE	76	Genbank
no	Tricharia_spec-nova-1_LOT37006E_Colombia_mtSSU-LSU-RPB1	77	76	29	47	84	50	63	81	new species		Neotropics	Neotropics	NE	77	Lebreton et al
no	Paratricharia_paradoxa_MON7222_CostaRica_mtSSU	78	77	NA	47	85	51	NA	82	confirmed	Paratricharia paradoxa	Neotropics	Neotropics	NE	X	Genbank
no	Paratricharia_paradoxa_MON7221_CostaRica_mtSSU	78	77	NA	47	86	51	NA	82	confirmed	Paratricharia paradoxa	Neotropics	Neotropics	NE	X	Genbank
no	Paratricharia_paradoxa_MON7220_CostaRica_mtSSU	78	77	NA	47	86	51	NA	82	confirmed	Paratricharia paradoxa	Neotropics	Neotropics	NE	78	Genbank
no	Caleniopsis_laevigata_23141_Brazil_LSU	79	78	29	NA	87	NA	64	83	confirmed	Caleniopsis laevigata	Neotropics	Neotropics	NE	X	Genbank
yes	Caleniopsis_laevigata_LOT35207B_Colombia_mtSSU-LSU-RPB1	79	78	29	47	87	52	64	83	confirmed	Caleniopsis laevigata	Neotropics	Neotropics	NE	79	Lebreton et al.
yes	Caleniopsis_laevigata_23138_Brazil_LSU	linked								confirmed	Caleniopsis laevigata	Neotropics	Neotropics	NE		Genbank
no	Caleniopsis_laevigata_23139_Brazil_LSU	79	78	29	NA	87	NA	64	83	confirmed	Caleniopsis laevigata	Neotropics	Neotropics	NE	X	Genbank
no	Caleniopsis_laevigata_23142_Brazil_LSU	79	78	29	NA	87	NA	64	83	confirmed	Caleniopsis laevigata	Neotropics	Neotropics	NE	X	Genbank
no	Aulaxina_aff-quadrangula-1_DE27029A_Madagascar_mtSSU-LSU-RPB1	80	79	30	47	88	53	65	84	hidden species	Aulaxina quadrangula	Pantropical	African	AF	80	Lebreton et al
no	Aulaxina_aff-opegraphina-11_22197_Brazil_LSU	81	81	30	NA	90	NA	66	86	hidden species	Aulaxina opegraphina	Pantropical	Neotropics	NE	82	Genbank
no	Aulaxina_aff-opegraphina-4_DE26835D_Madagascar_LSU	82	80	30	NA	89	NA	66	85	hidden species	Aulaxina opegraphina	Pantropical	African	AF	81	Lebreton et al
no	Aulaxina_aff-opegraphina-1_EL2230a_NewCaledonia_LSU-RPB1	83	82	30	NA	91	NA	66	87	hidden species	Aulaxina opegraphina	Pantropical	Australian	EP	X	Lebreton et al
no	Aulaxina_aff-opegraphina-1_EL2225c_NewCaledonia_mtSSU-LSU-RPB1	83	82	30	47	91	54	66	87	hidden species	Aulaxina opegraphina	Pantropical	Australian	EP	83	Lebreton et al
no	Aulaxina_aff-opegraphina-10_EL1153a_Guadeloupe_mtSSU	84	83	NA	47	92	55	NA	88	hidden species	Aulaxina opegraphina	Pantropical	Neotropics	NE	84	Lebreton et al
no	Aulaxina_aff-opegraphina-8_EL1950a_NewCaledonia_LSU-RPB1	85	85	30	NA	94	NA	66	90	hidden species	Aulaxina opegraphina	Pantropical	Australian	EP	86	Lebreton et al
no	Aulaxina_aff-opegraphina-9_EL2368a_Guadeloupe_LSU-RPB1	86	84	30	NA	93	NA	66	89	hidden species	Aulaxina opegraphina	Pantropical	Neotropics	NE	85	Lebreton et al
no	Aulaxina_aff-opegraphina-2_EL1909a_NewCaledonia_mtSSU-LSU-RPB1	87	86	30	47	95	56	67	91	hidden species	Aulaxina opegraphina	Pantropical	Australian	EP	87	Lebreton et al
no	Aulaxina_aff-opegraphina-2_EL1887a_NewCaledonia_LSU	87	86	30	NA	95	NA	67	91	hidden species	Aulaxina opegraphina	Pantropical	Australian	EP	X	Lebreton et al
no	Aulaxina_aff-opegraphina-2_EL1996a_NewCaledonia_LSU-RPB1	87	86	30	NA	95	NA	67	91	hidden species	Aulaxina opegraphina	Pantropical	Australian	EP	X	Lebreton et al
no	Aulaxina_aff-opegraphina-5_DE26741B_Madagascar_mtSSU-LSU-RPB1	88	87	30	47	96	57	68	92	hidden species	Aulaxina opegraphina	Pantropical	African	AF	88	Lebreton et al
no	Aulaxina_opegraphina_EL696b_Guadeloupe_mtSSU-LSU-RPB1	89	88	30	47	97	58	68	93	confirmed	Aulaxina opegraphina	Pantropical	Neotropics	NE	X	Lebreton et al
no	Aulaxina_opegraphina_EL1145a_Guadeloupe_mtSSU-LSU-RPB1	89	88	30	47	97	58	68	93	confirmed	Aulaxina opegraphina	Pantropical	Neotropics	NE	89	Lebreton et al
no	Aulaxina_aff-opegraphina-6_DE27032B_Madagascar_mtSSU	90	89	NA	47	98	59	NA	94	hidden species	Aulaxina opegraphina	Pantropical	African	AF	90	Lebreton et al
no	Aulaxina_aff-opegraphina-7_DE14MA7A_Madagascar_mtSSU-LSU-RPB1	91	90	30	47	99	60	69	95	hidden species	Aulaxina opegraphina	Pantropical	African	AF	91	Lebreton et al
no	Aulaxina_spec-nova-1_EL1812a_NewCaledonia_LSU-RPB1	92	91	30	NA	100	NA	70	96	new species		Australian	Australian	EP	X	Lebreton et al
no	Aulaxina_spec-nova-1_EL1889b_NewCaledonia_mtSSU-LSU-RPB1	92	91	30	47	100	61	70	96	new species		Australian	Australian	EP	92	Lebreton et al
no	Aulaxina_aff-opegraphina-3_EL1841b_NewCaledonia_mtSSU-LSU-RPB1	93	92	30	47	101	62	71	97	hidden species	Aulaxina opegraphina	Pantropical	Australian	EP	93	Lebreton et al
no	Aulaxina_aff-opegraphina-3_EL1923a_NewCaledonia_LSU-RPB1	93	93	30	NA	101	NA	71	97	hidden species	Aulaxina opegraphina	Pantropical	Australian	EP	X	Lebreton et al
no	Aulaxina_aff-opegraphina-3_EL2370a_NewCaledonia_mtSSU-LSU	93	93	30	47	101	63	71	97	hidden species	Aulaxina opegraphina	Pantropical	Australian	EP	X	Lebreton et al
no	Aulaxina_aff-submuralis_Aptroot56495_Brazil_LSU-RPB1	94	94	30	NA	102	NA	72	98	hidden species	Aulaxina submuralis	Neotropics	Neotropics	NE	94	Lebreton et al
no	Aulaxina_submuralis_22162_Brazil_mtSSU-LSU	95	95	30	47	103	64	73	99	confirmed	Aulaxina submuralis	Neotropics	Neotropics	NE	X	Genbank
no	Aulaxina_submuralis_22188_Brazil_LSU	95	96	30	NA	103	NA	73	99	confirmed	Aulaxina submuralis	Neotropics	Neotropics	NE	X	Genbank
no	Aulaxina_submuralis_22175_Brazil_mtSSU-LSU	95	96	30	47	103	64	73	99	confirmed	Aulaxina submuralis	Neotropics	Neotropics	NE	X	Genbank
no	Aulaxina_submuralis_22163_Brazil_mtSSU-LSU	95	96	30	47	103	64	73	99	confirmed	Aulaxina submuralis	Neotropics	Neotropics	NE	95	Genbank
no	Aulaxina_aff-quadrangula-2_EL1696a_NewCaledonia_mtSSU-RPB1	96	97	NA	47	104	65	NA	100	hidden species	Aulaxina quadrangula	Pantropical	Australian	EP	96	Lebreton et al
no	Aulaxina_quadrangula_23133_Brazil_mtSSU-LSU	97	100	30	47	105	66	74	102	confirmed	Aulaxina quadrangula	Pantropical	Neotropics	NE	X	Genbank
no	Aulaxina_quadrangula_23120_Brazil_mtSSU-LSU	97	98	30	47	105	66	74	101	confirmed	Aulaxina quadrangula	Pantropical	Neotropics	NE	X	Genbank
no	Aulaxina_quadrangula_23123_Brazil_mtSSU-LSU	97	99	30	47	105	66	74	102	confirmed	Aulaxina quadrangula	Pantropical	Neotropics	NE	X	Genbank
no	Aulaxina_quadrangula_23125_Brazil_mtSSU-LSU	97	99	30	47	105	66	74	102	confirmed	Aulaxina quadrangula	Pantropical	Neotropics	NE	X	Genbank
no	Aulaxina_quadrangula_23128_Brazil_mtSSU-LSU	97	99	30	47	105	66	74	102	confirmed	Aulaxina quadrangula	Pantropical	Neotropics	NE	X	Genbank
no	Aulaxina_quadrangula_23124_Brazil_mtSSU-LSU	97	99	30	47	105	66	74	102	confirmed	Aulaxina quadrangula	Pantropical	Neotropics	NE	97	Genbank
no	Aulaxina_quadrangula_23132_Brazil_mtSSU-LSU	97	99	30	47	105	66	74	102	confirmed	Aulaxina quadrangula	Pantropical	Neotropics	NE	X	Genbank
no	Aulaxina_quadrangula_23121_Brazil_mtSSU-LSU	97	99	30	47	105	66	74	102	confirmed	Aulaxina quadrangula	Pantropical	Neotropics	NE	X	Genbank
no	Aulaxina_quadrangula_Aptroot86748_Brazil_LSU	97	99	30	NA	105	NA	74	102	confirmed	Aulaxina quadrangula	Pantropical	Neotropics	NE	X	Lebreton et al
no	Aulaxina_quadrangula_23122_Brazil_mtSSU-LSU	97	99	30	47	105	66	74	102	confirmed	Aulaxina quadrangula	Pantropical	Neotropics	NE	X	Genbank
no	Aulaxina_aff-opegraphina-12_23130_Brazil_LSU	97	103	30	NA	106	NA	74	102	confirmed	Aulaxina quadrangula	Pantropical	Neotropics	NE	X	Genbank
no	Aulaxina_aff-opegraphina-12_23131_Brazil_mtSSU-LSU	97	103	30	47	106	68	74	102	confirmed	Aulaxina quadrangula	Pantropical	Neotropics	NE	X	Genbank
no	Aulaxina_aff-quadrangula-3_23126_Brazil_mtSSU-LSU	97	104	30	47	106	68	74	102	confirmed	Aulaxina quadrangula	Pantropical	Neotropics	NE	X	Genbank
no	Aulaxina_aff-quadrangula-3_EL990a_Guadeloupe_mtSSU-LSU-RPB1	97	105	30	47	106	68	74	102	confirmed	Aulaxina quadrangula	Pantropical	Neotropics	NE	97	Lebreton et al
no	Aulaxina_aff-quadrangula-3_22185_Brazil_mtSSU-LSU	97	105	30	47	106	68	74	102	confirmed	Aulaxina quadrangula	Pantropical	Neotropics	NE	X	Genbank
no	Aulaxina_aff-quadrangula-3_23134_Brazil_mtSSU-LSU	97	106	30	47	106	68	74	102	confirmed	Aulaxina quadrangula	Pantropical	Neotropics	NE	X	Genbank
no	Aulaxina_aff-quadrangula-3_EL616a_Guadeloupe_mtSSU-LSU	97	106	30	47	106	68	74	102	confirmed	Aulaxina quadrangula	Pantropical	Neotropics	NE	X	Lebreton et al
no	Aulaxina_aff-quadrangula-3_EL1578a_Guadeloupe_mtSSU-LSU-RPB1	97	106	30	47	106	68	74	102	confirmed	Aulaxina quadrangula	Pantropical	Neotropics	NE	X	Lebreton et al
no	Aulaxina_aff-quadrangula-3_22837_CostaRica_mtSSU-LSU	97	102	30	47	106	68	74	102	confirmed	Aulaxina quadrangula	Pantropical	Neotropics	NE	X	Genbank
no	Aulaxina_aff-quadrangula-3_22843_Brazil_mtSSU-LSU	97	102	30	47	106	68	74	102	confirmed	Aulaxina quadrangula	Pantropical	Neotropics	NE	X	Genbank
no	Aulaxina_aff-quadrangula-3_22114_Brazil_mtSSU-LSU	97	101	30	47	106	67	74	102	confirmed	Aulaxina quadrangula	Pantropical	Neotropics	NE	X	Genbank
no	Aulaxina_aff-quadrangula-3_23093_Brazil_mtSSU-LSU	97	101	30	47	106	67	74	102	confirmed	Aulaxina quadrangula	Pantropical	Neotropics	NE	X	Genbank
no	Aulaxina_aff-quadrangula-3_sample-no-66_CostaRica_mtSSU-LSU	97	101	30	47	106	67	74	102	confirmed	Aulaxina quadrangula	Pantropical	Neotropics	NE	X	Genbank
no	Aulaxina_aff-quadrangula-3_EL619a_Guadeloupe_mtSSU-LSU	97	101	30	47	106	67	74	102	confirmed	Aulaxina quadrangula	Pantropical	Neotropics	NE	X	Lebreton et al
no	Aulaxina_aff-quadrangula-3_EL1206b_Guadeloupe_mtSSU-LSU	97	101	30	47	106	67	74	102	confirmed	Aulaxina quadrangula	Pantropical	Neotropics	NE	X	Lebreton et al
no	Santricharia_aff-farinosa_22809_Guatemala_LSU	98	107	30	NA	107	NA	75	103	hidden species	Santricharia farinosa	Neotropics	Neotropics	NE	X	Genbank
no	Santricharia_aff-farinosa_22801_Guatemala_LSU	98	107	30	NA	107	NA	75	103	hidden species	Santricharia farinosa	Neotropics	Neotropics	NE	98	Genbank
no	Santricharia_farinosa_Aptroot56378_Brazil_LSU-RPB1	99	108	30	NA	107	NA	75	104	confirmed	Santricharia farinosa	Neotropics	Neotropics	NE	X	Lebreton et al
no	Santricharia_farinosa_23063_Brazil_LSU	99	108	30	NA	107	NA	75	104	confirmed	Santricharia farinosa	Neotropics	Neotropics	NE	X	Genbank
no	Santricharia_farinosa_22002_Brazil_LSU	99	108	30	NA	107	NA	75	104	confirmed	Santricharia farinosa	Neotropics	Neotropics	NE	X	Genbank
no	Santricharia_farinosa_Aptroot56538_Brazil_mtSSU-LSU-RPB1	99	108	30	47	107	69	75	104	confirmed	Santricharia farinosa	Neotropics	Neotropics	NE	99	Lebreton et al
no	Santricharia_farinosa_Aptroot56566_Brazil_LSU-RPB1	99	108	30	NA	107	NA	75	104	confirmed	Santricharia farinosa	Neotropics	Neotropics	NE	X	Lebreton et al
no	Santricharia_farinosa_23064_Brazil_LSU	99	108	30	NA	107	NA	75	104	confirmed	Santricharia farinosa	Neotropics	Neotropics	NE	X	Genbank
no	Santricharia_farinosa_23062_Brazil_LSU	99	108	30	NA	107	NA	75	104	confirmed	Santricharia farinosa	Neotropics	Neotropics	NE	X	Genbank
no	Santricharia_farinosa_23065_Brazil_LSU	99	108	30	NA	107	NA	75	104	confirmed	Santricharia farinosa	Neotropics	Neotropics	NE	X	Genbank
no	Santricharia_farinosa_LOT37049A_Colombia_mtSSU-RPB1	99	108	NA	47	107	70	NA	104	confirmed	Santricharia farinosa	Neotropics	Neotropics	NE	X	Lebreton et al
no	Santricharia_farinosa_22076_Brazil_LSU	99	108	30	NA	107	NA	75	104	confirmed	Santricharia farinosa	Neotropics	Neotropics	NE	X	Genbank
no	Santricharia_farinosa_22074_Brazil_LSU	99	108	30	NA	107	NA	75	104	confirmed	Santricharia farinosa	Neotropics	Neotropics	NE	X	Genbank
no	Santricharia_farinosa_22006_Brazil_LSU	99	108	30	NA	107	NA	75	104	confirmed	Santricharia farinosa	Neotropics	Neotropics	NE	X	Genbank
no	Santricharia_farinosa_22018_Brazil_LSU	99	108	30	NA	107	NA	75	104	confirmed	Santricharia farinosa	Neotropics	Neotropics	NE	X	Genbank
no	Gyalideopsis_aff-rubescens_DE27025C_Madagascar_mtSSU	100	109	NA	48	108	71	NA	105	hidden species	Gyalideopsis rubescens	Afr-Neotropical	African	AF	100	Lebreton et al
no	Gyalideopsis_aff-intermedia_EL11_StLucia_mtSSU	101	110	NA	49	109	72	NA	106	hidden species	Gyalideopsis intermedia	Neotropics	Neotropics	NE	101	Lebreton et al
no	Jamesiella_spec-nova_Aptroot86530_Brazil_LSU	102	111	31	NA	110	NA	76	107	new species		Neotropics	Neotropics	NE	102	Lebreton et al
no	Spinomyces_aff-albostrigosus-13_EL1973a_NewCaledonia_mtSSU-LSU-RPB1	103	112	32	50	111	73	77	108	hidden species	Spinomyces albostrigosus	Pantropical	Australian	EP	103	Lebreton et al
no	Spinomyces_aff-albostrigosus-13_EL1687a_NewCaledonia_LSU	103	112	32	NA	112	NA	77	108	hidden species	Spinomyces albostrigosus	Pantropical	Australian	EP	X	Lebreton et al
no	Gyalideopsis_spec-nova-14_EL2381a_Guadeloupe_mtSSU-RPB1	104	113	NA	51	114	74	NA	109	new species		Neotropics	Neotropics	NE	X	Lebreton et al
no	Gyalideopsis_spec-nova-14_EL2382b_Guadeloupe_mtSSU-LSU-RPB1	104	113	33	51	113	74	78	109	new species		Neotropics	Neotropics	NE	104	Lebreton et al
no	Spinomyces_aff-albostrigosus-15_EL1206a_Guadeloupe_mtSSU-LSU-RPB1	105	114	34	52	115	75	79	110	hidden species	Spinomyces albostrigosus	Pantropical	Neotropics	NE	105	Lebreton et al
no	Spinomyces_albostrigosus-12_22194_Brazil_LSU	106	115	35	NA	116	NA	80	111	hidden species	Spinomyces albostrigosus	Pantropical	Neotropics	NE	106	Genbank
no	Spinomyces_aff-albostrigosus-3_EL1505b_Guadeloupe_mtSSU	107	116	NA	53	117	76	NA	112	hidden species	Spinomyces albostrigosus	Pantropical	Neotropics	NE	X	Lebreton et al
no	Spinomyces_aff-albostrigosus-3_EL804a_Guadeloupe_LSU	107	116	36	NA	117	NA	81	112	hidden species	Spinomyces albostrigosus	Pantropical	Neotropics	NE	X	Lebreton et al
no	Spinomyces_aff-albostrigosus-3_EL838b_Guadeloupe_LSU-RPB1	107	116	36	NA	117	NA	81	112	hidden species	Spinomyces albostrigosus	Pantropical	Neotropics	NE	107	Lebreton et al
no	Spinomyces_aff-albostrigosus-3_EL1511b_Guadeloupe_mtSSU-LSU	107	116	36	53	117	76	81	112	hidden species	Spinomyces albostrigosus	Pantropical	Neotropics	NE	X	Lebreton et al
no	Spinomyces_aff-albostrigosus-3_EL1509_Guadeloupe_mtSSU-LSU	107	116	36	53	117	76	81	112	hidden species	Spinomyces albostrigosus	Pantropical	Neotropics	NE	107-2	Lebreton et al
no	Spinomyces_aff-albostrigosus-4_ELx1522b_Guadeloupe_mtSSU-LSU-RPB1	108	117	37	54	118	77	82	113	hidden species	Spinomyces albostrigosus	Pantropical	Neotropics	NE	108	Lebreton et al
no	Spinomyces_aff-albostrigosus-1_LOT37007A_Colombia_mtSSU-RPB1	109	118	NA	55	119	78	NA	114	hidden species	Spinomyces albostrigosus	Pantropical	Neotropics	NE	109	Lebreton et al
no	Spinomyces_aggregatus_22195_Brazil_LSU	110	119	38	NA	120	NA	83	115	confirmed	Spinomyces aggregatus	Afr-Neotropical	Neotropics	NE	110	Genbank
no	Spinomyces_aff-albostrigosus-6_EL892a_Guadeloupe_mtSSU-LSU-RPB1	111	120	40	56	122	80	85	117	hidden species	Spinomyces albostrigosus	Pantropical	Neotropics	NE	112	Lebreton et al
no	Spinomyces_aff-albostrigosus-5_EL721a_Guadeloupe_mtSSU-LSU	112	120	39	56	121	79	84	116	hidden species	Spinomyces albostrigosus	Pantropical	Neotropics	NE	111	Lebreton et al
no	Spinomyces_sterile-1_EL1726b_Guadeloupe_mtSSU	113	120	NA	56	124	81	NA	118	hidden species	Spinomyces albostrigosus	Pantropical	Neotropics	NE	X	Lebreton et al
no	Spinomyces_sterile-1_EL1467c_Guadeloupe_mtSSU-LSU	113	120	41	56	125	81	86	118	hidden species	Spinomyces albostrigosus	Pantropical	Neotropics	NE	X	Lebreton et al
no	Spinomyces_sterile-1_22016_Brazil_mtSSU-LSU	113	120	41	56	126	81	86	118	hidden species	Spinomyces albostrigosus	Pantropical	Neotropics	NE	X	Genbank
no	Spinomyces_sterile-1_EL1528_Guadeloupe_mtSSU-LSU	113	120	41	56	123	81	86	118	hidden species	Spinomyces albostrigosus	Pantropical	Neotropics	NE	X	Lebreton et al
no	Spinomyces_sterile-1_EL693a_Guadeloupe_mtSSU-LSU-RPB1	113	120	41	56	123	81	86	118	hidden species	Spinomyces albostrigosus	Pantropical	Neotropics	NE	113	Lebreton et al
no	Spinomyces_spec-nova-1_EL2051a_NewCaledonia_mtSSU-LSU-RPB1	114	121	42	57	127	82	87	119	new species		Australian	Australian	EP	114	Lebreton et al
no	Spinomyces_aff-albostrigosus-2_EL1921a_NewCaledonia_mtSSU-LSU-RPB1	115	122	43	58	128	83	88	120	hidden species	Spinomyces albostrigosus	Pantropical	Australian	EP	115	Lebreton et al
no	Spinomyces_aff-albostrigosus-2_EL1922a_NewCaledonia_LSU	115	122	43	NA	129	NA	88	120	hidden species	Spinomyces albostrigosus	Pantropical	Australian	EP	X	Lebreton et al
no	Spinomyces_aff-albostrigosus-2_EL1920a_NewCaledonia_mtSSU-LSU-RPB1	115	122	43	58	129	83	88	120	hidden species	Spinomyces albostrigosus	Pantropical	Australian	EP	X	Lebreton et al
no	Spinomyces_sterile-2_EL2380a_NewCaledonia_RPB1	116	123	NA	NA	131	NA	NA	122	hidden species	Spinomyces albostrigosus	Pantropical	Australian	EP	117	Lebreton et al
no	Spinomyces_spec-nova-2_EL2051b_NewCaledonia_mtSSU-LSU-RPB1	117	123	44	59	130	84	89	121	new species		Australian	Australian	EP	116	Lebreton et al
no	Spinomyces_aff-albostrigosus-8_DE27193A_Madagascar_mtSSU-RPB1	118	123	NA	60	132	85	NA	123	hidden species	Spinomyces albostrigosus	Pantropical	African	AF	118	Lebreton et al
no	Spinomyces_aff-albostrigosus-8_DE22362A_Mayotte_mtSSU	118	123	NA	60	132	85	NA	123	hidden species	Spinomyces albostrigosus	Pantropical	African	AF	X	Lebreton et al
no	Spinomyces_aff-aggregatus_DE14MA16A_Madagascar_mtSSU-RPB1	119	124	NA	61	133	86	NA	124	hidden species	Spinomyces aggregatus	Afr-Neotropical	African	AF	119	Lebreton et al
no	Spinomyces_sterile-3_22102_Brazil_mtSSU	120	124	NA	61	135	88	NA	126	hidden species	Spinomyces albostrigosus	Pantropical	Neotropics	NE	121	Genbank
no	Spinomyces_sterile-4_EL2227a_NewCaledonia_mtSSU-RPB1	121	124	NA	61	134	87	NA	125	hidden species	Spinomyces albostrigosus	Pantropical	Australian	EP	120	Lebreton et al
no	Spinomyces_aff-albostrigosus-7_EL1667a_NewCaledonia_mtSSU	122	125	NA	62	136	89	NA	127	hidden species	Spinomyces albostrigosus	Pantropical	Australian	EP	X	Lebreton et al
no	Spinomyces_aff-albostrigosus-7_EL2225b_NewCaledonia_mtSSU-LSU	122	125	45	62	137	90	90	127	hidden species	Spinomyces albostrigosus	Pantropical	Australian	EP	X	Lebreton et al
no	Spinomyces_aff-albostrigosus-7_EL1685a_NewCaledonia_mtSSU-LSU	122	125	45	62	137	90	90	127	hidden species	Spinomyces albostrigosus	Pantropical	Australian	EP	X	Lebreton et al
no	Spinomyces_aff-albostrigosus-7_EL1699a_NewCaledonia_mtSSU	122	125	NA	62	137	90	NA	127	hidden species	Spinomyces albostrigosus	Pantropical	Australian	EP	X	Lebreton et al
no	Spinomyces_aff-albostrigosus-7_EL2233a_NewCaledonia_mtSSU-LSU-RPB1	122	125	45	62	137	90	90	127	hidden species	Spinomyces albostrigosus	Pantropical	Australian	EP	X	Lebreton et al
no	Spinomyces_aff-albostrigosus-7_EL1994c_NewCaledonia_LSU	122	125	45	NA	137	NA	90	127	hidden species	Spinomyces albostrigosus	Pantropical	Australian	EP	X	Lebreton et al
no	Spinomyces_aff-albostrigosus-7_EL2196a_NewCaledonia_mtSSU-LSU-RPB1	122	125	45	62	137	90	90	127	hidden species	Spinomyces albostrigosus	Pantropical	Australian	EP	122	Lebreton et al
no	Spinomyces_aff-albostrigosus-7_EL2207a_NewCaledonia_mtSSU-LSU	122	125	45	62	137	90	90	127	hidden species	Spinomyces albostrigosus	Pantropical	Australian	EP	X	Lebreton et al
no	Spinomyces_aff-albostrigosus-7_EL1960c_NewCaledonia_LSU	122	125	45	NA	137	NA	90	127	hidden species	Spinomyces albostrigosus	Pantropical	Australian	EP	X	Lebreton et al
no	Spinomyces_aff-albostrigosus-7_EL2198c_NewCaledonia_mtSSU-LSU	122	125	45	62	137	90	90	127	hidden species	Spinomyces albostrigosus	Pantropical	Australian	EP	X	Lebreton et al
no	Spinomyces_aff-albostrigosus-11_DE27024E_Madagascar_LSU-RPB1	123	126	46	NA	138	NA	91	128	hidden species	Spinomyces albostrigosus	Pantropical	African	AF	X	Lebreton et al
no	Spinomyces_aff-albostrigosus-11_DE27026A_Madagascar_mtSSU-LSU-RPB1	123	126	46	63	138	91	91	128	hidden species	Spinomyces albostrigosus	Pantropical	African	AF	123	Lebreton et al
no	Spinomyces_aff-albostrigosus-10_EL1901a_NewCaledonia_mtSSU-LSU-RPB1	124	127	47	64	139	92	92	129	hidden species	Spinomyces albostrigosus	Pantropical	Australian	EP	124	Lebreton et al
no	Spinomyces_aff-albostrigosus-10_EL1886d_NewCaledonia_LSU	124	127	47	NA	140	NA	92	129	hidden species	Spinomyces albostrigosus	Pantropical	Australian	EP	X	Lebreton et al
no	Spinomyces_aff-albostrigosus-9_EL1922b_NewCaledonia_LSU	125	128	48	NA	141	NA	93	130	hidden species	Spinomyces albostrigosus	Pantropical	Australian	EP	X	Lebreton et al
no	Spinomyces_aff-albostrigosus-9_EL1926a_NewCaledonia_mtSSU-LSU-RPB1	125	128	48	65	141	93	93	131	hidden species	Spinomyces albostrigosus	Pantropical	Australian	EP	125	Lebreton et al
no	Spinomyces_aff-albostrigosus-9_EL1925a_NewCaledonia_mtSSU-LSU-RPB1	125	128	48	65	141	93	93	131	hidden species	Spinomyces albostrigosus	Pantropical	Australian	EP	X	Lebreton et al
no	Spinomyces_aff-albostrigosus-14_EL1856a_NewCaledonia_mtSSU-LSU-RPB1	126	129	49	66	142	94	94	132	hidden species	Spinomyces albostrigosus	Pantropical	Australian	EP	X	Lebreton et al
no	Spinomyces_aff-albostrigosus-14_EL1941a_NewCaledonia_LSU	126	129	49	NA	142	NA	94	132	hidden species	Spinomyces albostrigosus	Pantropical	Australian	EP	X	Lebreton et al
no	Spinomyces_aff-albostrigosus-14_EL1848a_NewCaledonia_mtSSU-LSU-RPB1	126	129	49	66	142	94	94	132	hidden species	Spinomyces albostrigosus	Pantropical	Australian	EP	126	Lebreton et al
no	Spinomyces_aff-albostrigosus-14_EL1933b_NewCaledonia_mtSSU	126	129	NA	66	142	94	NA	132	hidden species	Spinomyces albostrigosus	Pantropical	Australian	EP	X	Lebreton et al
no	Spinomyces_aff-albostrigosus-14_EL1946a_NewCaledonia_LSU	126	129	49	NA	142	NA	94	132	hidden species	Spinomyces albostrigosus	Pantropical	Australian	EP	X	Lebreton et al
no	Spinomyces_aff-albostrigosus-14_EL1845a_NewCaledonia_mtSSU-LSU-RPB1	126	129	49	66	142	94	94	132	hidden species	Spinomyces albostrigosus	Pantropical	Australian	EP	X	Lebreton et al
no	Spinomyces_aff-albostrigosus-14_EL1849a_NewCaledonia_mtSSU	126	129	NA	66	142	96	NA	132	hidden species	Spinomyces albostrigosus	Pantropical	Australian	EP	X	Lebreton et al
no	Spinomyces_aff-albostrigosus-14_EL1855a_NewCaledonia_mtSSU-LSU	126	129	49	66	142	95	94	132	hidden species	Spinomyces albostrigosus	Pantropical	Australian	EP	X	Lebreton et al
no	Gyalideopsis_cyanophila_EL2298_Guadeloupe_LSU	127	130	50	NA	143	NA	95	133	confirmed	Gyalideopsis cyanophila	Neotropics	Neotropics	NE	X	Lebreton et al
no	Gyalideopsis_cyanophila_EL2295_Guadeloupe_mtSSU-LSU-RPB1	127	130	50	67	143	97	95	133	confirmed	Gyalideopsis cyanophila	Neotropics	Neotropics	NE	127	Lebreton et al
no	Gyalideopsis_robusta_Aptroot86906_Brazil_mtSSU-LSU-RPB1	128	131	50	67	144	98	96	134	confirmed	Gyalideopsis robusta	Neotropics	Neotropics	NE	128	Lebreton et al
no	Jamesiella_clavata_EL1744a_Madeira_LSU-RPB1	129	133	50	NA	146	NA	98	136	confirmed	Jamesiella clavata	Hol-Neotropical	Hol-Neotropics	TH	X	Lebreton et al
no	Jamesiella_clavata_Aptroot40881_Brazil_mtSSU-LSU-RPB1	129	133	50	67	146	100	98	137	confirmed	Jamesiella clavata	Hol-Neotropical	Hol-Neotropics	NE	130	Lebreton et al
no	Jamesiella_anastomosans_MON5443m_Netherlands_mtSSU	130	132	NA	67	145	99	NA	135	confirmed	Jamesiella anastomosans	Holarctic	Holarctic	TH	X	Genbank
no	Jamesiella_anastomosans_Aptroot87250_Netherlands_mtSSU-LSU-RPB1	130	132	50	67	145	99	97	135	confirmed	Jamesiella anastomosans	Holarctic	Holarctic	TH	129	Lebreton et al
no	Gyalideopsis_helvetica_Vondrak23843_CzechRepublic_mtSSU	131	134	NA	68	147	101	NA	138	confirmed	Gyalideopsis helvetica	Holarctic	Holarctic	TH	131	Genbank
no	Gyalideopsis_aff-verruculosa-1_DE27043A_Madagascar_mtSSU-LSU-RPB1	132	135	51	68	148	102	99	139	new species		African	African	AF	132	Lebreton et al
no	Microxyphiomyces_kashiwadanii_EL2480a_Taiwan_mtSSU	133	135	NA	68	149	103	NA	140	confirmed	Microxyphiomyces kashiwadanii	Hol-IndoMalesian	Hol-IndoMalesian	EP	X	Lebreton et al
no	Microxyphiomyces_kashiwadanii_KeM405_Japan_mtSSU	133	135	NA	68	150	104	NA	140	confirmed	Microxyphiomyces kashiwadanii	Hol-IndoMalesian	Hol-IndoMalesian	- (Holartic)	X	Genbank
no	Microxyphiomyces_kashiwadanii_EL2563a_Taiwan_mtSSU-RPB1	133	135	NA	68	151	104	NA	140	confirmed	Microxyphiomyces kashiwadanii	Hol-IndoMalesian	Hol-IndoMalesian	EP	133	Lebreton et al
no	Microxyphiomyces_kashiwadanii_EL2728a_Taiwan_RPB1	133	135	NA	NA	152	NA	NA	140	confirmed	Microxyphiomyces kashiwadanii	Hol-IndoMalesian	Hol-IndoMalesian	EP	X	Lebreton et al
no	Microxyphiomyces_aff-kashiwadanii-1_EL2414e_Taiwan_mtSSU	134	135	NA	68	153	105	NA	141	hidden species	Microxyphiomyces kashiwadanii	Hol-IndoMalesian	IndoMalesian	EP	134	Lebreton et al
no	Microxyphiomyces_aff-kashiwadanii-2_EL2517a_Taiwan_LSU	135	135	51	NA	154	NA	100	142	hidden species	Microxyphiomyces kashiwadanii	Hol-IndoMalesian	IndoMalesian	EP	X	Lebreton et al
no	Microxyphiomyces_aff-kashiwadanii-2_EL2511a_Taiwan_LSU-RPB1	135	135	NA	NA	154	NA	NA	142	hidden species	Microxyphiomyces kashiwadanii	Hol-IndoMalesian	IndoMalesian	EP	X	Lebreton et al
no	Microxyphiomyces_aff-kashiwadanii-2_EL2415c_Taiwan_mtSSU-LSU	135	135	51	68	154	106	100	142	hidden species	Microxyphiomyces kashiwadanii	Hol-IndoMalesian	IndoMalesian	EP	X	Lebreton et al
no	Microxyphiomyces_aff-kashiwadanii-2_EL2500c_Taiwan_LSU-RPB1	135	135	51	68	154	106	100	142	hidden species	Microxyphiomyces kashiwadanii	Hol-IndoMalesian	IndoMalesian	EP	135-2	Lebreton et al
no	Microxyphiomyces_aff-kashiwadanii-2_EL2417b_Taiwan_mtSSU-LSU	135	135	51	68	154	106	100	142	hidden species	Microxyphiomyces kashiwadanii	Hol-IndoMalesian	IndoMalesian	EP	X	Lebreton et al
no	Microxyphiomyces_aff-kashiwadanii-2_EL2479d_Taiwan_mtSSU-LSU	135	135	51	68	154	106	100	142	hidden species	Microxyphiomyces kashiwadanii	Hol-IndoMalesian	IndoMalesian	EP	X	Lebreton et al
no	Microxyphiomyces_aff-kashiwadanii-2_EL2418b_Taiwan_mtSSU-LSU	135	135	51	68	154	106	100	142	hidden species	Microxyphiomyces kashiwadanii	Hol-IndoMalesian	IndoMalesian	EP	X	Lebreton et al
no	Microxyphiomyces_aff-kashiwadanii-2_EL2481b_Taiwan_mtSSU-LSU	135	135	51	68	154	106	100	142	hidden species	Microxyphiomyces kashiwadanii	Hol-IndoMalesian	IndoMalesian	EP	135	Lebreton et al
no	Microxyphiomyces_aff-kashiwadanii-2_EL2414a_Taiwan_mtSSU-LSU	135	135	51	68	154	106	100	142	hidden species	Microxyphiomyces kashiwadanii	Hol-IndoMalesian	IndoMalesian	EP	X	Lebreton et al
no	Tricharia_sterile-1_EL2725a_Taiwan_mtSSU-LSU-RPB1	136	135	51	68	155	107	101	143	new species		IndoMalesian	IndoMalesian	EP	136	Lebreton et al
no	Tricharia_aff-aulaxinoides-sterile-1_EL2748a_Taiwan_mtSSU-LSU-RPB1	137	135	51	68	156	108	102	144	new species		IndoMalesian	IndoMalesian	EP	137	Lebreton et al
no	Tricharia_aff-aulaxinoides-sterile-2_EL2532b_Taiwan_RPB1	138	135	NA	NA	157	NA	NA	145	new species		IndoMalesian	IndoMalesian	EP	X	Lebreton et al
yes	Tricharia_aff-aulaxinoides-sterile-2_EL2543a_Taiwan_RPB1	138	135	51	68	157	109	103	145	new species		IndoMalesian	IndoMalesian	EP	138	Lebreton et al
yes	Tricharia_aff-aulaxinoides-sterile-2_EL2548b_Taiwan_mtSSU-LSU	linked								new species		IndoMalesian	IndoMalesian	EP		Lebreton et al
no	Tricharia_sterile-2_EL2430a_Taiwan_mtSSU-LSU	139	135	51	68	158	110	104	146	new species		IndoMalesian	IndoMalesian	EP	139	Lebreton et al
no	Tricharia_sterile-2_EL2494a_Taiwan_LSU	139	135	51	NA	158	NA	104	146	new species		IndoMalesian	IndoMalesian	EP	X	Lebreton et al
no	Gyalideopsis_aff-verruculosa-2_EL2229b_NewCaledonia_mtSSU-LSU-RPB1	140	135	51	68	158	111	105	147	new species		Australian	Australian	EP	140	Lebreton et al
no	Gyalideopsis_aff-verruculosa-2_EL2185b_NewCaledonia_mtSSU-LSU-RPB1	140	135	51	68	158	111	105	147	new species		Australian	Australian	EP	X	Lebreton et al
no	Gyalideopsis_aff-verruculosa-2_EL1988a_NewCaledonia_LSU	140	135	51	NA	158	NA	105	147	new species		Australian	Australian	EP	X	Lebreton et al
no	Gyalideopsis_aff-verruculosa-2_EL1980a_NewCaledonia_LSU	140	135	51	NA	158	NA	106	147	new species		Australian	Australian	EP	X	Lebreton et al
no	Gyalideopsis_aff-verruculosa-2_EL1992a_NewCaledonia_LSU	140	135	51	NA	158	NA	107	147	new species		Australian	Australian	EP	X	Lebreton et al
no	Gyalideopsis_aff-verruculosa-2_EL1839b_NewCaledonia_mtSSU-LSU-RPB1	140	135	51	68	158	112	108	147	new species		Australian	Australian	EP	X	Lebreton et al
no	Gyalideopsis_aff-verruculosa-2_EL1888c_NewCaledonia_LSU	140	135	51	NA	158	NA	108	147	new species		Australian	Australian	EP	X	Lebreton et al
no	Gyalideopsis_aff-verruculosa-2_EL1886a_NewCaledonia_LSU	140	135	51	NA	158	NA	108	147	new species		Australian	Australian	EP	X	Lebreton et al
no	Gyalideopsis_aff-verruculosa-2_EL1833a_NewCaledonia_LSU	140	135	51	NA	158	NA	108	147	new species		Australian	Australian	EP	X	Lebreton et al
no	Gyalectidium_aff-microcarpum_EL1649a_NewCaledonia_LSU-RPB1	141	136	51	NA	159	NA	109	148	new species		Australian	Australian	EP	X	Lebreton et al
no	Gyalectidium_aff-microcarpum_EL1655a_NewCaledonia_mtSSU-LSU-RPB1	141	136	51	68	159	113	110	148	new species		Australian	Australian	EP	141	Lebreton et al
no	Gyalectidium_aff-microcarpum_EL1903a_NewCaledonia_mtSSU-LSU-RPB1	141	136	51	68	160	114	111	148	new species		Australian	Australian	EP	X	Lebreton et al
no	Gyalectidium_aff-caucasicum-1_DE14MA3A_Madagascar_mtSSU-LSU-RPB1	142	136	51	68	161	115	112	149	new species		African	African	AF	X	Lebreton et al
no	Gyalectidium_aff-radiatum-1_DE26841A_Madagascar_LSU-RPB1	142	136	51	NA	162	NA	113	149	new species		African	African	AF	X	Lebreton et al
no	Gyalectidium_aff-radiatum-1_DE26844A_Madagascar_mtSSU-LSU-RPB1	142	136	51	68	163	116	114	149	new species		African	African	AF	X	Lebreton et al
no	Gyalectidium_aff-radiatum-1_DE26832B_Madagascar_LSU	142	136	51	NA	163	NA	115	149	new species		African	African	AF	X	Lebreton et al
no	Gyalectidium_aff-radiatum-1_DE25408A_Madagascar_mtSSU	142	136	NA	68	163	117	NA	149	new species		African	African	AF	X	Lebreton et al
no	Gyalectidium_aff-radiatum-1_DE25322A_Madagascar_mtSSU	142	136	NA	68	163	117	NA	149	new species		African	African	AF	X	Lebreton et al
no	Gyalectidium_aff-radiatum-1_DE14MA27A_Madagascar_mtSSU-LSU-RPB1	142	136	51	68	163	117	116	149	new species		African	African	AF	142	Lebreton et al
no	Gyalectidium_spec-nova-1_DE25642A_Madagascar_mtSSU	143	137	NA	69	165	119	NA	151	new species		African	African	AF	144	Lebreton et al
no	Gyalideopsis_spec-nova-1_EL2683b_Taiwan_LSU-RPB1	144	137	51	NA	164	NA	117	150	new species		IndoMalesian	IndoMalesian	EP	X	Lebreton et al
no	Gyalideopsis_spec-nova-1_EL2684a_Taiwan_LSU	144	137	51	NA	164	NA	118	150	new species		IndoMalesian	IndoMalesian	EP	X	Lebreton et al
no	Gyalideopsis_spec-nova-1_EL2456a_Taiwan_mtSSU-LSU-RPB1	144	137	51	68	164	118	118	150	new species		IndoMalesian	IndoMalesian	EP	143	Lebreton et al
no	Gyalideopsis_spec-nova-1_EL2483a_Taiwan_mtSSU-LSU	144	137	51	68	164	118	118	150	new species		IndoMalesian	IndoMalesian	EP	X	Lebreton et al
no	Gyalectidium_spec-1_EL2476b_Taiwan_mtSSU-LSU-RPB1	145	138	51	69	166	120	119	152	unidentified		IndoMalesian	IndoMalesian	EP	145	Lebreton et al
no	Gyalectidium_aff-setiferum-1_EL2525a_Taiwan_mtSSU	146	138	NA	69	168	122	NA	154	hidden species	Gyalectidium setiferum	Hol-IndoMalesian	IndoMalesian	EP	147	Lebreton et al
no	Gyalectidium_setiferum_Serusiaux7803_Spain_mtSSU-LSU-RPB1	147	138	51	69	167	121	120	153	confirmed	Gyalectidium setiferum	Hol-IndoMalesian	Holarctic	TH	146	Lebreton et al
no	Gyalectidium_aff-setiferum-2_Miyazawa1018_Japan_mtSSU-LSU	148	138	51	69	169	123	121	155	hidden species	Gyalectidium setiferum	Hol-IndoMalesian	IndoMalesian	EP	X	Genbank
no	Gyalectidium_aff-setiferum-2_Miyazawa1017_Japan_mtSSU-LSU	148	138	51	69	170	124	123	155	hidden species	Gyalectidium setiferum	Hol-IndoMalesian	IndoMalesian	EP	X	Genbank
no	Gyalectidium_aff-setiferum-2_Miyazawa1023_Japan_mtSSU-LSU	148	138	51	69	170	124	122	155	hidden species	Gyalectidium setiferum	Hol-IndoMalesian	IndoMalesian	EP	148	Genbank
no	Gyalectidium_aff-imperfectum-7_EL2419b_Taiwan_mtSSU-LSU-RPB1	149	140	51	69	173	127	126	158	new species		IndoMalesian	IndoMalesian	EP	151	Lebreton et al
no	Gyalectidium_spec-nova-8_EL2465b_Taiwan_mtSSU-LSU-RPB1	150	140	51	69	174	128	127	159	new species		IndoMalesian	IndoMalesian	EP	152	Lebreton et al
no	Gyalectidium_spec-nova-2_EL2479c_Taiwan_mtSSU-LSU	151	139	51	69	171	125	124	156	new species		IndoMalesian	IndoMalesian	EP	149	Lebreton et al
no	Gyalectidium_aff-verruculosum-1_EL2486a_Taiwan_mtSSU-LSU-RPB1	152	139	51	69	172	126	125	157	new species		IndoMalesian	IndoMalesian	EP	150	Lebreton et al
no	Gyalectidium_radiatum_EL2008a_NewCaledonia_LSU	153	141	51	NA	175	NA	128	160	confirmed	Gyalectidium radiatum	Austr-IndoMalesian	Australian	EP	X	Lebreton et al
no	Gyalectidium_radiatum_EL1908a_NewCaledonia_LSU	153	141	51	NA	175	NA	129	160	confirmed	Gyalectidium radiatum	Austr-IndoMalesian	Australian	EP	X	Lebreton et al
no	Gyalectidium_radiatum_EL1914a_NewCaledonia_mtSSU-LSU-RPB1	153	141	51	69	175	129	129	160	confirmed	Gyalectidium radiatum	Austr-IndoMalesian	Australian	EP	153	Lebreton et al
no	Gyalectidium_aff-verruculosum-2_EL2177a_NewCaledonia_LSU-RPB1	154	141	51	NA	176	NA	130	161	hidden species	Gyalectidium verruculosum	Australian	Australian	EP	154	Lebreton et al
no	Gyalectidium_aff-verruculosum-3_EL1958a_NewCaledonia_LSU	155	141	52	NA	177	NA	132	162	new species		Australian	Australian	EP	X	Lebreton et al
no	Gyalectidium_aff-verruculosum-3_EL1658c_NewCaledonia_mtSSU-LSU-RPB1	155	141	52	69	177	130	131	162	new species		Australian	Australian	EP	155	Lebreton et al
no	Gyalectidium_aff-radiatum-2_EL2731c_Taiwan_LSU-RPB1	156	141	52	NA	178	NA	133	163	hidden species	Gyalectidium radiatum	Austr-IndoMalesian	IndoMalesian	EP	156	Lebreton et al
no	Gyalectidium_aff-verruculosum-5_EL1812e_NewCaledonia_LSU-RPB1	157	141	52	NA	180	NA	134	165	hidden species	Gyalectidium verruculosum	Australian	Australian	EP	158	Lebreton et al
no	Gyalectidium_aff-verruculosum-4_EL1841a_NewCaledonia_RPB1	158	141	NA	NA	179	NA	NA	164	hidden species	Gyalectidium verruculosum	Australian	Australian	EP	157	Lebreton et al
no	Gyalectidium_floridense_EL158a_Guadeloupe_mtSSU-LSU	159	142	52	69	181	131	135	166	confirmed	Gyalectidium floridense	Neotropics	Neotropics	NE	159	Lebreton et al
no	Gyalectidium_aff-denticulatum-1_23024_Brazil_mtSSU-LSU	160	142	52	69	183	132	137	168	hidden species	Gyalectidium shimanense	IndoM-Neotropics	Indo-Neotropics	NE	X	Genbank
no	Gyalectidium_areolatum_23103_Brazil_LSU	161	142	52	NA	187	NA	142	172	confirmed	Gyalectidium areolatum	Neotropics	Neotropics	NE	165	Genbank
no	Gyalectidium_cf-shimanense_EL2702a_Taiwan_mtSSU-LSU-RPB1	160	142	52	69	183	132	138	168	hidden species	Gyalectidium shimanense	IndoM-Neotropics	Indo-Neotropics	EP	161	Lebreton et al
no	Gyalectidium_aff-shimanense-1_EL2730b_Taiwan_LSU-RPB1	162	142	52	NA	182	NA	136	167	hidden species	Gyalectidium shimanense	IndoM-Neotropics	IndoMalesian	EP	X	Lebreton et al
no	Gyalectidium_aff-shimanense-1_EL2674d_Taiwan_LSU-RPB1	162	142	52	NA	182	NA	136	167	hidden species	Gyalectidium shimanense	IndoM-Neotropics	IndoMalesian	EP	160	Lebreton et al
no	Gyalectidium_spec-nova-3_EL2240a_Reunion_mtSSU-LSU-RPB1	163	142	52	69	184	133	139	169	new species		African	African	AF	162	Lebreton et al
no	Gyalectidium_aff-minus_EL2114a_Reunion_mtSSU-LSU-RPB1	164	142	52	69	186	135	141	171	hidden species	Gyalectidium minus	African	African	AF	164	Lebreton et al
no	Gyalectidium_aff-caucasicum-2_EL2682b_Taiwan_mtSSU-LSU	165	142	52	69	185	134	140	170	hidden species	Gyalectidium caucasicum	IndoM-Neotropical	IndoMalesian	EP	163	Lebreton et al
no	Gyalectidium_aff-palmicola_EL82a_Guadeloupe_mtSSU-LSU-RPB1	166	142	52	69	188	136	143	173	new species		Neotropics	Neotropics	NE	166	Lebreton et al
no	Gyalectidium_aff-palmicola_EL76a_Guadeloupe_LSU	166	142	52	NA	188	NA	143	173	new species		Neotropics	Neotropics	NE	X	Lebreton et al
no	Gyalectidium_aff-palmicola_vdBoom59250a_StLucia_LSU	166	142	52	NA	188	NA	143	173	new species		Neotropics	Neotropics	NE	X	Lebreton et al
no	Gyalectidium_aff-caucasicum-3_23106_Brazil_LSU	167	142	52	NA	189	NA	144	174	hidden species	Gyalectidium caucasicum	IndoM-Neotropical	Neotropics	NE	167	Genbank
no	Gyalectidium_aff-areolatum_EL44b_Guadeloupe_LSU	168	142	52	NA	190	NA	145	175	hidden species	Gyalectidium areolatum	Neotropics	Neotropics	NE	168	Lebreton et al
no	Gyalectidium_aff-areolatum_23102_Brazil_LSU	168	142	52	NA	190	NA	145	175	hidden species	Gyalectidium areolatum	Neotropics	Neotropics	NE	X	Genbank
no	Gyalectidium_aff-areolatum_23101_Brazil_LSU	168	142	52	NA	190	NA	145	175	hidden species	Gyalectidium areolatum	Neotropics	Neotropics	NE	X	Genbank
no	Gyalectidium_aff-areolatum_23105_Brazil_LSU	168	142	52	NA	190	NA	145	175	hidden species	Gyalectidium areolatum	Neotropics	Neotropics	NE	X	Genbank
no	Gyalectidium_filicinum_23034_Brazil_LSU	169	142	52	NA	191	NA	146	176	confirmed	Gyalectidium filicinum	Neotropics	Neotropics	NE	X	Genbank
no	Gyalectidium_filicinum_Aptroot56364b_Brazil_mtSSU-LSU-RPB1	169	142	52	69	191	138	148	176	confirmed	Gyalectidium filicinum	Neotropics	Neotropics	NE	X	Lebreton et al
no	Gyalectidium_filicinum_22010_Brazil_mtSSU-LSU	169	142	52	69	191	137	147	176	confirmed	Gyalectidium filicinum	Neotropics	Neotropics	NE	X	Genbank
no	Gyalectidium_filicinum_22017_Brazil_LSU	169	142	52	NA	191	NA	147	176	confirmed	Gyalectidium filicinum	Neotropics	Neotropics	NE	X	Genbank
no	Gyalectidium_filicinum_22073_Brazil_LSU	169	142	52	NA	191	NA	147	176	confirmed	Gyalectidium filicinum	Neotropics	Neotropics	NE	X	Genbank
no	Gyalectidium_filicinum_23074_Brazil_mtSSU-LSU	169	142	52	69	191	139	148	176	confirmed	Gyalectidium filicinum	Neotropics	Neotropics	NE	X	Genbank
no	Gyalectidium_filicinum_23028_Brazil_LSU	169	142	52	NA	191	NA	148	176	confirmed	Gyalectidium filicinum	Neotropics	Neotropics	NE	X	Genbank
no	Gyalectidium_filicinum_23029_Brazil_LSU	169	142	52	NA	191	NA	148	176	confirmed	Gyalectidium filicinum	Neotropics	Neotropics	NE	X	Genbank
no	Gyalectidium_filicinum_23011_Brazil_mtSSU-LSU	169	142	52	69	191	139	148	176	confirmed	Gyalectidium filicinum	Neotropics	Neotropics	NE	X	Genbank
no	Gyalectidium_filicinum_MON7214_CostaRica_mtSSU	169	142	NA	69	191	139	NA	176	confirmed	Gyalectidium filicinum	Neotropics	Neotropics	NE	X	Genbank
no	Gyalectidium_filicinum_EL83a_Guadeloupe_mtSSU-LSU-RPB1	169	142	52	69	191	139	148	176	confirmed	Gyalectidium filicinum	Neotropics	Neotropics	NE	169	Lebreton et al
no	Gyalectidium_filicinum_EL2356a_Guadeloupe_LSU	169	142	52	NA	191	NA	148	176	confirmed	Gyalectidium filicinum	Neotropics	Neotropics	NE	X	Lebreton et al
no	Gyalectidium_filicinum_EL2354a_Guadeloupe_mtSSU-LSU-RPB1	169	142	52	69	191	139	149	176	confirmed	Gyalectidium filicinum	Neotropics	Neotropics	NE	X	Lebreton et al
no	Gyalectidium_filicinum_22095_Brazil_mtSSU-LSU	169	142	52	69	191	139	148	176	confirmed	Gyalectidium filicinum	Neotropics	Neotropics	NE	X	Genbank
no	Gyalectidium_filicinum_EL2357a_Guadeloupe_LSU	169	142	52	NA	191	NA	148	176	confirmed	Gyalectidium filicinum	Neotropics	Neotropics	NE	X	Lebreton et al
no	Gyalectidium_filicinum_EL2359a_Guadeloupe_mtSSU-LSU	169	142	52	69	191	139	148	176	confirmed	Gyalectidium filicinum	Neotropics	Neotropics	NE	X	Lebreton et al
no	Gyalectidium_filicinum_22007_Brazil_mtSSU-LSU	169	142	52	69	191	139	150	176	confirmed	Gyalectidium filicinum	Neotropics	Neotropics	NE	X	Genbank
no	Gyalectidium_filicinum_22857_Brazil_mtSSU-LSU	169	142	52	69	191	139	151	176	confirmed	Gyalectidium filicinum	Neotropics	Neotropics	NE	X	Genbank
no	Gyalectidium_filicinum_22045_Brazil_LSU	169	142	52	NA	191	NA	151	176	confirmed	Gyalectidium filicinum	Neotropics	Neotropics	NE	X	Genbank
no	Gyalectidium_filicinum_22876_Brazil_LSU	169	142	52	NA	191	NA	151	176	confirmed	Gyalectidium filicinum	Neotropics	Neotropics	NE	X	Genbank
no	Gyalectidum_aff-filicinum_22023_Brazil_mtSSU-LSU	170	143	52	69	193	141	153	178	hidden species	Gyalectidium filicinum	Neotropics	Neotropics	NE	171	Genbank
no	Gyalectidium_spec-nova-5_EL162a_Guadeloupe_mtSSU-LSU	171	143	52	69	194	142	154	179	new species		Neotropics	Neotropics	NE	172	Lebreton et al
no	Gyalectidium_spec-nova-5_EL2335a_Guadeloupe_mtSSU	171	143	NA	69	194	142	NA	179	new species		Neotropics	Neotropics	NE	X	Lebreton et al
no	Gyalectidium_catenulatum_DNA3174_CostaRica_mtSSU-LSU-RPB1	172	143	52	69	195	143	155	180	confirmed	Gyalectidium catenulatum	Neotropics	Neotropics	NE	X	Genbank
no	Gyalectidium_catenulatum_EL893c_Guadeloupe_mtSSU	172	143	NA	69	196	143	NA	180	confirmed	Gyalectidium catenulatum	Neotropics	Neotropics	NE	X	Lebreton et al
no	Gyalectidium_catenulatum_EL1338a_Guadeloupe_mtSSU	172	143	NA	69	196	143	NA	180	confirmed	Gyalectidium catenulatum	Neotropics	Neotropics	NE	X	Lebreton et al
no	Gyalectidium_catenulatum_EL1321a_Guadeloupe_mtSSU-LSU-RPB1	172	143	52	69	196	143	156	180	confirmed	Gyalectidium catenulatum	Neotropics	Neotropics	NE	173	Lebreton et al
no	Gyalectidium_spec-nova-4_EL1742a_Madeira_LSU	173	143	52	NA	192	NA	152	177	new species		Holarctic	Holarctic	TH	X	Lebreton et al
no	Gyalectidium_spec-nova-4_EL1741a_Madeira_mtSSU-LSU-RPB1	173	143	52	69	192	140	152	177	new species		Holarctic	Holarctic	TH	170	Lebreton et al
no	Gyalectidium_aff-imperfectum-2_EL2734a_Taiwan_mtSSU-LSU	174	143	52	69	197	144	157	181	hidden species	Gyalectidium imperfectum	Pantropical	IndoMalesian	EP	174	Lebreton et al
no	Gyalectidium_aff-imperfectum-1_22908_CostaRica_mtSSU-LSU	175	143	52	69	198	145	158	182	hidden species	Gyalectidium imperfectum	Pantropical	Neotropics	NE	175	Genbank
no	Gyalectidium_imperfectum_EL2414c_Taiwan_mtSSU-LSU-RPB1	176	143	52	69	199	146	159	183	confirmed	Gyalectidium imperfectum	Pantropical	Pantropical	EP	X	Lebreton et al
no	Gyalectidium_imperfectum_DE27045B_Madagascar_mtSSU	176	143	NA	69	199	146	NA	183	confirmed	Gyalectidium imperfectum	Pantropical	Pantropical	AF	X	Lebreton et al
no	Gyalectidium_imperfectum_EL1701a_NewCaledonia_mtSSU-RPB1	176	143	NA	69	199	146	NA	183	confirmed	Gyalectidium imperfectum	Pantropical	Pantropical	EP	X	Lebreton et al
no	Gyalectidium_imperfectum_EL2431a_Taiwan_mtSSU-LSU-RPB1	176	143	52	69	199	146	160	183	confirmed	Gyalectidium imperfectum	Pantropical	Pantropical	EP	176	Lebreton et al
no	Gyalectidium_imperfectum_EL2674b_Taiwan_LSU	176	143	52	NA	199	NA	160	183	confirmed	Gyalectidium imperfectum	Pantropical	Pantropical	EP	X	Lebreton et al
no	Gyalectidium_imperfectum_EL2703b_Taiwan_LSU	176	143	52	NA	199	NA	160	183	confirmed	Gyalectidium imperfectum	Pantropical	Pantropical	EP	X	Lebreton et al
no	Gyalectidium_imperfectum_23031_Brazil_LSU	176	143	52	NA	199	NA	161	184	confirmed	Gyalectidium imperfectum	Pantropical	Pantropical	NE	X	Genbank
no	Gyalectidium_imperfectum_23032_Brazil_LSU	176	143	52	NA	199	NA	162	184	confirmed	Gyalectidium imperfectum	Pantropical	Pantropical	NE	X	Genbank
no	Gyalectidium_imperfectum_23030_Brazil_LSU	176	143	52	NA	199	NA	162	184	confirmed	Gyalectidium imperfectum	Pantropical	Pantropical	NE	X	Genbank
no	Gyalectidium_imperfectum_23041_Brazil_LSU	176	143	52	NA	199	NA	163	185	confirmed	Gyalectidium imperfectum	Pantropical	Pantropical	NE	X	Genbank
no	Gyalectidium_imperfectum_sample-no-2_CostaRica_mtSSU-LSU	176	143	52	69	199	146	164	185	confirmed	Gyalectidium imperfectum	Pantropical	Pantropical	NE	X	Genbank
no	Gyalectidium_imperfectum_22926_Cuba_mtSSU-LSU	176	143	52	69	199	146	164	185	confirmed	Gyalectidium imperfectum	Pantropical	Pantropical	NE	X	Genbank
no	Gyalectidium_imperfectum_MON7211_CostaRica_mtSSU	176	143	NA	69	199	147	NA	187	confirmed	Gyalectidium imperfectum	Pantropical	Pantropical	NE	X	Genbank
no	Gyalectidium_imperfectum_MON7215_CostaRica_mtSSU	176	143	NA	69	199	147	NA	187	confirmed	Gyalectidium imperfectum	Pantropical	Pantropical	NE	X	Genbank
no	Gyalectidium_imperfectum_EL1686a_NewCaledonia_mtSSU	176	143	NA	69	199	147	NA	188	confirmed	Gyalectidium imperfectum	Pantropical	Pantropical	EP	X	Lebreton et al
no	Gyalectidium_imperfectum_EL2181a_NewCaledonia_mtSSU	176	143	NA	69	199	147	NA	188	confirmed	Gyalectidium imperfectum	Pantropical	Pantropical	EP	X	Lebreton et al
no	Gyalectidium_imperfectum_EL2211b_NewCaledonia_mtSSU-LSU-RPB1	176	143	52	69	199	147	165	188	confirmed	Gyalectidium imperfectum	Pantropical	Pantropical	EP	X	Lebreton et al
no	Gyalectidium_imperfectum_EL2479a_Taiwan_mtSSU-LSU-RPB1	176	143	52	69	199	147	166	188	confirmed	Gyalectidium imperfectum	Pantropical	Pantropical	EP	177	Lebreton et al
no	Gyalectidium_imperfectum_EL2551a_Taiwan_LSU	176	143	52	NA	199	NA	165	188	confirmed	Gyalectidium imperfectum	Pantropical	Pantropical	EP	X	Lebreton et al
no	Gyalectidium_imperfectum_EL2509a_Taiwan_mtSSU-LSU	176	143	52	69	199	147	165	188	confirmed	Gyalectidium imperfectum	Pantropical	Pantropical	EP	X	Lebreton et al
no	Gyalectidium_imperfectum_EL2413a_Taiwan_mtSSU	176	143	NA	69	199	147	NA	188	confirmed	Gyalectidium imperfectum	Pantropical	Pantropical	EP	X	Lebreton et al
no	Gyalectidium_imperfectum_EL2482c_Taiwan_mtSSU-LSU	176	143	52	69	199	147	165	188	confirmed	Gyalectidium imperfectum	Pantropical	Pantropical	EP	X	Lebreton et al
no	Gyalectidium_aff-imperfectum-5_EL1599a_Guadeloupe_mtSSU-LSU-RPB1	177	143	52	69	199	148	170	191	hidden species	Gyalectidium imperfectum	Pantropical	Neotropics	NE	178	Lebreton et al
no	Gyalectidium_aff-imperfectum-5_EL597b_Guadeloupe_mtSSU-LSU-RPB1	177	143	52	69	199	148	170	191	hidden species	Gyalectidium imperfectum	Pantropical	Neotropics	NE	X	Lebreton et al
no	Gyalectidium_aff-imperfectum-5_EL917c_Guadeloupe_mtSSU-LSU	177	143	52	69	199	148	170	191	hidden species	Gyalectidium imperfectum	Pantropical	Neotropics	NE	X	Lebreton et al
no	Gyalectidium_aff-imperfectum-5_EL1523_Guadeloupe_mtSSU-LSU	177	143	52	69	199	148	170	191	hidden species	Gyalectidium imperfectum	Pantropical	Neotropics	NE	X	Lebreton et al
no	Gyalectidium_aff-imperfectum-5_EL685a_Guadeloupe_mtSSU	177	143	NA	69	199	148	NA	191	hidden species	Gyalectidium imperfectum	Pantropical	Neotropics	NE	X	Lebreton et al
no	Gyalectidium_aff-imperfectum-4_22836_Guatemala_LSU	178	143	52	NA	199	NA	167	189	hidden species	Gyalectidium imperfectum	Pantropical	Neotropics	NE	X	Genbank
no	Gyalectidium_aff-imperfectum-4_22822_Guatemala_mtSSU-LSU	178	143	52	69	199	147	168	189	hidden species	Gyalectidium imperfectum	Pantropical	Neotropics	NE	X	Genbank
no	Gyalectidium_aff-imperfectum-4_Aptroot56416_Brazil_LSU	178	143	52	NA	199	NA	169	190	hidden species	Gyalectidium imperfectum	Pantropical	Neotropics	NE	X	Lebreton et al
no	Gyalectidium_aff-imperfectum-4_22034_Brazil_mtSSU-LSU	178	143	52	69	199	147	169	190	hidden species	Gyalectidium imperfectum	Pantropical	Neotropics	NE	X	Genbank
no	Gyalectidium_aff-imperfectum-3_22807_Guatemala_mtSSU-LSU	179	143	52	69	199	147	171	192	hidden species	Gyalectidium imperfectum	Pantropical	Neotropics	NE	X	Genbank
no	Gyalectidium_aff-imperfectum-3_EL799a_Guadeloupe_mtSSU-LSU-RPB1	179	143	52	69	199	147	171	193	hidden species	Gyalectidium imperfectum	Pantropical	Neotropics	NE	179	Lebreton et al
no	Gyalectidium_aff-imperfectum-3_22075_Brazil_mtSSU-LSU	179	143	52	69	199	147	171	193	hidden species	Gyalectidium imperfectum	Pantropical	Neotropics	NE	X	Genbank
no	Gyalectidium_aff-imperfectum-3_23025_Brazil_LSU	179	143	52	NA	199	NA	171	193	hidden species	Gyalectidium imperfectum	Pantropical	Neotropics	NE	X	Genbank
no	Gyalectidium_aff-imperfectum-3_23040_Brazil_LSU	179	143	52	NA	199	NA	171	193	hidden species	Gyalectidium imperfectum	Pantropical	Neotropics	NE	X	Genbank
no	Gyalectidium_aff-imperfectum-3_22171_Brazil_mtSSU-LSU	179	143	52	69	199	147	171	193	hidden species	Gyalectidium imperfectum	Pantropical	Neotropics	NE	X	Genbank
no	Gyalectidium_aff-imperfectum-3_EL1684b_CostaRica_mtSSU-LSU-RPB1	179	143	52	69	199	147	172	193	hidden species	Gyalectidium imperfectum	Pantropical	Neotropics	NE	X	Lebreton et al
no	Gyalectidium_aff-imperfectum-3_23027_Brazil_LSU	179	143	52	NA	199	NA	173	194	hidden species	Gyalectidium imperfectum	Pantropical	Neotropics	NE	X	Genbank
no	Gyalectidium_aff-imperfectum-3_EL894b_Guadeloupe_LSU	179	143	52	NA	199	NA	174	194	hidden species	Gyalectidium imperfectum	Pantropical	Neotropics	NE	X	Lebreton et al
no	Gyalectidium_aff-imperfectum-3_EL196a_Guadeloupe_mtSSU-LSU	179	143	52	69	199	147	175	194	hidden species	Gyalectidium imperfectum	Pantropical	Neotropics	NE	X	Lebreton et al
no	Gyalectidium_aff-imperfectum-3_EL892b_Guadeloupe_mtSSU-LSU	179	143	52	69	199	147	175	194	hidden species	Gyalectidium imperfectum	Pantropical	Neotropics	NE	X	Lebreton et al
no	Gyalectidium_aff-imperfectum-3_23018_Brazil_mtSSU-LSU	179	143	52	69	199	147	176	194	hidden species	Gyalectidium imperfectum	Pantropical	Neotropics	NE	X	Genbank
no	Gyalectidium_aff-imperfectum-3_22014_Brazil_mtSSU-LSU	179	143	52	69	199	147	176	194	hidden species	Gyalectidium imperfectum	Pantropical	Neotropics	NE	X	Genbank
no	Gyalectidium_aff-imperfectum-3_22005_Brazil_mtSSU-LSU	179	143	52	69	199	147	176	194	hidden species	Gyalectidium imperfectum	Pantropical	Neotropics	NE	X	Genbank
no	Gyalideopsis_spec-nova-2_Aptroot85472_Brazil_mtSSU-LSU-RPB1	180	144	53	70	200	148	177	195	new species		Neotropics	Neotropics	NE	180	Lebreton et al
no	Gyalideopsis_spec-nova-2_Aptroot85476_Brazil_mtSSU-RPB1	180	144	NA	70	200	148	NA	195	new species		Neotropics	Neotropics	NE	X	Lebreton et al
no	Gyalideopsis_aff-monospora-1_EL1533_Guadeloupe_mtSSU-LSU-RPB1	181	145	54	70	201	149	178	196	new species		Neotropics	Neotropics	NE	181	Lebreton et al
no	Gyalideopsis_rostrata_Aptroot85716_Brazil_mtSSU-LSU-RPB1	182	146	55	70	202	150	179	197	confirmed	Gyalideopsis rostrata	Neotropics	Neotropics	NE	182	Lebreton et al
no	Gyalideopsis_spec-nova-3_EL1919a_NewCaledonia_mtSSU-RPB1	183	148	NA	70	204	152	NA	199	new species		Australian	Australian	EP	184	Lebreton et al
no	Gyalideopsis_aff-monospora-2_EL1562_Guadeloupe_mtSSU-LSU	184	147	56	70	203	151	180	198	new species		Neotropics	Neotropics	NE	183	Lebreton et al
no	Tricharia_aff-pseudosantessonii-2_LOT37006B_Colombia_mtSSU-RPB1	185	150	NA	71	206	154	NA	201	new species		Neotropics	Neotropics	NE	186	Lebreton et al
no	Tricharia_aff-pseudosantessonii-1_DE25339A_Madagascar_mtSSU	186	149	NA	71	205	153	NA	200	new species		African	African	AF	185	Lebreton et al
no	Gyalideopsis_spec-nova-4_LOT37006I_Colombia_mtSSU-LSU-RPB1	187	151	57	71	207	155	181	202	new species		Neotropics	Neotropics	NE	187	Lebreton et al
no	Batistomyces_aff-hyalina_22089_Brazil_mtSSU-LSU	188	152	57	71	208	156	182	203	hidden species	Batistomyces hyalina	Neotropics	Neotropics	NE	188	Genbank
no	Batistomyces_hyalina_23154_Brazil_LSU	189	153	57	NA	209	NA	183	204	confirmed	Batistomyces hyalina	Neotropics	Neotropics	NE	189	Genbank
no	Batistomyces_hyalina_23153_Brazil_LSU	189	153	57	NA	209	NA	183	204	confirmed	Batistomyces hyalina	Neotropics	Neotropics	NE	X	Genbank
no	Batistomyces_hyalina_23155_Brazil_LSU	189	153	57	NA	209	NA	183	204	confirmed	Batistomyces hyalina	Neotropics	Neotropics	NE	X	Genbank
no	Gyalideopsis_hyalinocoronata_Caceres15813_Brazil_LSU	190	154	57	NA	210	NA	184	205	confirmed	Gyalideopsis hyalinocoronata	Neotropics	Neotropics	NE	190	Lebreton et al
no	Adelphomyces_aff-cochlearifer-1_EL1969a_NewCaledonia_LSU	191	155	58	NA	211	NA	185	206	hidden species	Adelphomyces cochlearifer	Pantropical	Australian	EP	191	Lebreton et al
no	Adelphomyces_epithallina_23107_Brazil_LSU	192	156	58	NA	212	NA	186	207	confirmed	Adelphomyces epithallina	Neotropics	Neotropics	NE	192	Genbank
no	Adelphomyces_aff-cochlearifer-2_EL1757a_Guadeloupe_LSU-RPB1	193	157	58	NA	213	NA	187	208	hidden species	Adelphomyces cochlearifer	Pantropical	Neotropics	NE	193	Lebreton et al
no	Adelphomyces_aff-cochlearifer-4_EL2006a_NewCaledonia_LSU-RPB1	194	159	58	NA	215	NA	188	210	hidden species	Adelphomyces cochlearifer	Pantropical	Australian	EP	195	Lebreton et al
no	Adelphomyces_aff-cochlearifer-3_EL673a1_Guadeloupe_mtSSU-RPB1	195	158	NA	71	214	157	NA	209	hidden species	Adelphomyces cochlearifer	Pantropical	Neotropics	NE	194	Lebreton et al
no	Adelphomyces_cochlearifer_EL2349a_Guadeloupe_LSU-RPB1	196	161	58	NA	216	NA	189	211	confirmed	Adelphomyces cochlearifer	Pantropical	Neotropics	NE	X	Lebreton et al
no	Adelphomyces_cochlearifer_EL2350a_Guadeloupe_LSU-RPB1	196	160	58	NA	216	NA	189	211	confirmed	Adelphomyces cochlearifer	Pantropical	Neotropics	NE	196	Lebreton et al
no	Adelphomyces_aff-cochlearifer-6_DE27024H_Madagascar_RPB1	197	162	NA	NA	217	NA	NA	212	hidden species	Adelphomyces cochlearifer	Pantropical	African	AF	X	Lebreton et al
yes	Adelphomyces_aff-cochlearifer-6_DE27024B_Madagascar_RPB1	linked								hidden species	Adelphomyces cochlearifer	Pantropical	African	AF		Lebreton et al
yes	Adelphomyces_aff-cochlearifer-6_DE27026B1_Madagascar_LSU	197	162	58	NA	217	NA	190	212	hidden species	Adelphomyces cochlearifer	Pantropical	African	AF	197	Lebreton et al
no	Adelphomyces_aff-cochlearifer-5_EL2484b1_Taiwan_LSU	198	163	58	NA	218	NA	191	213	hidden species	Adelphomyces cochlearifer	Pantropical	IndoMalesian	EP	X	Lebreton et al
no	Adelphomyces_aff-cochlearifer-5_EL2516a1_Taiwan_LSU	198	163	58	NA	218	NA	192	213	hidden species	Adelphomyces cochlearifer	Pantropical	IndoMalesian	EP	198	Lebreton et al
no	Adelphomyces_aff-cochlearifer-5_EL2499a1_Taiwan_LSU	198	163	58	NA	218	NA	192	213	hidden species	Adelphomyces cochlearifer	Pantropical	IndoMalesian	EP	X	Lebreton et al
no	Tricharia_spec-nova_22052_Brazil_mtSSU-LSU	199	164	59	72	219	158	193	214	new species		Neotropics	Neotropics	NE	199	Genbank
no	Tricharia_spec-nova_22037_Brazil_LSU	199	164	59	NA	219	NA	194	214	new species		Neotropics	Neotropics	NE	X	Genbank
no	Tricharia_spec-nova_22059_Brazil_mtSSU-LSU	199	164	59	72	219	158	194	214	new species		Neotropics	Neotropics	NE	X	Genbank
no	Tricharia_spec-nova_22107_Brazil_mtSSU	199	164	NA	72	219	158	NA	214	new species		Neotropics	Neotropics	NE	X	Genbank
no	Tricharia_aff-carnea_22919_CostaRica_mtSSU	200	165	NA	72	220	159	NA	215	hidden species	Tricharia carnea	Neotropics	Neotropics	NE	200	Genbank
no	Tricharia_longispora_EL943a_Guadeloupe_mtSSU-LSU-RPB1	201	166	60	72	221	160	195	216	confirmed	Tricharia longispora	Neotropics	Neotropics	NE	201	Lebreton et al
no	Tricharia_longispora_22872_Brazil_LSU	201	166	60	NA	221	NA	195	216	confirmed	Tricharia longispora	Neotropics	Neotropics	NE	X	Genbank
no	Tricharia_longispora_EL970a_Guadeloupe_mtSSU-LSU-RPB1	201	166	60	72	221	160	195	216	confirmed	Tricharia longispora	Neotropics	Neotropics	NE	X	Lebreton et al
no	Tricharia_longispora_EL695a_Guadeloupe_mtSSU-LSU	201	166	60	72	221	160	195	216	confirmed	Tricharia longispora	Neotropics	Neotropics	NE	X	Lebreton et al
no	Tricharia_longispora_EL2368h_Guadeloupe_LSU	201	166	60	NA	221	NA	195	216	confirmed	Tricharia longispora	Neotropics	Neotropics	NE	X	Lebreton et al
no	Tricharia_longispora_22913_CostaRica_mtSSU	201	166	60	72	221	160	NA	216	confirmed	Tricharia longispora	Neotropics	Neotropics	NE	X	Genbank
no	Tricharia_longispora_EL624a_Guadeloupe_mtSSU-LSU	201	166	60	72	221	160	195	216	confirmed	Tricharia longispora	Neotropics	Neotropics	NE	X	Lebreton et al
no	Tricharia_aff-longispora-1_LOT26524K_Peru_mtSSU	202	167	NA	72	222	161	NA	217	hidden species	Tricharia longispora	Neotropics	Neotropics	NE	202	Lebreton et al
no	Tricharia_aff-longispora-2_22148_Brazil_mtSSU-LSU	203	168	60	72	223	162	196	218	hidden species	Tricharia longispora	Neotropics	Neotropics	NE	203	Genbank
no	Tricharia_aff-longispora-3_sample-no-37_CostaRica_mtSSU-LSU	204	169	60	72	224	162	197	219	hidden species	Tricharia longispora	Neotropics	Neotropics	NE	204	Genbank
no	Tricharia_aff-longispora-3_22922_Mexico_LSU	204	169	60	NA	224	NA	197	219	hidden species	Tricharia longispora	Neotropics	Neotropics	NE	X	Genbank
no	Tricharia_aff-longispora-3_22924_Mexico_LSU	204	169	60	NA	224	NA	197	219	hidden species	Tricharia longispora	Neotropics	Neotropics	NE	X	Genbank
no	Tricharia_aff-longispora-4_23156_Brazil_mtSSU-LSU	205	170	60	72	225	163	198	220	hidden species	Tricharia longispora	Neotropics	Neotropics	NE	205	Genbank
no	Tricharia_aff-longispora-4_22142_Brazil_LSU	205	170	60	NA	225	NA	198	220	hidden species	Tricharia longispora	Neotropics	Neotropics	NE	X	Genbank
no	Tricharia_aff-longispora-4_22160_Brazil_mtSSU-LSU	205	170	60	72	225	163	198	220	hidden species	Tricharia longispora	Neotropics	Neotropics	NE	X	Genbank
no	Tricharia_aff-longispora-5_LOT26526N_Peru_mtSSU	206	171	NA	72	225	163	NA	221	hidden species	Tricharia longispora	Neotropics	Neotropics	NE	X	Lebreton et al
no	Tricharia_aff-longispora-5_LOT26526T_Peru_mtSSU	206	171	NA	72	225	163	NA	221	hidden species	Tricharia longispora	Neotropics	Neotropics	NE	X	Lebreton et al
no	Tricharia_aff-longispora-5_DNA3182_CostaRica_mtSSU-LSU-RPB1	206	171	60	72	225	163	199	221	hidden species	Tricharia longispora	Neotropics	Neotropics	NE	206	Genbank
no	Tricharia_carnea_22833_Guatemala_mtSSU-LSU	207	172	60	73	226	164	200	222	confirmed	Tricharia carnea	Neotropics	Neotropics	NE	207	Genbank
no	Tricharia_carnea_22042_Brazil_mtSSU	207	172	NA	73	226	164	NA	222	confirmed	Tricharia carnea	Neotropics	Neotropics	NE	X	Genbank
no	Tricharia_amazonum_23060_Brazil_LSU	208	173	60	NA	227	NA	201	223	confirmed	Tricharia amazonum	Neotropics	Neotropics	NE	X	Genbank
no	Tricharia_amazonum_23057_Brazil_LSU	208	173	60	NA	227	NA	201	223	confirmed	Tricharia amazonum	Neotropics	Neotropics	NE	X	Genbank
no	Tricharia_amazonum_23058_Brazil_LSU	208	173	60	NA	227	NA	201	223	confirmed	Tricharia amazonum	Neotropics	Neotropics	NE	X	Genbank
yes	Tricharia_amazonum_22050_Brazil_LSU	linked								confirmed	Tricharia amazonum	Neotropics	Neotropics	NE		Genbank
yes	Tricharia_amazonum_LOT26526R_Peru_mtSSU	208	173	60	74	227	165	201	223	confirmed	Tricharia amazonum	Neotropics	Neotropics	NE	208	Lebreton et al
no	Tricharia_amazonum_22834_Guatemala_LSU	208	173	60	NA	227	NA	201	223	confirmed	Tricharia amazonum	Neotropics	Neotropics	NE	X	Genbank
no	Tricharia_amazonum_22087_Brazil_LSU	208	173	60	NA	227	NA	201	223	confirmed	Tricharia amazonum	Neotropics	Neotropics	NE	X	Genbank
no	Tricharia_amazonum_22032_Brazil_LSU	208	173	60	NA	227	NA	201	223	confirmed	Tricharia amazonum	Neotropics	Neotropics	NE	X	Genbank
no	Tricharia_amazonum_23059_Brazil_LSU	208	173	60	NA	227	NA	201	223	confirmed	Tricharia amazonum	Neotropics	Neotropics	NE	X	Genbank
no	Tricharia_paraguayensis_22101_Brazil_mtSSU	209	174	NA	74	228	166	NA	224	confirmed	Tricharia paraguayensis	Neotropics	Neotropics	NE	X	Genbank
no	Tricharia_paraguayensis_23072_Brazil_mtSSU-LSU	209	174	61	74	228	166	202	224	confirmed	Tricharia paraguayensis	Neotropics	Neotropics	NE	X	Genbank
no	Tricharia_paraguayensis_23056_Brazil_mtSSU-LSU	209	174	61	74	228	166	202	224	confirmed	Tricharia paraguayensis	Neotropics	Neotropics	NE	X	Genbank
no	Tricharia_paraguayensis_EL607a_Guadeloupe_mtSSU-LSU-RPB1	209	174	61	74	228	166	202	224	confirmed	Tricharia paraguayensis	Neotropics	Neotropics	NE	209	Lebreton et al
no	Tricharia_paraguayensis_EL605b_Guadeloupe_mtSSU-LSU	209	174	61	74	228	166	202	224	confirmed	Tricharia paraguayensis	Neotropics	Neotropics	NE	X	Lebreton et al
no	Tricharia_paraguayensis_EL1588a_Guadeloupe_mtSSU-LSU	209	174	61	74	228	166	202	224	confirmed	Tricharia paraguayensis	Neotropics	Neotropics	NE	X	Lebreton et al
no	Tricharia_paraguayensis_EL956a_Guadeloupe_mtSSU-LSU	209	174	61	74	228	166	202	224	confirmed	Tricharia paraguayensis	Neotropics	Neotropics	NE	X	Lebreton et al
no	Tricharia_paraguayensis_EL617a_Guadeloupe_mtSSU-LSU	209	174	61	74	228	166	202	224	confirmed	Tricharia paraguayensis	Neotropics	Neotropics	NE	X	Lebreton et al
no	Tricharia_aff-urceolata-1_EL227a_Guadeloupe_mtSSU-LSU-RPB1	210	175	61	74	229	167	203	225	confirmed	Tricharia urceolata	Neotropics	Neotropics	NE	210	Lebreton et al
no	Tricharia_aff-urceolata-1_23070_Brazil_LSU	210	175	61	NA	229	NA	203	225	confirmed	Tricharia urceolata	Neotropics	Neotropics	NE	X	Genbank
no	Tricharia_aff-urceolata-1_23069_Brazil_LSU	210	175	61	NA	229	NA	203	225	confirmed	Tricharia urceolata	Neotropics	Neotropics	NE	X	Genbank
no	Tricharia_aff-urceolata-1_23068_Brazil_LSU	210	175	61	NA	229	NA	203	225	confirmed	Tricharia urceolata	Neotropics	Neotropics	NE	X	Genbank
no	Tricharia_urceolata_22051_Brazil_LSU	210	175	61	NA	229	NA	204	225	confirmed	Tricharia urceolata	Neotropics	Neotropics	NE	X	Genbank
no	Tricharia_aff-urceolata-2_22820_Guatemala_LSU	211	176	61	NA	232	NA	204	226	hidden species	Tricharia urceolata	Neotropics	Neotropics	NE	211	Genbank
no	Tricharia_aff-urceolata-2_22848_Brazil_LSU	211	177	61	NA	232	NA	204	226	hidden species	Tricharia urceolata	Neotropics	Neotropics	NE	X	Genbank
no	Tricharia_urceolata_22927_Cuba_mtSSU-LSU	210	175	61	74	229	167	204	225	confirmed	Tricharia urceolata	Neotropics	Neotropics	NE	X	Genbank
no	Tricharia_urceolata_EL1683a_CostaRica_mtSSU-LSU-RPB1	210	175	61	74	229	167	204	225	confirmed	Tricharia urceolata	Neotropics	Neotropics	NE	X	Lebreton et al
no	Microxyphiomyces_cuneatus_Aptroot85970_Brazil_mtSSU-LSU-RPB1	212	178	62	75	230	168	205	227	confirmed	Microxyphiomyces cuneatus	Neotropics	Neotropics	NE	212	Lebreton et al
no	Microxyphiomyces_lancicarpus_23099_Brazil_LSU	213	181	65	NA	235	NA	208	230	confirmed	Microxyphiomyces lancicarpus	Neotropics	Neotropics	NE	X	Genbank
no	Microxyphiomyces_lancicarpus_23066_Brazil_mtSSU-LSU	213	181	65	75	236	170	208	230	confirmed	Microxyphiomyces lancicarpus	Neotropics	Neotropics	NE	215	Genbank
no	Microxyphiomyces_lancicarpus_23067_Brazil_mtSSU-LSU	213	181	65	75	237	170	208	230	confirmed	Microxyphiomyces lancicarpus	Neotropics	Neotropics	NE	X	Genbank
no	Microxyphiomyces_lancicarpus_22164_Brazil_mtSSU-LSU	213	181	65	75	238	170	208	230	confirmed	Microxyphiomyces lancicarpus	Neotropics	Neotropics	NE	X	Genbank
no	Microxyphiomyces_aff-lancicarpus-1_Luecking032h-2_CostaRica_LSU-RPB1	214	179	63	NA	231	NA	206	228	new species		Neotropics	Neotropics	NE	213	Lebreton et al
no	Microxyphiomyces_aff-lancicarpus-2_EL2351a_Guadeloupe_mtSSU-LSU	215	180	64	75	233	169	207	229	hidden species	Microxyphiomyces lancicarpus	Neotropics	Neotropics	NE	X	Lebreton et al
no	Microxyphiomyces_aff-lancicarpus-2_EL2359b_Guadeloupe_LSU	215	180	64	NA	233	NA	207	229	hidden species	Microxyphiomyces lancicarpus	Neotropics	Neotropics	NE	X	Lebreton et al
no	Microxyphiomyces_aff-lancicarpus-2_EL960b2_Guadeloupe_mtSSU-LSU-RPB1	215	180	64	75	234	169	207	229	hidden species	Microxyphiomyces lancicarpus	Neotropics	Neotropics	NE	214	Lebreton et al
no	Microxyphiomyces_aff-vainioi-10_LOT01-5081M_Peru_mtSSU	216	183	NA	76	240	172	NA	232	hidden species	Microxyphiomyces vainioi	Pantropical	Neotropics	NE	217	Lebreton et al
no	Microxyphiomyces_sterile-1_EL702a1_Guadeloupe_mtSSU	217	182	NA	76	239	171	NA	231	unidentified		Pantropical	Neotropics	NE	216	Lebreton et al
no	Microxyphiomyces_aff-vainioi-1_23157_Brazil_mtSSU-LSU	218	184	66	76	241	173	209	233	hidden species	Microxyphiomyces vainioi	Pantropical	Neotropics	NE	218	Genbank
no	Microxyphiomyces_aff-vainioi-14_EL966a_Guadeloupe_mtSSU-LSU	219	185	67	76	242	174	210	234	hidden species	Microxyphiomyces vainioi	Pantropical	Neotropics	NE	X	Lebreton et al
no	Microxyphiomyces_aff-vainioi-14_EL906c_Guadeloupe_mtSSU-LSU-RPB1	219	185	67	76	242	174	210	234	hidden species	Microxyphiomyces vainioi	Pantropical	Neotropics	NE	219	Lebreton et al
no	Microxyphiomyces_aff-vainioi-14_EL2368g_Guadeloupe_LSU	219	185	67	NA	242	NA	210	234	hidden species	Microxyphiomyces vainioi	Pantropical	Neotropics	NE	X	Lebreton et al
no	Microxyphiomyces_aff-vainioi-14_EL181a_Guadeloupe_LSU	219	185	67	NA	242	NA	210	234	hidden species	Microxyphiomyces vainioi	Pantropical	Neotropics	NE	X	Lebreton et al
no	Microxyphiomyces_aff-vainioi-14_EL906b_Guadeloupe_mtSSU-LSU-RPB1	219	185	67	76	242	174	210	234	hidden species	Microxyphiomyces vainioi	Pantropical	Neotropics	NE	X	Lebreton et al
no	Microxyphiomyces_aff-vainioi-16_EL2242a_Reunion_LSU-RPB1	220	186	68	NA	244	NA	211	236	hidden species	Microxyphiomyces vainioi	Pantropical	African	AF	221	Lebreton et al
no	Microxyphiomyces_aff-vainioi-17_LOT01-5082M_Peru_mtSSU	221	185	NA	77	243	175	NA	235	hidden species	Microxyphiomyces vainioi	Pantropical	Neotropics	NE	220	Lebreton et al
no	Microxyphiomyces_aff-vainioi-2_22176_Brazil_mtSSU-LSU	222	187	69	77	245	176	212	237	hidden species	Microxyphiomyces vainioi	Pantropical	Neotropics	NE	222	Genbank
no	Microxyphiomyces_aff-vainioi-10_23073_Brazil_mtSSU	223	191	NA	77	249	179	NA	241	hidden species	Microxyphiomyces vainioi	Pantropical	Neotropics	NE	226	Genbank
no	Microxyphiomyces_aff-vainioi-25_DNA3176_CostaRica_mtSSU-LSU-RPB1	224	190	72	77	248	178	215	240	hidden species	Microxyphiomyces vainioi	Pantropical	Neotropics	NE	225	Genbank
no	Microxyphiomyces_aff-vainioi-23_22015_Brazil_mtSSU	225	192	NA	77	250	180	NA	242	hidden species	Microxyphiomyces vainioi	Pantropical	Neotropics	NE	227	Genbank
no	Microxyphiomyces_aff-vainioi-26_22004_Brazil_LSU	226	188	70	NA	246	NA	213	238	hidden species	Microxyphiomyces vainioi	Pantropical	Neotropics	NE	223	Genbank
no	Microxyphiomyces_aff-vainioi-18_LOT00-37006D_Colombia_mtSSU-LSU-RPB1	227	189	71	77	247	177	214	239	hidden species	Microxyphiomyces vainioi	Pantropical	Neotropics	NE	224	Lebreton et al
no	Microxyphiomyces_aff-similis_22126_Brazil_mtSSU	228	193	NA	77	251	181	NA	243	hidden species	Microxyphiomyces similis	Neotropics	Neotropics	NE	228	Genbank
no	Microxyphiomyces_aff-similis_22147_Brazil_mtSSU	228	193	NA	77	251	181	NA	243	hidden species	Microxyphiomyces similis	Neotropics	Neotropics	NE	X	Genbank
no	Microxyphiomyces_sterile-2_EL653b_Guadeloupe_mtSSU-RPB1	229	194	NA	77	252	182	NA	244	unidentified		Pantropical	Neotropics	NE	229	Lebreton et al
no	Microxyphiomyces_aff-vainioi-27_22890_Panama_mtSSU	230	195	NA	77	253	183	NA	245	hidden species	Microxyphiomyces vainioi	Pantropical	Neotropics	NE	230	Genbank
no	Microxyphiomyces_aff-vainioi-15_EL2472c_Taiwan_mtSSU	231	196	NA	77	254	184	NA	246	hidden species	Microxyphiomyces vainioi	Pantropical	IndoMalesian	EP	231	Lebreton et al
no	Microxyphiomyces_aff-vainioi-8_22021_Brazil_mtSSU	232	196	NA	77	255	184	NA	247	hidden species	Microxyphiomyces vainioi	Pantropical	Neotropics	NE	232	Genbank
no	Microxyphiomyces_aff-vainioi-8_22831_Guatemala_mtSSU	232	196	NA	77	255	184	NA	247	hidden species	Microxyphiomyces vainioi	Pantropical	Neotropics	NE	X	Genbank
no	Microxyphiomyces_aff-vainioi-3_EL1955b_NewCaledonia_LSU-RPB1	233	197	73	NA	256	NA	216	248	hidden species	Microxyphiomyces vainioi	Pantropical	Australian	EP	X	Lebreton et al
no	Microxyphiomyces_aff-vainioi-3_EL1783a_NewCaledonia_mtSSU-RPB1	233	197	NA	77	256	185	NA	248	hidden species	Microxyphiomyces vainioi	Pantropical	Australian	EP	233	Lebreton et al
no	Microxyphiomyces_aff-vainioi-9_23111_Brazil_mtSSU	234	198	NA	77	257	186	NA	249	hidden species	Microxyphiomyces vainioi	Pantropical	Neotropics	NE	234	Genbank
no	Microxyphiomyces_aff-vainioi-22_23075_Brazil_mtSSU	235	199	NA	77	258	187	NA	250	hidden species	Microxyphiomyces vainioi	Pantropical	Neotropics	NE	235	Genbank
no	Microxyphiomyces_aff-vainioi-11_22078_Brazil_mtSSU-LSU	236	200	74	77	259	187	217	251	hidden species	Microxyphiomyces vainioi	Pantropical	Neotropics	NE	236	Genbank
no	Microxyphiomyces_aff-vainioi-12_23080_Brazil_LSU	237	201	75	NA	260	NA	218	252	hidden species	Microxyphiomyces vainioi	Pantropical	Neotropics	NE	237	Genbank
no	Microxyphiomyces_sterile-4_EL758b_Guadeloupe_mtSSU	238	203	NA	77	262	189	NA	254	unidentified		Pantropical	Neotropics	NE	239	Lebreton et al
no	Microxyphiomyces_sterile-3_EL705a_Guadeloupe_mtSSU-RPB1	239	202	NA	77	261	188	NA	253	unidentified		Pantropical	Neotropics	NE	238	Lebreton et al
no	Microxyphiomyces_sterile-5_22877_Brazil_mtSSU	240	204	NA	77	263	190	NA	255	unidentified		Pantropical	Neotropics	NE	X	Genbank
no	Microxyphiomyces_sterile-5_22031_Brazil_mtSSU	240	204	NA	77	263	190	NA	255	unidentified		Pantropical	Neotropics	NE	X	Genbank
no	Microxyphiomyces_sterile-5_EL1550_Guadeloupe_mtSSU-LSU-RPB1	240	204	76	77	263	190	220	255	unidentified		Pantropical	Neotropics	NE	240	Lebreton et al
no	Microxyphiomyces_sterile-5_EL702a2_Guadeloupe_mtSSU	240	204	NA	77	263	190	NA	255	unidentified		Pantropical	Neotropics	NE	X	Lebreton et al
no	Microxyphiomyces_sterile-5_23077_Brazil_mtSSU-LSU	240	204	76	77	263	190	219	255	unidentified		Pantropical	Neotropics	NE	X	Genbank
no	Microxyphiomyces_sterile-5_22049_Brazil_mtSSU	240	204	NA	77	263	190	NA	255	unidentified		Pantropical	Neotropics	NE	X	Genbank
no	Microxyphiomyces_aff-vainioi-19_DE27045A_Madagascar_mtSSU	241	205	NA	78	264	191	NA	256	hidden species	Microxyphiomyces vainioi	Pantropical	African	AF	241	Lebreton et al
no	Microxyphiomyces_sterile-6_22009_Brazil_mtSSU-LSU	242	206	77	78	265	192	221	257	unidentified		Pantropical	Neotropics	NE	242	Genbank
no	Microxyphiomyces_aff-vainioi-20_EL655b_Guadeloupe_mtSSU-LSU-RPB1	243	207	78	78	266	192	222	258	hidden species	Microxyphiomyces vainioi	Pantropical	Neotropics	NE	243	Lebreton et al
no	Microxyphiomyces_aff-vainioi-20_EL696a_Guadeloupe_mtSSU	243	207	NA	78	266	192	NA	258	hidden species	Microxyphiomyces vainioi	Pantropical	Neotropics	NE	X	Lebreton et al
no	Microxyphiomyces_aff-vainioi-20_EL694a_Guadeloupe_mtSSU	243	207	NA	78	266	192	NA	258	hidden species	Microxyphiomyces vainioi	Pantropical	Neotropics	NE	X	Lebreton et al
no	Microxyphiomyces_aff-vainioi-4_EL2527a_Taiwan_mtSSU	244	209	NA	78	268	194	NA	260	hidden species	Microxyphiomyces vainioi	Pantropical	IndoMalesian	EP	245	Lebreton et al
no	Microxyphiomyces_aff-vainioi-5_EL2747a_Taiwan_LSU-RPB1	245	209	80	NA	269	NA	224	261	hidden species	Microxyphiomyces vainioi	Pantropical	IndoMalesian	EP	246-2	Lebreton et al
no	Microxyphiomyces_aff-vainioi-5_EL2739a_Taiwan_LSU-RPB1	245	209	80	NA	269	NA	224	261	hidden species	Microxyphiomyces vainioi	Pantropical	IndoMalesian	EP	X	Lebreton et al
no	Microxyphiomyces_aff-vainioi-5_EL2740a_Taiwan_mtSSU	245	209	NA	78	269	195	NA	261	hidden species	Microxyphiomyces vainioi	Pantropical	IndoMalesian	EP	246	Lebreton et al
no	Microxyphiomyces_aff-vainioi-5_EL2444a_Taiwan_mtSSU	245	209	NA	78	269	195	NA	261	hidden species	Microxyphiomyces vainioi	Pantropical	IndoMalesian	EP	X	Lebreton et al
no	Microxyphiomyces_aff-vainioi-5_EL2446a_Taiwan_mtSSU	245	209	NA	78	269	195	NA	261	hidden species	Microxyphiomyces vainioi	Pantropical	IndoMalesian	EP	X	Lebreton et al
no	Microxyphiomyces_aff-vainioi-5_EL2752b_Taiwan_mtSSU	245	209	NA	78	269	195	NA	261	hidden species	Microxyphiomyces vainioi	Pantropical	IndoMalesian	EP	X	Lebreton et al
no	Microxyphiomyces_aff-vainioi-5_EL2698a_Taiwan_mtSSU-RPB1	245	209	NA	78	269	195	NA	261	hidden species	Microxyphiomyces vainioi	Pantropical	IndoMalesian	EP	X	Lebreton et al
no	Microxyphiomyces_aff-vainioi-5_EL2471b_Taiwan_mtSSU	245	209	NA	78	269	195	NA	261	hidden species	Microxyphiomyces vainioi	Pantropical	IndoMalesian	EP	X	Lebreton et al
no	Microxyphiomyces_aff-vainioi-5_EL2692a_Taiwan_mtSSU-RPB1	245	209	NA	78	269	195	NA	261	hidden species	Microxyphiomyces vainioi	Pantropical	IndoMalesian	EP	X	Lebreton et al
no	Microxyphiomyces_aff-vainioi-5_EL2740b_Taiwan_mtSSU-LSU	245	209	80	78	269	195	224	261	hidden species	Microxyphiomyces vainioi	Pantropical	IndoMalesian	EP	X	Lebreton et al
no	Microxyphiomyces_aff-vainioi-6_EL1978a_NewCaledonia_mtSSU-LSU-RPB1	246	210	81	78	270	196	225	262	hidden species	Microxyphiomyces vainioi	Pantropical	Australian	EP	247	Lebreton et al
no	Microxyphiomyces_aff-vainioi-6_EL1978c_NewCaledonia_LSU	246	210	81	NA	270	NA	225	262	hidden species	Microxyphiomyces vainioi	Pantropical	Australian	EP	X	Lebreton et al
no	Microxyphiomyces_aff-vainioi-7_EL2548a_Taiwan_mtSSU-LSU-RPB1	247	211	82	78	271	197	226	263	hidden species	Microxyphiomyces vainioi	Pantropical	IndoMalesian	EP	248	Lebreton et al
no	Microxyphiomyces_aff-vainioi-21_EL2489a_Taiwan_mtSSU-LSU-RPB1	248	208	79	78	267	193	223	259	hidden species	Microxyphiomyces vainioi	Pantropical	IndoMalesian	EP	244	Lebreton et al
no	Microxyphiomyces_aff-vainioi-28_EL2495e_Taiwan_RPB1	249	213	NA	NA	273	NA	NA	265	hidden species	Microxyphiomyces vainioi	Pantropical	IndoMalesian	EP	X	Lebreton et al
no	Microxyphiomyces_aff-vainioi-28_EL2500a_Taiwan_mtSSU-RPB1	249	213	NA	78	274	199	NA	265	hidden species	Microxyphiomyces vainioi	Pantropical	IndoMalesian	EP	250	Lebreton et al
no	Microxyphiomyces_spec-nova_EL2414d_Taiwan_mtSSU	250	212	NA	78	272	198	NA	264	new species		IndoMalesian	IndoMalesian	EP	X	Lebreton et al
no	Microxyphiomyces_spec-nova_EL2417a_Taiwan_mtSSU-LSU-RPB1	250	212	83	78	272	198	227	264	new species		IndoMalesian	IndoMalesian	EP	249	Lebreton et al
no	Microxyphiomyces_sterile-6_EL2183a_NewCaledonia_mtSSU-RPB1	251	214	NA	78	275	200	NA	266	unidentified		Pantropical	Australian	EP	251	Lebreton et al
no	Microxyphiomyces_elegans_EL2201a_NewCaledonia_mtSSU-RPB1	252	215	NA	78	276	201	NA	267	confirmed	Microxyphiomyces elegans	Australian	Australian	EP	252	Lebreton et al
no	Microxyphiomyces_elegans_EL2202a_NewCaledonia_mtSSU	252	215	NA	78	276	201	NA	267	confirmed	Microxyphiomyces elegans	Australian	Australian	EP	X	Lebreton et al
no	Tricharia_substipitata_EL1889a_NewCaledonia_mtSSU-RPB1	253	216	NA	78	277	202	NA	268	confirmed	Tricharia substipitata	Australian	Australian	EP	253	Lebreton et al
no	Tricharia_substipitata_EL1892a_NewCaledonia_mtSSU-RPB1	253	216	NA	78	277	202	NA	268	confirmed	Tricharia substipitata	Australian	Australian	EP	X	Lebreton et al
no	Microxyphiomyces_aff-demoulinii-1_DE22359A_Mayotte_mtSSU	254	217	NA	78	278	203	NA	269	hidden species	Microxyphiomyces demoulinii	Afr-Australian	African	AF	254	Lebreton et al
no	Microxyphiomyces_demoulinii_EL1861a_NewCaledonia_mtSSU-RPB1	255	218	NA	78	279	204	NA	270	confirmed	Microxyphiomyces demoulinii	Afr-Australian	Australian	EP	255	Lebreton et al
no	Microxyphiomyces_aff-vainioi-13_DE25653A_Madagascar_mtSSU-RPB1	256	218	NA	78	279	205	NA	271	hidden species	Microxyphiomyces vainioi	Pantropical	African	AF	256	Lebreton et al
no	Microxyphiomyces_aff-vainioi-13_EL2253a_Reunion_RPB1	256	218	NA	NA	279	NA	NA	271	hidden species	Microxyphiomyces vainioi	Pantropical	African	AF	X	Lebreton et al
no	Microxyphiomyces_aff-vainioi-13_EL2255a_Reunion_mtSSU-RPB1	256	218	NA	78	279	205	NA	271	hidden species	Microxyphiomyces vainioi	Pantropical	African	AF	X	Lebreton et al
yes	Microxyphiomyces_aff-demoulinii-2_EL2382a_NewCaledonia_mtSSU	linked								hidden species	Microxyphiomyces demoulinii	Afr-Australian	Australian	EP		Lebreton et al
yes	Microxyphiomyces_aff-demoulinii-2_EL2382a-EL1959b_NewCaledonia_mtSSU-RPB1	257	219	NA	78	276	206	NA	272	hidden species	Microxyphiomyces demoulinii	Afr-Australian	Australian	EP	257	Lebreton et al
no	Microxyphiomyces_aff-demoulinii-3_EL2473a_Taiwan_mtSSU	258	220	NA	78	280	207	NA	273	hidden species	Microxyphiomyces demoulinii	Afr-Australian	IndoMalesian	EP	258	Lebreton et al
no	Microxyphiomyces_aff-demoulinii-3_EL2428a_Taiwan_mtSSU	258	220	NA	78	280	207	NA	273	hidden species	Microxyphiomyces demoulinii	Afr-Australian	IndoMalesian	EP	X	Lebreton et al
no	Microxyphiomyces_aff-demoulinii-3_EL2429a_Taiwan_mtSSU	258	220	NA	78	280	207	NA	273	hidden species	Microxyphiomyces demoulinii	Afr-Australian	IndoMalesian	EP	X	Lebreton et al
no	Gyalideopsis_applanata_22165_Brazil_LSU	259	221	84	NA	281	NA	228	274	confirmed	Gyalideopsis applanata	Austr-Neotropical	Neotropics	NE	259	Genbank
no	Echinoplaca_sterile-1_EL1488b_Guadeloupe_mtSSU	260	222	NA	79	282	208	NA	275	unidentified		Neotropics	Neotropics	NE	X	Lebreton et al
no	Echinoplaca_sterile-1_EL1487_Guadeloupe_mtSSU-LSU	260	222	85	79	282	208	229	275	unidentified		Neotropics	Neotropics	NE	260	Lebreton et al
no	Gyalideopsis_spec-3_EL1743a_Madeira_mtSSU	261	223	NA	80	283	209	NA	276	unidentified		Holarctic	Holarctic	TH	261	Lebreton et al
no	Bezerroplaca_aff-lucernifera-1_LOT35006C_Peru_mtSSU	262	224	NA	81	284	210	NA	277	hidden species	Bezerroplaca lucernifera	Neotropics	Neotropics	NE	262	Lebreton et al
no	Bezerroplaca_aff-lucernifera-3_22938_Cuba_LSU	263	225	86	NA	285	NA	330	278	hidden species	Bezerroplaca lucernifera	Neotropics	Neotropics	NE	263	Genbank
no	Bezerroplaca_aff-lucernifera-2_EL2348a_Guadeloupe_LSU-RPB1	264	226	87	NA	286	NA	331	279	hidden species	Bezerroplaca lucernifera	Neotropics	Neotropics	NE	264	Lebreton et al
no	Bezerroplaca_lucernifera_22910_CostaRica_LSU	265	227	88	NA	287	NA	332	280	confirmed	Bezerroplaca lucernifera	Neotropics	Neotropics	NE	X	Genbank
no	Bezerroplaca_lucernifera_sample-no-59a_CostaRica_mtSSU-LSU	265	227	88	81	287	211	332	280	confirmed	Bezerroplaca lucernifera	Neotropics	Neotropics	NE	265	Genbank
no	Echinoplaca_spec-6_EL2340a_Guadeloupe_LSU-RPB1	266	228	89	NA	288	NA	333	281	unidentified		Neotropics	Neotropics	NE	266	Lebreton et al
no	Echinoplaca_spec-7_LOT35403B_Colombia_mtSSU-RPB1	267	229	NA	82	289	212	NA	282	unidentified		Neotropics	Neotropics	NE	267	Lebreton et al
no	Echinoplaca_spec-8_EL68a_Guadeloupe_mtSSU-LSU	268	231	90	83	291	214	334	284	unidentified		Neotropics	Neotropics	NE	269	Lebreton et al
no	Gyalideopsis_aff-applanata-1_LOT35006D_Peru_mtSSU	269	230	NA	83	290	213	NA	283	new species		Neotropics	Neotropics	NE	268	Lebreton et al
no	Gomphillus_americanus_MH887484_USA_LSU	270	232	91	NA	292	NA	335	285	confirmed	Gomphillus americanus	Holarctic	Holarctic	NEARC	X	Genbank
no	Gomphillus_americanus_Lendemer45954_USA_mtSSU-LSU	270	232	91	84	292	215	335	285	confirmed	Gomphillus americanus	Holarctic	Holarctic	NEARC	270	Genbank
no	Gomphillus_calycioides_DNA4014_Scotland_mtSSU-LSU	271	233	92	85	293	216	336	286	confirmed	Gomphillus calycioides	Holarctic	Holarctic	NEARC	271	Genbank
no	Gomphillus_calycioides_MK318271-MH887485_USA_mtSSU-LSU	271	233	92	85	293	216	336	286	confirmed	Gomphillus calycioides	Holarctic	Holarctic	NEARC	X	Genbank
no	Gomphillus_aff-hyalinus_sample-no-101_CostaRica_mtSSU-LSU	272	234	93	86	294	217	337	287	hidden species	Gomphillus hyalinus	Neotropics	Neotropics	NE	272	Genbank
no	Gomphillus_hyalinus_EL2294_Guadeloupe_mtSSU-LSU	273	235	94	86	295	218	338	288	confirmed	Gomphillus hyalinus	Neotropics	Neotropics	NE	273	Lebreton et al
no	Gomphillus_hyalinus_EL2290_Guadeloupe_LSU-RPB1	273	235	94	86	295	218	338	288	confirmed	Gomphillus hyalinus	Neotropics	Neotropics	NE	273-2	Lebreton et al
no	Gomphillus_hyalinus_EL2289_Guadeloupe_LSU-RPB1	273	235	94	NA	295	NA	338	288	confirmed	Gomphillus hyalinus	Neotropics	Neotropics	NE	X	Lebreton et al
no	Echinoplaca_aff-epiphylla-3_ECHEPI1977_Australia_RPB1	274	236	NA	NA	296	NA	NA	289	hidden species	Echinoplaca epiphylla	Pantropical	Australian	EP	274	Genbank
no	Echinoplaca_aff-epiphylla-1_EL1580a_Guadeloupe_mtSSU-LSU	275	237	95	87	297	219	339	290	hidden species	Echinoplaca epiphylla	Pantropical	Neotropics	NE	275	Lebreton et al
yes	Echinoplaca_aff-epiphylla-1_EL1588b_Guadeloupe_RPB1	linked								hidden species	Echinoplaca epiphylla	Pantropical	Neotropics	NE		Lebreton et al
yes	Echinoplaca_aff-epiphylla-1_EL1583a-EL1588b_Guadeloupe_mtSSU-RPB1	275	237	NA	87	297	219	NA	290	hidden species	Echinoplaca epiphylla	Pantropical	Neotropics	NE	275-2	Lebreton et al
no	Echinoplaca_aff-epiphylla-1_EL191b_Guadeloupe_mtSSU	275	237	NA	87	297	219	NA	290	hidden species	Echinoplaca epiphylla	Pantropical	Neotropics	NE	X	Lebreton et al
no	Echinoplaca_aff-epiphylla-1_22870_Brazil_mtSSU	275	237	NA	87	297	219	NA	290	hidden species	Echinoplaca epiphylla	Pantropical	Neotropics	NE	X	Genbank
no	Echinoplaca_aff-epiphylla-1_23003_Brazil_mtSSU-LSU	275	237	95	87	297	219	339	290	hidden species	Echinoplaca epiphylla	Pantropical	Neotropics	NE	X	Genbank
no	Echinoplaca_aff-epiphylla-1_22118A_Brazil_mtSSU	275	237	NA	87	297	219	NA	290	hidden species	Echinoplaca epiphylla	Pantropical	Neotropics	NE	X	Genbank
no	Echinoplaca_aff-epiphylla-1_23004_Brazil_mtSSU-LSU	275	237	95	87	297	219	339	290	hidden species	Echinoplaca epiphylla	Pantropical	Neotropics	NE	X	Genbank
no	Echinoplaca_aff-epiphylla-1_EL64b_Guadeloupe_LSU	275	237	95	NA	297	NA	339	290	hidden species	Echinoplaca epiphylla	Pantropical	Neotropics	NE	X	Lebreton et al
no	Echinoplaca_aff-epiphylla-2_Baloch-CR057_CostaRica_mtSSU	276	238	NA	88	298	220	NA	291	hidden species	Echinoplaca epiphylla	Pantropical	Neotropics	NE	276	Genbank
no	Echinoplaca_epiphylla_DE22043A_Mayotte_mtSSU-LSU	277	239	96	89	299	221	340	292	confirmed	Echinoplaca epiphylla	Pantropical	Pantropical	AF	X	Lebreton et al
no	Echinoplaca_epiphylla_22873_Brazil_mtSSU-LSU	277	239	96	89	299	221	340	292	confirmed	Echinoplaca epiphylla	Pantropical	Pantropical	NE	X	Genbank
no	Echinoplaca_epiphylla_sample-no-M13_Mexico_mtSSU-LSU	277	239	96	89	299	221	340	292	confirmed	Echinoplaca epiphylla	Pantropical	Pantropical	NE	X	Genbank
no	Echinoplaca_epiphylla_22855_Brazil_mtSSU-LSU	277	239	96	89	299	221	340	292	confirmed	Echinoplaca epiphylla	Pantropical	Pantropical	NE	277	Genbank
no	Echinoplaca_epiphylla_22846_Brazil_mtSSU-LSU	277	239	96	89	299	221	340	292	confirmed	Echinoplaca epiphylla	Pantropical	Pantropical	NE	X	Genbank
no	Echinoplaca_epiphylla_22863_Brazil_mtSSU-LSU	277	239	96	89	299	221	340	292	confirmed	Echinoplaca epiphylla	Pantropical	Pantropical	NE	X	Genbank
no	Echinoplaca_epiphylla_22047_Brazil_mtSSU-LSU	277	239	96	89	299	221	340	292	confirmed	Echinoplaca epiphylla	Pantropical	Pantropical	NE	X	Genbank
no	Echinoplaca_epiphylla_22103_Brazil_mtSSU	277	239	NA	89	299	221	NA	292	confirmed	Echinoplaca epiphylla	Pantropical	Pantropical	NE	X	Genbank
no	Echinoplaca_epiphylla_EL1859a_NewCaledonia_mtSSU	277	239	NA	89	299	221	NA	292	confirmed	Echinoplaca epiphylla	Pantropical	Pantropical	EP	X	Lebreton et al
no	Echinoplaca_epiphylla_23002_Brazil_LSU	277	239	96	NA	299	NA	340	292	confirmed	Echinoplaca epiphylla	Pantropical	Pantropical	NE	X	Genbank
no	Echinoplaca_epiphylla_22080_Brazil_mtSSU-LSU	277	239	96	89	299	221	340	292	confirmed	Echinoplaca epiphylla	Pantropical	Pantropical	NE	X	Genbank
no	Echinoplaca_epiphylla_22092_Brazil_mtSSU-LSU	277	239	96	89	299	221	340	292	confirmed	Echinoplaca epiphylla	Pantropical	Pantropical	NE	X	Genbank
no	Echinoplaca_epiphylla_22038_Brazil_mtSSU-LSU	277	239	96	89	299	221	340	292	confirmed	Echinoplaca epiphylla	Pantropical	Pantropical	NE	X	Genbank
no	Echinoplaca_epiphylla_22851_Brazil_mtSSU-LSU	277	239	96	89	299	221	340	292	confirmed	Echinoplaca epiphylla	Pantropical	Pantropical	NE	X	Genbank
no	Echinoplaca_epiphylla_23094_Brazil_mtSSU-LSU	277	239	96	89	299	221	340	292	confirmed	Echinoplaca epiphylla	Pantropical	Pantropical	NE	X	Genbank
no	Echinoplaca_epiphylla_22852_Brazil_mtSSU-LSU	277	239	96	89	299	221	340	292	confirmed	Echinoplaca epiphylla	Pantropical	Pantropical	NE	X	Genbank
no	Echinoplaca_epiphylla_22854_Brazil_mtSSU-LSU	277	239	96	89	299	221	340	292	confirmed	Echinoplaca epiphylla	Pantropical	Pantropical	NE	X	Genbank
no	Gyalideopsis_napoensis_sample-no-103_CostaRica_mtSSU-LSU	278	242	97	91	302	223	341	295	confirmed	Gyalideopsis napoensis	Neotropics	Neotropics	NE	280	Genbank
no	Gyalideopsis_spec-nova-5_LOT37032_Colombia_mtSSU-LSU-RPB1	279	244	98	93	303	225	342	297	new species		Neotropics	Neotropics	NE	282	Lebreton et al
no	Aptrootidea_aff-atrofusca_LOT35006B_Peru_mtSSU	280	243	NA	92	303	224	NA	296	new species		Neotropics	Neotropics	NE	281	Lebreton et al
no	Aderkomyces_gomezii_LOT37050B_Colombia_mtSSU-RPB1	281	240	NA	90	300	222	NA	293	confirmed	Aderkomyces gomezii	Neotropics	Neotropics	NE	278	Lebreton et al
no	Aderkomyces_aff-gomezii_LOT37048A_Colombia_mtSSU-RPB1	282	241	NA	90	301	222	NA	294	hidden species	Aderkomyces gomezii	Neotropics	Neotropics	NE	279	Lebreton et al
no	Aderkomyces_aff-gomezii_LOT37006G_Colombia_mtSSU-RPB1	282	241	NA	90	301	222	NA	294	hidden species	Aderkomyces gomezii	Neotropics	Neotropics	NE	X	Lebreton et al
no	Sporocybomyces_leucomuralis_LOT37006A_Colombia_mtSSU-LSU-RPB1	283	245	99	94	304	226	343	298	confirmed	Sporocybomyces leucomuralis	Neotropics	Neotropics	NE	283	Lebreton et al
no	Sporocybomyces_aff-leucotrichoides-1_LOT37006H_Colombia_mtSSU-LSU-RPB1	284	246	100	95	305	227	344	299	hidden species	Sporocybomyces leucotrichoides	Pantropical	Neotropics	NE	284	Lebreton et al
no	Sporocybomyces_aff-leucotrichoides-4_22013_Brazil_LSU	285	250	105	NA	306	NA	345	300	hidden species	Sporocybomyces leucotrichoides	Pantropical	Neotropics	NE	X	Genbank
no	Sporocybomyces_aff-leucotrichoides-3_22040_Brazil_LSU	286	249	105	NA	306	NA	345	300	hidden species	Sporocybomyces leucotrichoides	Pantropical	Neotropics	NE	287	Genbank
no	Sporocybomyces_aff-leucotrichoides-2_23008_Brazil_mtSSU-LSU	287	248	104	96	306	228	345	300	hidden species	Sporocybomyces leucotrichoides	Pantropical	Neotropics	NE	286	Genbank
no	Sporocybomyces_aff-leucotrichoides-1_22886_Brazil_LSU	288	247	103	NA	306	NA	345	300	hidden species	Sporocybomyces leucotrichoides	Pantropical	Neotropics	NE	X	Genbank
no	Sporocybomyces_aff-leucotrichoides-1_EL1583c_Guadeloupe_mtSSU-LSU-RPB1	288	247	103	96	306	228	345	300	hidden species	Sporocybomyces leucotrichoides	Pantropical	Neotropics	NE	285	Lebreton et al
no	Sporocybomyces_aff-leucotrichoides-1_22154_Brazil_LSU	288	247	101	NA	306	NA	345	300	hidden species	Sporocybomyces leucotrichoides	Pantropical	Neotropics	NE	X	Genbank
no	Sporocybomyces_aff-leucotrichoides-1_22046_Brazil_mtSSU-LSU	288	247	102	96	306	228	345	300	hidden species	Sporocybomyces leucotrichoides	Pantropical	Neotropics	NE	X	Genbank
no	Sporocybomyces_aff-leucotrichoides-1_sample-no-18_CostaRica_mtSSU-LSU	288	247	102	96	306	228	345	300	hidden species	Sporocybomyces leucotrichoides	Pantropical	Neotropics	NE	X	Genbank
no	Sporocybomyces_aff-leucotrichoides-1_23010_Brazil_LSU	288	247	102	NA	306	NA	345	300	hidden species	Sporocybomyces leucotrichoides	Pantropical	Neotropics	NE	X	Genbank
no	Sporocybomyces_aff-leucotrichoides-1_23009_Brazil_LSU	288	247	102	NA	306	NA	345	300	hidden species	Sporocybomyces leucotrichoides	Pantropical	Neotropics	NE	X	Genbank
no	Sporocybomyces_aff-leucotrichoides-1_23007_Brazil_LSU	288	247	102	NA	306	NA	345	300	hidden species	Sporocybomyces leucotrichoides	Pantropical	Neotropics	NE	X	Genbank
no	Sporocybomyces_aff-leucotrichoides-1_EL987b_Guadeloupe_mtSSU-LSU	288	247	102	96	306	228	345	300	hidden species	Sporocybomyces leucotrichoides	Pantropical	Neotropics	NE	X	Lebreton et al
no	Sporocybomyces_aff-leucotrichoides-1_EL916c_Guadeloupe_mtSSU	288	247	NA	96	306	228	NA	300	hidden species	Sporocybomyces leucotrichoides	Pantropical	Neotropics	NE	X	Lebreton et al
no	Sporocybomyces_aff-leucotrichoides-1_EL692c_Guadeloupe_mtSSU	288	247	NA	96	306	228	NA	300	hidden species	Sporocybomyces leucotrichoides	Pantropical	Neotropics	NE	X	Lebreton et al
no	Sporocybomyces_aff-leucotrichoides-4_22030_Brazil_mtSSU-LSU	285	250	105	97	306	229	345	300	hidden species	Sporocybomyces leucotrichoides	Pantropical	Neotropics	NE	X	Genbank
no	Sporocybomyces_aff-leucotrichoides-4_22845_Brazil_LSU	285	250	105	NA	306	NA	345	300	hidden species	Sporocybomyces leucotrichoides	Pantropical	Neotropics	NE	X	Genbank
no	Sporocybomyces_aff-leucotrichoides-4_EL951a_Guadeloupe_mtSSU-LSU-RPB1	285	250	105	97	306	229	345	300	hidden species	Sporocybomyces leucotrichoides	Pantropical	Neotropics	NE	288	Lebreton et al
no	Sporocybomyces_aff-leucotrichoides-4_EL653c_Guadeloupe_mtSSU-LSU	285	250	105	97	306	229	345	300	hidden species	Sporocybomyces leucotrichoides	Pantropical	Neotropics	NE	X	Lebreton et al
no	Sporocybomyces_leucotrichoides_DE26841B_Madagascar_mtSSU-LSU-RPB1	289	251	106	97	306	229	345	300	confirmed	Sporocybomyces leucotrichoides	Pantropical	Pantropical	AF	289	Lebreton et al
no	Sporocybomyces_leucotrichoides_DE27031A_Madagascar_mtSSU-LSU	289	251	106	97	306	229	345	300	confirmed	Sporocybomyces leucotrichoides	Pantropical	Pantropical	AF	X	Lebreton et al
no	Sporocybomyces_leucotrichoides_DE21969A_Mayotte_mtSSU-LSU-RPB1	289	251	106	97	306	229	345	300	confirmed	Sporocybomyces leucotrichoides	Pantropical	Pantropical	AF	X	Lebreton et al
no	Sporocybomyces_leucotrichoides_EL2344a_Guadeloupe_mtSSU	289	251	NA	97	306	229	NA	300	confirmed	Sporocybomyces leucotrichoides	Pantropical	Pantropical	NE	X	Lebreton et al
no	Sporocybomyces_leucotrichoides_EL1935a_NewCaledonia_mtSSU-LSU-RPB1	289	251	106	97	306	229	345	300	confirmed	Sporocybomyces leucotrichoides	Pantropical	Pantropical	EP	X	Lebreton et al
no	Sporocybomyces_leucotrichoides_EL2208a_NewCaledonia_mtSSU	289	251	NA	97	306	229	NA	300	confirmed	Sporocybomyces leucotrichoides	Pantropical	Pantropical	EP	X	Lebreton et al
no	Sporocybomyces_leucotrichoides_EL2211a_NewCaledonia_mtSSU	289	251	NA	97	306	229	NA	300	confirmed	Sporocybomyces leucotrichoides	Pantropical	Pantropical	EP	X	Lebreton et al
no	Sporocybomyces_leucotrichoides_EL1952a_NewCaledonia_LSU	289	251	106	NA	306	NA	345	300	confirmed	Sporocybomyces leucotrichoides	Pantropical	Pantropical	EP	X	Lebreton et al
no	Sporocybomyces_leucotrichoides_EL2210a_NewCaledonia_mtSSU-LSU-RPB1	289	251	106	97	306	229	345	300	confirmed	Sporocybomyces leucotrichoides	Pantropical	Pantropical	EP	X	Lebreton et al
no	Sporocybomyces_leucotrichoides_EL1955a_NewCaledonia_LSU	289	251	106	NA	306	NA	345	300	confirmed	Sporocybomyces leucotrichoides	Pantropical	Pantropical	EP	X	Lebreton et al
no	Sporocybomyces_leucotrichoides_EL2475a_Taiwan_mtSSU-LSU	289	251	106	97	306	229	345	300	confirmed	Sporocybomyces leucotrichoides	Pantropical	Pantropical	EP	X	Lebreton et al
no	Sporocybomyces_leucotrichoides_EL2424a_Taiwan_mtSSU	289	251	NA	97	306	229	NA	300	confirmed	Sporocybomyces leucotrichoides	Pantropical	Pantropical	EP	X	Lebreton et al
no	Sporocybomyces_leucotrichoides_EL2498b_Taiwan_mtSSU-LSU-RPB1	289	251	106	97	306	229	345	300	confirmed	Sporocybomyces leucotrichoides	Pantropical	Pantropical	EP	X	Lebreton et al
no	Sporocybomyces_leucotrichoides_EL2480b_Taiwan_mtSSU	289	251	NA	97	306	229	NA	300	confirmed	Sporocybomyces leucotrichoides	Pantropical	Pantropical	EP	X	Lebreton et al
no	Sporocybomyces_leucotrichoides_EL2711a_Taiwan_mtSSU-LSU	289	251	106	97	306	229	345	300	confirmed	Sporocybomyces leucotrichoides	Pantropical	Pantropical	EP	X	Lebreton et al
no	Sporocybomyces_leucotrichoides_EL2485a_Taiwan_LSU	289	251	106	NA	306	NA	345	300	confirmed	Sporocybomyces leucotrichoides	Pantropical	Pantropical	EP	X	Lebreton et al
no	Sporocybomyces_leucotrichoides_EL2474a_Taiwan_mtSSU-LSU-RPB1	289	251	106	97	306	229	345	300	confirmed	Sporocybomyces leucotrichoides	Pantropical	Pantropical	EP	X	Lebreton et al
no	Sporocybomyces_leucotrichoides_EL2553a_Taiwan_mtSSU-LSU-RPB1	289	251	106	97	306	229	345	300	confirmed	Sporocybomyces leucotrichoides	Pantropical	Pantropical	EP	X	Lebreton et al
no	Sporocybomyces_leucotrichoides_EL2530a_Taiwan_LSU	289	251	106	NA	306	NA	345	300	confirmed	Sporocybomyces leucotrichoides	Pantropical	Pantropical	EP	X	Lebreton et al
no	Sporocybomyces_leucotrichoides_EL2547a_Taiwan_mtSSU-LSU	289	251	106	97	306	229	345	300	confirmed	Sporocybomyces leucotrichoides	Pantropical	Pantropical	EP	X	Lebreton et al
no	Echinoplaca_aff-incrustatociliata-2_EL1928a_NewCaledonia_mtSSU-LSU-RPB1	290	255	108	100	310	233	347	304	new species		Australian	Australian	EP	293	Lebreton et al
no	Echinoplaca_aff-incrustatociliata-3_EL1695a_NewCaledonia_mtSSU	291	252	NA	98	307	230	NA	301	new species		Australian	Australian	EP	290	Lebreton et al
no	Echinoplaca_aff-incrustatociliata-3_EL1962a_NewCaledonia_LSU	292	256	109	NA	311	NA	348	305	new species		Australian	Australian	EP	X	Lebreton et al
no	Echinoplaca_aff-incrustatociliata-3_EL1917a_NewCaledonia_LSU-RPB1	292	256	109	NA	311	NA	348	305	new species		Australian	Australian	EP	294	Lebreton et al
no	Echinoplaca_aff-incrustatociliata-1_EL2532a_Taiwan_mtSSU-LSU-RPB1	293	257	110	101	313	234	349	306	new species		IndoMalesian	IndoMalesian	EP	295	Lebreton et al
no	Echinoplaca_aff-incrustatociliata-1_EL2531b_Taiwan_mtSSU	293	257	NA	101	312	234	NA	306	new species		IndoMalesian	IndoMalesian	EP	X	Lebreton et al
no	Echinoplaca_aff-incrustatociliata-1_EL2556b_Taiwan_mtSSU	293	257	NA	101	313	234	NA	306	new species		IndoMalesian	IndoMalesian	EP	X	Lebreton et al
no	Echinoplaca_aff-incrustatociliata-1_EL2496a_Taiwan_LSU-RPB1	293	257	110	NA	313	NA	349	306	new species		IndoMalesian	IndoMalesian	EP	X	Lebreton et al
no	Echinoplaca_aff-incrustatociliata-1_EL2403a_Taiwan_mtSSU-LSU	293	257	110	101	313	234	349	306	new species		IndoMalesian	IndoMalesian	EP	X	Lebreton et al
no	Echinoplaca_aff-incrustatociliata-1_EL2488a_Taiwan_mtSSU-LSU	293	257	110	101	313	234	349	306	new species		IndoMalesian	IndoMalesian	EP	X	Lebreton et al
no	Echinoplaca_aff-incrustatociliata-5-1_EL2492c_Taiwan_mtSSU	294	258	NA	102	314	235	NA	307	hidden species	Echinoplaca spec nova [incrustatociliata 5]	IndoMalesian	IndoMalesian	EP	296	Lebreton et al
no	Echinoplaca_aff-incrustatociliata-5-2_EL2448a_Taiwan_mtSSU-LSU-RPB1	295	259	111	102	315	236	350	308	hidden species	Echinoplaca spec nova [incrustatociliata 5]	IndoMalesian	IndoMalesian	EP	297	Lebreton et al
no	Echinoplaca_aff-incrustatociliata-5_EL2223a_Reunion_mtSSU-LSU-RPB1	296	260	111	103	316	237	350	309	new species		Pantropical	African	AF	298	Lebreton et al
no	Echinoplaca_aff-incrustatociliata-5_EL2468a_Taiwan_mtSSU-LSU	296	260	111	103	316	237	350	309	new species		Pantropical	IndoMalesian	EP	X	Lebreton et al
no	Echinoplaca_aff-incrustatociliata-5_EL1913a_NewCaledonia_LSU	296	260	111	NA	316	NA	350	309	new species		Pantropical	Australian	EP	X	Lebreton et al
no	Echinoplaca_aff-incrustatociliata-5_EL2019a_NewCaledonia_LSU-RPB1	296	260	111	NA	316	NA	350	309	new species		Pantropical	Australian	EP	X	Lebreton et al
no	Echinoplaca_aff-incrustatociliata-5_EL2685a_Taiwan_LSU-RPB1	296	260	111	NA	316	NA	350	309	new species		Pantropical	IndoMalesian	EP	X	Lebreton et al
no	Echinoplaca_aff-incrustatociliata-5_EL2686a_Taiwan_LSU-RPB1	296	260	111	NA	316	NA	350	309	new species		Pantropical	IndoMalesian	EP	X	Lebreton et al
no	Echinoplaca_aff-incrustatociliata-5_EL2445a_Taiwan_mtSSU-LSU	296	260	111	103	316	237	350	309	new species		Pantropical	IndoMalesian	EP	X	Lebreton et al
no	Echinoplaca_aff-incrustatociliata-5_EL2397a_Taiwan_mtSSU-LSU-RPB1	296	260	111	103	316	237	350	309	new species		Pantropical	IndoMalesian	EP	X	Lebreton et al
no	Echinoplaca_aff-incrustatociliata-5_EL2434a_Taiwan_mtSSU-LSU	296	260	111	103	316	237	350	309	new species		Pantropical	IndoMalesian	EP	X	Lebreton et al
no	Echinoplaca_aff-incrustatociliata-5_EL2433a_Taiwan_mtSSU-LSU	296	260	111	103	316	237	350	309	new species		Pantropical	IndoMalesian	EP	X	Lebreton et al
no	Gyalideopsis_aptrootii_Caceres42034_Brazil_mtSSU	297	253	NA	99	308	231	NA	302	confirmed	Gyalideopsis aptrootii	Neotropics	Neotropics	NE	291	Lebreton et al
no	Clypeoria_japonica_EL2110_NewCaledonia_mtSSU-LSU-RPB1	298	254	107	99	309	232	346	303	confirmed	Clypeoria japonica	Australian	Australian	EP	292	Lebreton et al
no	Arthotheliopsis_tricharioides_22086_Brazil_mtSSU-LSU	299	261	112	104	318	239	351	310	confirmed	Arthotheliopsis tricharioides	Neotropics	Neotropics	NE	X	Genbank
no	Arthotheliopsis_tricharioides_EL2368d_Guadeloupe_mtSSU-LSU-RPB1	299	261	112	104	317	238	351	310	confirmed	Arthotheliopsis tricharioides	Neotropics	Neotropics	NE	299	Lebreton et al
no	Echinoplaca_spec-11_DE26720B_Madagascar_mtSSU-RPB1	300	262	NA	105	319	240	NA	311	unidentified		African	African	AF	300	Lebreton et al
no	Arthotheliopsis_spec-nova-1_EL1964a_NewCaledonia_mtSSU-LSU-RPB1	301	263	113	105	320	241	351	312	new species		Australian	Australian	EP	301	Lebreton et al
no	Verruciplaca_spec-nova-1_22893_Panama_LSU	302	265	115	NA	322	NA	351	314	new species		Neotropics	Neotropics	NE	303	Genbank
no	Verruciplaca_spec-nova-3_DE27189E_Madagascar_mtSSU-RPB1	303	266	NA	107	323	243	NA	315	new species		African	African	AF	304	Lebreton et al
no	Verruciplaca_spec-nova-3_DE14MA17B_Madagascar_mtSSU-RPB1	303	266	NA	107	324	243	NA	315	new species		African	African	AF	X	Lebreton et al
no	Verruciplaca_calcarea_LOT35403A_Colombia_mtSSU-RPB1	304	267	NA	108	325	244	NA	316	confirmed	Verruciplaca calcarea	Neotropics	Neotropics	NE	305	Lebreton et al
no	Verruciplaca_calcarea_22199_Brazil_LSU	304	267	116	NA	325	NA	351	316	confirmed	Verruciplaca calcarea	Neotropics	Neotropics	NE	X	Genbank
no	Verruciplaca_calcarea_22200_Brazil_mtSSU-LSU	304	267	116	108	325	244	351	316	confirmed	Verruciplaca calcarea	Neotropics	Neotropics	NE	X	Genbank
no	Verruciplaca_calcarea_22198_Brazil_mtSSU-LSU	304	267	116	108	325	244	351	316	confirmed	Verruciplaca calcarea	Neotropics	Neotropics	NE	X	Genbank
no	Verruciplaca_aff-verrucifera-1_Aptroot56397b_Brazil_LSU	305	268	117	NA	326	NA	351	317	hidden species	Verruciplaca verrucifera	Neotropics	Neotropics	NE	306	Lebreton et al
no	Verruciplaca_aff-verrucifera-2_EL964a_Guadeloupe_mtSSU-LSU-RPB1	306	269	117	109	327	245	351	318	hidden species	Verruciplaca verrucifera	Neotropics	Neotropics	NE	307	Lebreton et al
no	Verruciplaca_aff-verrucifera-3_22064_Brazil_LSU	307	273	119	NA	333	NA	351	323	hidden species	Verruciplaca verrucifera	Neotropics	Neotropics	NE	X	Genbank
no	Verruciplaca_spec-nova-2_EL2350a2_Guadeloupe_mtSSU	308	270	NA	110	328	246	NA	319	new species		Neotropics	Neotropics	NE	X	Lebreton et al
no	Verruciplaca_spec-nova-2_23023_Guatemala_mtSSU-LSU	308	270	118	110	328	246	351	319	new species		Neotropics	Neotropics	NE	308	Genbank
no	Verruciplaca_spec-nova-2_22825_Guatemala_LSU	308	270	118	NA	328	NA	351	319	new species		Neotropics	Neotropics	NE	X	Genbank
no	Verruciplaca_verrucifera_EL1684a_CostaRica_mtSSU-LSU-RPB1	309	271	118	111	329	247	351	320	confirmed	Verruciplaca verrucifera	Neotropics	Neotropics	NE	309	Lebreton et al
no	Verruciplaca_aff-verrucifera-4_EL63a_Guadeloupe_mtSSU-LSU	310	272	119	111	330	248	351	321	hidden species	Verruciplaca verrucifera	Neotropics	Neotropics	NE	310	Lebreton et al
no	Verruciplaca_aff-verrucifera-5_EL1162a_Guadeloupe_mtSSU-LSU-RPB1	311	272	119	111	332	249	351	322	hidden species	Verruciplaca verrucifera	Neotropics	Neotropics	NE	311	Lebreton et al
no	Verruciplaca_aff-verrucifera-5_EL1179_Guadeloupe_mtSSU	311	272	NA	111	331	249	NA	322	hidden species	Verruciplaca verrucifera	Neotropics	Neotropics	NE	X	Lebreton et al
no	Verruciplaca_aff-verrucifera-5_EL1163a_Guadeloupe_mtSSU-LSU	311	272	119	111	332	249	351	322	hidden species	Verruciplaca verrucifera	Neotropics	Neotropics	NE	X	Lebreton et al
no	Verruciplaca_aff-verrucifera-6_22068_Brazil_mtSSU-LSU	307	273	119	111	333	250	351	323	hidden species	Verruciplaca verrucifera	Neotropics	Neotropics	NE	X	Genbank
no	Verruciplaca_aff-verrucifera-6_EL1511a_Guadeloupe_mtSSU-LSU-RPB1	307	273	119	111	333	250	351	323	hidden species	Verruciplaca verrucifera	Neotropics	Neotropics	NE	X	Lebreton et al
no	Verruciplaca_aff-verrucifera-6_22069_Brazil_mtSSU-LSU	307	273	119	111	333	250	351	323	hidden species	Verruciplaca verrucifera	Neotropics	Neotropics	NE	X	Genbank
no	Verruciplaca_aff-verrucifera-6_22025_Brazil_mtSSU	307	273	NA	111	333	250	NA	323	hidden species	Verruciplaca verrucifera	Neotropics	Neotropics	NE	X	Genbank
no	Verruciplaca_aff-verrucifera-6_22001_Brazil_mtSSU-LSU	307	273	119	111	333	250	351	323	hidden species	Verruciplaca verrucifera	Neotropics	Neotropics	NE	X	Genbank
no	Verruciplaca_aff-verrucifera-6_EL782a_Guadeloupe_mtSSU-LSU-RPB1	307	273	119	111	333	250	351	323	hidden species	Verruciplaca verrucifera	Neotropics	Neotropics	NE	312	Lebreton et al
no	Verruciplaca_aff-verrucifera-6_EL1021a_Guadeloupe_mtSSU-LSU	307	273	119	111	333	250	351	323	hidden species	Verruciplaca verrucifera	Neotropics	Neotropics	NE	X	Lebreton et al
no	Verruciplaca_aff-verrucifera-6_EL9a_Guadeloupe_LSU	307	273	119	NA	333	NA	351	323	hidden species	Verruciplaca verrucifera	Neotropics	Neotropics	NE	X	Lebreton et al
no	Verruciplaca_aff-verrucifera-6_EL1514_Guadeloupe_mtSSU-LSU	307	273	119	111	333	250	351	323	hidden species	Verruciplaca verrucifera	Neotropics	Neotropics	NE	X	Lebreton et al
no	Gyalideopsis_haliotidiformis_Aptroot84404_Brazil_mtSSU-LSU	312	274	120	NA	334	NA	351	324	confirmed	Gyalideopsis haliotidiformis	Neotropics	Neotropics	NE	313	Lebreton et al
no	Aderkomyces_spec-nova-1_LOT35207A_Colombia_mtSSU-RPB1	313	276	NA	112	336	252	NA	326	new species		Neotropics	Neotropics	NE	315	Lebreton et al
no	Spinomyces_guatemalensis_LOT37006J_Colombia_mtSSU-LSU-RPB1	314	275	121	112	335	251	352	325	confirmed	Spinomyces guatemalensis	Neotropics	Neotropics	NE	314	Lebreton et al
no	Arthotheliopsis_corticola_Caceres40960_Brazil_mtSSU	315	277	NA	113	337	253	NA	327	confirmed	Arthotheliopsis corticola	Neotropics	Neotropics	NE	316	Lebreton et al
no	Psathyromyces_aff-heterellus-2_LOT35404A_Colombia_mtSSU-RPB1	316	278	NA	114	338	254	NA	328	hidden species	Psathyromyces heterellus	Neotropics	Neotropics	NE	317	Lebreton et al
no	Psathyromyces_aff-heterellus-1_23116_Brazil_mtSSU-LSU	317	279	122	115	340	255	353	329	hidden species	Psathyromyces heterellus	Neotropics	Neotropics	NE	X	Genbank
no	Psathyromyces_aff-heterellus-1_23163_Brazil_mtSSU-LSU	317	279	122	115	339	255	353	329	hidden species	Psathyromyces heterellus	Neotropics	Neotropics	NE	318	Genbank
no	Psathyromyces_heterellus_LOT35208A_Colombia_mtSSU-RPB1	318	280	NA	116	341	256	NA	330	confirmed	Psathyromyces heterellus	Neotropics	Neotropics	NE	X	Lebreton et al
no	Psathyromyces_heterellus_22012_Brazil_mtSSU	318	280	NA	116	341	256	NA	330	confirmed	Psathyromyces heterellus	Neotropics	Neotropics	NE	X	Genbank
no	Psathyromyces_heterellus_EL1559_Guadeloupe_mtSSU	318	280	NA	116	341	256	NA	330	confirmed	Psathyromyces heterellus	Neotropics	Neotropics	NE	X	Lebreton et al
no	Psathyromyces_heterellus_EL1529_Guadeloupe_mtSSU-LSU-RPB1	318	280	123	116	341	256	354	330	confirmed	Psathyromyces heterellus	Neotropics	Neotropics	NE	319	Lebreton et al
no	Psathyromyces_heterellus_EL1563_Guadeloupe_mtSSU-LSU-RPB1	318	280	123	116	341	256	354	330	confirmed	Psathyromyces heterellus	Neotropics	Neotropics	NE	X	Lebreton et al
no	Psathyromyces_heterellus_EL1527_Guadeloupe_mtSSU	318	280	NA	116	341	256	NA	330	confirmed	Psathyromyces heterellus	Neotropics	Neotropics	NE	X	Lebreton et al
no	Psathyromyces_heterellus_22077_Brazil_mtSSU-LSU	318	280	123	116	341	256	354	330	confirmed	Psathyromyces heterellus	Neotropics	Neotropics	NE	X	Genbank
no	Psathyromyces_heterellus_22028_Brazil_mtSSU-LSU	318	280	123	116	341	256	354	330	confirmed	Psathyromyces heterellus	Neotropics	Neotropics	NE	X	Genbank
no	Psathyromyces_heterellus_22157_Brazil_mtSSU-LSU	318	280	123	116	341	256	354	330	confirmed	Psathyromyces heterellus	Neotropics	Neotropics	NE	X	Genbank
no	Psathyromyces_heterellus_22939_Cuba_mtSSU	318	280	NA	116	341	256	NA	330	confirmed	Psathyromyces heterellus	Neotropics	Neotropics	NE	X	Genbank
no	Psathyromyces_heterellus_DNA7010_Brazil_mtSSU-LSU-RPB1	318	280	123	116	341	256	354	330	confirmed	Psathyromyces heterellus	Neotropics	Neotropics	NE	X	Genbank
no	Psathyromyces_heterellus_22062_Brazil_LSU	318	280	123	NA	341	NA	354	330	confirmed	Psathyromyces heterellus	Neotropics	Neotropics	NE	X	Genbank
no	Psathyromyces_heterellus_22097_Brazil_mtSSU-LSU	318	280	123	116	341	256	354	330	confirmed	Psathyromyces heterellus	Neotropics	Neotropics	NE	X	Genbank
no	Psathyromyces_heterellus_EL2374_Guadeloupe_mtSSU	318	280	NA	116	341	256	NA	330	confirmed	Psathyromyces heterellus	Neotropics	Neotropics	NE	X	Lebreton et al
no	Psathyromyces_heterellus_EL2378a_Guadeloupe_mtSSU	318	280	NA	116	341	256	NA	330	confirmed	Psathyromyces heterellus	Neotropics	Neotropics	NE	X	Lebreton et al
no	Psathyromyces_heterellus_22130_Brazil_mtSSU	318	280	NA	116	341	256	NA	330	confirmed	Psathyromyces heterellus	Neotropics	Neotropics	NE	X	Genbank
no	Psathyromyces_heterellus_EL1525_Guadeloupe_mtSSU	318	280	NA	116	341	256	NA	330	confirmed	Psathyromyces heterellus	Neotropics	Neotropics	NE	X	Lebreton et al
no	Psathyromyces_heterellus_Luecking001e_CostaRica_mtSSU-LSU	318	280	123	116	341	256	354	330	confirmed	Psathyromyces heterellus	Neotropics	Neotropics	NE	X	Lebreton et al
no	Psathyromyces_heterellus_EL655a_Guadeloupe_mtSSU-LSU	318	280	123	116	341	256	354	330	confirmed	Psathyromyces heterellus	Neotropics	Neotropics	NE	X	Lebreton et al
no	Psathyromyces_heterellus_EL1576a_Guadeloupe_mtSSU	318	280	NA	116	341	256	NA	330	confirmed	Psathyromyces heterellus	Neotropics	Neotropics	NE	X	Lebreton et al
no	Psathyromyces_heterellus_EL628a_Guadeloupe_mtSSU-LSU	318	280	123	116	341	256	354	330	confirmed	Psathyromyces heterellus	Neotropics	Neotropics	NE	X	Lebreton et al
no	Sipmanidea_neotropica_23143_Brazil_LSU	319	264	114	NA	321	NA	351	313	confirmed	Sipmanidea neotropica	Neotropics	Neotropics	NE	X	Genbank
no	Sipmanidea_neotropica_23016_Brazil_LSU	319	264	114	NA	321	NA	351	313	confirmed	Sipmanidea neotropica	Neotropics	Neotropics	NE	X	Genbank
no	Sipmanidea_neotropica_23017_Brazil_LSU	319	264	114	NA	321	NA	351	313	confirmed	Sipmanidea neotropica	Neotropics	Neotropics	NE	X	Genbank
no	Sipmanidea_neotropica_22085_Brazil_mtSSU-LSU	319	264	114	106	321	242	351	313	confirmed	Sipmanidea neotropica	Neotropics	Neotropics	NE	302	Genbank
no	Sipmanidea_neotropica_23144_Brazil_mtSSU	319	264	NA	106	321	242	NA	313	confirmed	Sipmanidea neotropica	Neotropics	Neotropics	NE	X	Genbank
no	Aderkomyces_spec-nova-2_23161_Brazil_LSU	320	281	124	NA	342	NA	355	331	new species		Neotropics	Neotropics	NE	320	Genbank
no	Aderkomyces_spec-nova-2_23162_Brazil_LSU	320	281	124	NA	342	NA	355	331	new species		Neotropics	Neotropics	NE	X	Genbank
no	Arthotheliopsis_serusiauxii_EL1017a_Guadeloupe_mtSSU-LSU-RPB1	321	282	125	117	343	257	356	332	confirmed	Arthotheliopsis serusiauxii	Neotropics	Neotropics	NE	321	Lebreton et al
no	Aderkomyces_spec-1_EL2420a_Taiwan_mtSSU-LSU-RPB1	322	283	125	117	344	258	356	333	unidentified		IndoMalesian	IndoMalesian	EP	322	Lebreton et al
no	Aderkomyces_spec-1_EL2430c_Taiwan_mtSSU	322	283	NA	117	344	258	NA	333	unidentified		IndoMalesian	IndoMalesian	EP	X	Lebreton et al
no	Aderkomyces_planicarpus_22055_Brazil_LSU	323	284	126	NA	345	NA	357	334	confirmed	Aderkomyces planicarpus	Neotropics	Neotropics	NE	X	Genbank
no	Aderkomyces_planicarpus_22179_Brazil_LSU	323	284	126	NA	345	NA	357	334	confirmed	Aderkomyces planicarpus	Neotropics	Neotropics	NE	323	Genbank
no	Aderkomyces_aff-couepiae-1_EL1214a_Guadeloupe_mtSSU	324	285	NA	118	346	259	NA	335	hidden species	Aderkomyces couepieae	Neotropics	Neotropics	NE	324	Lebreton et al
no	Aderkomyces_couepiae_LOT37047A_Colombia_mtSSU-RPB1	325	286	NA	118	347	260	NA	336	confirmed	Aderkomyces couepieae	Neotropics	Neotropics	NE	325	Lebreton et al
no	Aderkomyces_aff-couepiae-2_EL694b_Guadeloupe_mtSSU	326	287	NA	118	348	261	NA	337	hidden species	Aderkomyces couepieae	Neotropics	Neotropics	NE	X	Lebreton et al
no	Aderkomyces_aff-couepiae-2_EL608a_Guadeloupe_mtSSU-LSU-RPB1	326	287	127	118	348	261	357	337	hidden species	Aderkomyces couepieae	Neotropics	Neotropics	NE	326	Lebreton et al
no	Aderkomyces_aff-couepiae-2_EL616b_Guadeloupe_mtSSU-LSU	326	287	127	118	348	261	357	337	hidden species	Aderkomyces couepieae	Neotropics	Neotropics	NE	X	Lebreton et al
no	Aderkomyces_aff-couepiae-2_EL849a_Guadeloupe_mtSSU-LSU-RPB1	326	287	127	118	348	261	357	337	hidden species	Aderkomyces couepieae	Neotropics	Neotropics	NE	X	Lebreton et al
no	Gyalideopsis_aff-wesselsii_LOT26222_Peru_mtSSU	327	288	NA	119	349	262	NA	338	hidden species	Gyalideopsis wesselsii	Neotropics	Neotropics	NE	327	Lebreton et al
no	Aderkomyces_aff-papillferus-1_DE27044A_Madagascar_mtSSU-RPB1	328	289	NA	120	350	263	NA	339	hidden species	Aderkomyces papilliferus	Pantropical	African	AF	328	Lebreton et al
no	Aderkomyces_aff-papilliferus-2_LOT26503N_Peru_mtSSU	329	290	NA	121	351	264	NA	340	hidden species	Aderkomyces papilliferus	Pantropical	Neotropics	NE	329	Lebreton et al
no	Aderkomyces_papilliferus_22191_Brazil_LSU	330	291	128	NA	352	NA	358	341	confirmed	Aderkomyces papilliferus	Pantropical	Afr-Neotropics	NE	X	Genbank
no	Aderkomyces_papilliferus_DE27021A_Madagascar_LSU-RPB1	330	291	128	NA	352	NA	358	341	confirmed	Aderkomyces papilliferus	Pantropical	Afr-Neotropics	AF	330-2	Lebreton et al
no	Aderkomyces_dilatatus_DE26841C_Madagascar_LSU-RPB1	330	291	128	NA	352	NA	358	341	confirmed	Aderkomyces papilliferus	Pantropical	Afr-Neotropics	AF	X	Lebreton et al
no	Aderkomyces_papilliferus_DE27023A_Madagascar_LSU	330	291	128	NA	352	NA	358	341	confirmed	Aderkomyces papilliferus	Pantropical	Afr-Neotropics	AF	X	Lebreton et al
no	Aderkomyces_papilliferus_DE27113B_Madagascar_LSU-RPB1	330	291	128	NA	352	NA	358	341	confirmed	Aderkomyces papilliferus	Pantropical	Afr-Neotropics	AF	X	Lebreton et al
no	Aderkomyces_papilliferus_Caceres27789_Brazil_RPB1	330	291	NA	NA	352	NA	NA	341	confirmed	Aderkomyces papilliferus	Pantropical	Afr-Neotropics	NE	X	Lebreton et al
no	Aderkomyces_papilliferus_DE27044B_Madagascar_mtSSU-RPB1	330	291	NA	121	352	265	NA	341	confirmed	Aderkomyces papilliferus	Pantropical	Afr-Neotropics	AF	330	Lebreton et al
no	Aderkomyces_papilliferus_DE22359B_Mayotte_mtSSU-LSU	330	291	128	121	352	266	358	341	confirmed	Aderkomyces papilliferus	Pantropical	Afr-Neotropics	AF	X	Lebreton et al
no	Aderkomyces_papilliferus_EL1094a_Guadeloupe_mtSSU-RPB1	330	291	NA	121	352	266	NA	341	confirmed	Aderkomyces papilliferus	Pantropical	Afr-Neotropics	NE	X	Lebreton et al
no	Aderkomyces_papilliferus_EL1022a_Guadeloupe_mtSSU	330	291	NA	121	352	266	NA	341	confirmed	Aderkomyces papilliferus	Pantropical	Afr-Neotropics	NE	X	Lebreton et al
no	Aderkomyces_papilliferus_EL1468a_Guadeloupe_mtSSU	330	291	NA	121	352	266	NA	341	confirmed	Aderkomyces papilliferus	Pantropical	Afr-Neotropics	NE	X	Lebreton et al
no	Aderkomyces_papilliferus_EL1547a_Guadeloupe_mtSSU	330	291	NA	121	352	266	NA	341	confirmed	Aderkomyces papilliferus	Pantropical	Afr-Neotropics	NE	X	Lebreton et al
no	Pseudocalenia_solorinoides_DNA3181_CostaRica_mtSSU-RPB1	331	293	NA	122	354	267	NA	343	confirmed	Pseudocalenia solorinoides	Neotropics	Neotropics	NE	332	Genbank
no	Calenia_spec-nova-1_EL10_StLucia_mtSSU-LSU-RPB1	332	295	130	123	356	268	360	345	new species		Neotropics	Neotropics	NE	334	Lebreton et al
no	Calenia_lobulata_22838_CostaRica_mtSSU-LSU	333	295	130	123	357	269	361	346	confirmed	Calenia lobulata	Neotropics	Neotropics	NE	335	Genbank
no	Echinoplaca_spec-12_Aptroot55236_Brazil_RPB1	334	294	NA	NA	355	NA	NA	344	unidentified		Neotropics	Neotropics	NE	333	Lebreton et al
no	Echinoplaca_aff-fusconitida_EL894a_Guadeloupe_mtSSU	335	300	NA	124	362	270	NA	351	new species		Neotropics	Neotropics	NE	X	Lebreton et al
no	Echinoplaca_aff-fusconitida_EL893a_Guadeloupe_mtSSU-LSU-RPB1	335	300	135	124	363	271	366	351	new species		Neotropics	Neotropics	NE	340	Lebreton et al
no	Echinoplaca_aff-fusconitida_EL2355a_Guadeloupe_mtSSU-LSU	335	300	135	124	363	271	366	351	new species		Neotropics	Neotropics	NE	X	Lebreton et al
no	Echinoplaca_spec-nova-2_EL1474_Guadeloupe_mtSSU	336	301	NA	125	364	272	NA	352	new species		Neotropics	Neotropics	NE	X	Lebreton et al
no	Echinoplaca_spec-nova-2_EL1543_Guadeloupe_mtSSU-LSU	336	301	136	125	364	272	367	352	new species		Neotropics	Neotropics	NE	341	Lebreton et al
no	Echinoplaca_spec-nova-2_EL1510_Guadeloupe_mtSSU-LSU	336	301	136	125	364	272	367	352	new species		Neotropics	Neotropics	NE	X	Lebreton et al
no	Echinoplaca_spec-nova-2_EL1508_Guadeloupe_mtSSU-LSU	336	301	136	125	364	272	367	352	new species		Neotropics	Neotropics	NE	X	Lebreton et al
no	Echinoplaca_spec-13_22093_Brazil_LSU	337	296	131	NA	358	NA	362	347	new species		Neotropics	Neotropics	NE	336	Genbank
no	Echinoplaca_spec_Luecking032h-5_CostaRica_LSU-RPB1	338	298	133	NA	360	NA	364	349	unidentified		Neotropics	Neotropics	NE	338	Lebreton et al
no	Echinoplaca_aff-intercedens_23006_Brazil_LSU	339	297	132	NA	359	NA	363	348	hidden species	Echinoplaca intercedens	Neotropics	Neotropics	NE	337	Genbank
no	Echinoplaca_spec-nova-1_EL1894a_NewCaledonia_LSU-RPB1	340	299	134	NA	361	NA	365	350	new species		Australian	Australian	EP	339	Lebreton et al
no	Calenia_spec-1_EL2711e_Taiwan_LSU-RPB1	341	302	137	NA	365	NA	368	353	unidentified		IndoMalesian	IndoMalesian	EP	342	Lebreton et al
no	Calenia_aff-rolandiana_EL2674c_Taiwan_LSU	342	303	138	NA	366	NA	369	354	hidden species	Calenia rolandiana	IndoMalesian	IndoMalesian	EP	X	Lebreton et al
no	Calenia_aff-rolandiana_EL2502a_Taiwan_LSU	342	303	139	NA	366	NA	369	354	hidden species	Calenia rolandiana	IndoMalesian	IndoMalesian	EP	X	Lebreton et al
no	Calenia_aff-rolandiana_EL2557a_Taiwan_LSU-RPB1	342	303	140	NA	366	NA	369	354	hidden species	Calenia rolandiana	IndoMalesian	IndoMalesian	EP	X	Lebreton et al
no	Calenia_aff-rolandiana_EL2560a_Taiwan_mtSSU-LSU	342	303	140	126	366	273	370	354	hidden species	Calenia rolandiana	IndoMalesian	IndoMalesian	EP	X	Lebreton et al
no	Calenia_aff-rolandiana_EL2708a_Taiwan_mtSSU-LSU-RPB1	342	303	140	126	366	273	371	354	hidden species	Calenia rolandiana	IndoMalesian	IndoMalesian	EP	X	Lebreton et al
no	Calenia_aff-rolandiana_EL2722a_Taiwan_LSU	342	303	140	NA	366	NA	371	354	hidden species	Calenia rolandiana	IndoMalesian	IndoMalesian	EP	X	Lebreton et al
no	Calenia_aff-rolandiana_EL2534a_Taiwan_LSU	342	303	140	NA	366	NA	369	354	hidden species	Calenia rolandiana	IndoMalesian	IndoMalesian	EP	X	Lebreton et al
no	Calenia_aff-rolandiana_EL2404a_Taiwan_mtSSU-LSU-RPB1	342	303	140	126	366	273	369	354	hidden species	Calenia rolandiana	IndoMalesian	IndoMalesian	EP	343	Lebreton et al
no	Calenia_aff-rolandiana_EL2479b_Taiwan_mtSSU-LSU	342	303	140	126	366	273	369	354	hidden species	Calenia rolandiana	IndoMalesian	IndoMalesian	EP	X	Lebreton et al
no	Echinoplaca_spec-15_EL2392b_Taiwan_mtSSU	343	304	NA	127	367	274	NA	355	unidentified		IndoMalesian	IndoMalesian	EP	344	Lebreton et al
no	Echinoplaca_spec-16_EL2756a_Taiwan_LSU-RPB1	344	305	141	NA	368	NA	372	356	unidentified		IndoMalesian	IndoMalesian	EP	345	Lebreton et al
no	Echinoplaca_aff-melanothrix_EL2401b_Taiwan_mtSSU	345	306	NA	128	369	275	NA	357	hidden species	Echinoplaca melanothrix	IndoMalesian	IndoMalesian	EP	X	Lebreton et al
no	Echinoplaca_aff-melanothrix_EL2484a_Taiwan_mtSSU-LSU-RPB1	345	306	142	128	369	275	373	357	hidden species	Echinoplaca melanothrix	IndoMalesian	IndoMalesian	EP	346	Lebreton et al
no	Echinoplaca_aff-melanothrix_EL2548c_Taiwan_mtSSU-RPB1	345	306	NA	128	369	275	NA	357	hidden species	Echinoplaca melanothrix	IndoMalesian	IndoMalesian	EP	X	Lebreton et al
no	Echinoplaca_aff-melanothrix_EL2472d_Taiwan_mtSSU-LSU-RPB1	345	306	143	128	369	275	374	357	hidden species	Echinoplaca melanothrix	IndoMalesian	IndoMalesian	EP	X	Lebreton et al
no	Echinoplaca_aff-melanothrix_EL2536b_Taiwan_mtSSU	345	306	NA	128	369	275	NA	357	hidden species	Echinoplaca melanothrix	IndoMalesian	IndoMalesian	EP	X	Lebreton et al
no	Echinoplaca_aff-melanothrix_EL2419a_Taiwan_mtSSU-LSU-RPB1	345	306	143	128	369	275	374	357	hidden species	Echinoplaca melanothrix	IndoMalesian	IndoMalesian	EP	X	Lebreton et al
no	Echinoplaca_aff-melanothrix_EL2497a_Taiwan_LSU	345	306	143	NA	369	NA	374	357	hidden species	Echinoplaca melanothrix	IndoMalesian	IndoMalesian	EP	X	Lebreton et al
no	Echinoplaca_aff-melanothrix_EL2539a_Taiwan_LSU	345	306	143	NA	369	NA	374	357	hidden species	Echinoplaca melanothrix	IndoMalesian	IndoMalesian	EP	X	Lebreton et al
no	Echinoplaca_aff-melanothrix_EL2481a_Taiwan_mtSSU-LSU-RPB1	345	306	143	128	369	275	374	357	hidden species	Echinoplaca melanothrix	IndoMalesian	IndoMalesian	EP	X	Lebreton et al
no	Echinoplaca_spec-24_EL2205a_NewCaledonia_mtSSU-LSU-RPB1	346	360	182	168	429	321	433	404	unidentified		Australian	Australian	EP	400	Lebreton et al
no	Echinoplaca_spec-24_EL2173a_NewCaledonia_mtSSU	346	360	NA	168	429	321	NA	404	unidentified		Australian	Australian	EP	X	Lebreton et al
no	Bullatina_aspidota-3_22897_CostaRica_LSU	347	292	129	NA	353	NA	359	342	hidden species	Bullatina aspidota	Pantropical	Neotropics	NE	331	Genbank
no	Gyalideopsis_spec-nova-10_EL2413b_Taiwan_mtSSU	348	361	NA	169	430	322	NA	405	new species		IndoMalesian	IndoMalesian	EP	X	Lebreton et al
no	Gyalideopsis_spec-nova-10_EL2554a_Taiwan_mtSSU-LSU	348	361	183	169	430	323	434	405	new species		IndoMalesian	IndoMalesian	EP	401-2	Lebreton et al
no	Gyalideopsis_spec-nova-10_EL2713a_Taiwan_mtSSU-RPB1	348	361	NA	169	430	324	NA	405	new species		IndoMalesian	IndoMalesian	EP	401	Lebreton et al
no	Gyalideopsis_spec-nova-7_EL13_StLucia_mtSSU-LSU	349	307	144	129	370	276	375	358	new species		Neotropics	Neotropics	NE	347	Lebreton et al
no	Echinoplaca_spec-18_EL2222a_Reunion_mtSSU-LSU-RPB1	350	309	144	130	372	277	376	360	unidentified		African	African	AF	349	Lebreton et al
no	Echinoplaca_spec-17_EL2253b_Reunion_RPB1	351	308	NA	NA	371	NA	NA	359	unidentified		African	African	AF	348	Lebreton et al
no	Echinoplaca_spec-nova-4_EL1924a_NewCaledonia_mtSSU-LSU-RPB1	352	311	146	132	374	279	378	362	new species		Australian	Australian	EP	351	Lebreton et al
no	Echinoplaca_spec-nova-3_EL163a_Guadeloupe_mtSSU-LSU	353	310	145	131	373	278	377	361	new species		Neotropics	Neotropics	NE	350	Lebreton et al
no	Gyalectidium_spec-nova-6_Aptroot56364a_Brazil_LSU	354	314	149	NA	377	NA	381	365	new species		Neotropics	Neotropics	NE	354	Lebreton et al
no	Gyalectidium_spec-nova-7_EL2266a_Reunion_RPB1	355	315	NA	NA	378	NA	NA	366	new species		African	African	AF	355	Lebreton et al
no	Gyalectidium_aff-nashii_EL2676a_Taiwan_LSU-RPB1	356	315	149	NA	379	NA	382	367	hidden species	Gyalectidium nashii	IndoMalesian	IndoMalesian	EP	356	Lebreton et al
no	Gyalectidium_aff-nashii_EL2668a_Taiwan_LSU	356	315	149	NA	379	NA	382	367	hidden species	Gyalectidium nashii	IndoMalesian	IndoMalesian	EP	X	Lebreton et al
no	Echinoplaca_spec-nova-5_DE14MA5B_Madagascar_mtSSU-LSU-RPB1	357	313	148	134	376	282	380	364	new species		African	African	AF	353	Lebreton et al
no	Echinoplaca_aff-tetrapla_EL1582a_Guadeloupe_mtSSU-LSU-RPB1	358	312	147	133	375	280	379	363	hidden species	Echinoplaca tetrapla	Austr-Neotropical	Neotropics	NE	352	Lebreton et al
no	Echinoplaca_aff-tetrapla_EL1581a_Guadeloupe_mtSSU-LSU-RPB1	358	312	147	133	375	281	379	363	hidden species	Echinoplaca tetrapla	Austr-Neotropical	Neotropics	NE	X	Lebreton et al
no	Echinoplaca_aff-tetrapla_23100_Brazil_LSU	358	312	147	NA	375	NA	379	363	hidden species	Echinoplaca tetrapla	Austr-Neotropical	Neotropics	NE	X	Genbank
no	Echinoplaca_aff-tetrapla_22167_Brazil_LSU	358	312	147	NA	375	NA	379	363	hidden species	Echinoplaca tetrapla	Austr-Neotropical	Neotropics	NE	X	Genbank
no	Echinoplaca_aff-tetrapla_22177_Brazil_LSU	358	312	147	NA	375	NA	379	363	hidden species	Echinoplaca tetrapla	Austr-Neotropical	Neotropics	NE	X	Genbank
no	Actinoplaca_ampullifera_22026_Brazil_mtSSU-LSU	359	326	155	139	388	287	399	376	confirmed	Actinoplaca ampullifera	Neotropics	Neotropics	NE	365	Genbank
no	Actinoplaca_sterile_EL1678a_NewCaledonia_mtSSU-LSU-RPB1	360	327	155	140	389	288	400	377	unidentified		Australian	Australian	EP	366	Lebreton et al
no	Echinoplaca_aff-incrustatociliata-6_EL1987a_NewCaledonia_mtSSU	361	329	NA	142	391	290	NA	379	new species		Australian	Australian	EP	X	Lebreton et al
no	Echinoplaca_aff-incrustatociliata-6_EL2190a_NewCaledonia_mtSSU-LSU-RPB1	361	329	157	142	392	291	402	379	new species		Australian	Australian	EP	368	Lebreton et al
no	Echinoplaca_aff-incrustatociliata-6_EL2188a_NewCaledonia_LSU	361	329	157	NA	392	NA	402	379	new species		Australian	Australian	EP	X	Lebreton et al
no	Echinoplaca_aff-incrustatociliata-6_EL2178a_NewCaledonia_LSU	361	329	157	NA	392	NA	402	379	new species		Australian	Australian	EP	X	Lebreton et al
no	Echinoplaca_aff-incrustatociliata-6_EL2176a_NewCaledonia_LSU	361	329	157	NA	392	NA	402	379	new species		Australian	Australian	EP	X	Lebreton et al
no	Echinoplaca_aff-incrustatociliata-6_EL1679c_NewCaledonia_LSU	361	329	157	NA	392	NA	402	379	new species		Australian	Australian	EP	X	Lebreton et al
no	Echinoplaca_aff-incrustatociliata-6_EL2181d_NewCaledonia_LSU	361	329	157	NA	392	NA	402	379	new species		Australian	Australian	EP	X	Lebreton et al
no	Aptrootidea_spec-nova-1_EL2368e_Guadeloupe_LSU	362	330	158	NA	393	NA	403	380	new species		Neotropics	Neotropics	NE	X	Lebreton et al
no	Aptrootidea_spec-nova-1_EL2368f_Guadeloupe_LSU	362	330	158	NA	393	NA	403	380	new species		Neotropics	Neotropics	NE	X	Lebreton et al
no	Aptrootidea_spec-nova-1_EL693b_Guadeloupe_mtSSU-LSU-RPB1	362	330	158	143	393	292	403	380	new species		Neotropics	Neotropics	NE	X	Lebreton et al
no	Aptrootidea_spec-nova-1_22024_Brazil_LSU	362	330	158	NA	393	NA	403	380	new species		Neotropics	Neotropics	NE	X	Genbank
no	Aptrootidea_spec-nova-1_EL692b_Guadeloupe_mtSSU-LSU-RPB1	362	330	158	143	393	292	403	380	new species		Neotropics	Neotropics	NE	369	Lebreton et al
no	Aptrootidea_spec-nova-2_EL1201a_Guadeloupe_mtSSU-LSU-RPB1	363	331	159	144	394	293	404	381	new species		Neotropics	Neotropics	NE	370	Lebreton et al
no	Aptrootidea_spec-1_LOT35406A_Colombia_mtSSU-RPB1	364	332	NA	145	395	294	NA	382	unidentified		Neotropics	Neotropics	NE	371	Lebreton et al
no	Aptrootidea_aff-marginata-1_DE27022A_Madagascar_mtSSU	365	333	NA	146	396	295	NA	383	hidden species	Aptrootidea marginata	Pantropical	African	AF	372	Lebreton et al
no	Aptrootidea_marginata_22869_Brazil_LSU	366	334	160	NA	397	NA	405	384	confirmed	Aptrootidea marginata	Pantropical	Neotropics	NE	X	Genbank
no	Aptrootidea_marginata_Luecking032g_CostaRica_mtSSU-LSU-RPB1	366	334	160	147	397	296	405	384	confirmed	Aptrootidea marginata	Pantropical	Neotropics	NE	373	Lebreton et al
no	Aptrootidea_marginata_23013_Brazil_LSU	366	334	160	NA	397	NA	406	384	confirmed	Aptrootidea marginata	Pantropical	Neotropics	NE	X	Genbank
no	Aptrootidea_marginata_22168_Brazil_LSU	366	334	160	NA	397	NA	406	384	confirmed	Aptrootidea marginata	Pantropical	Neotropics	NE	X	Genbank
no	Aptrootidea_marginata_22170_Brazil_LSU	366	334	160	NA	397	NA	406	384	confirmed	Aptrootidea marginata	Pantropical	Neotropics	NE	X	Genbank
no	Aptrootidea_aff-marginata-2_22884_Brazil_LSU	367	335	160	NA	397	NA	407	385	hidden species	Aptrootidea marginata	Pantropical	Neotropics	NE	X	Genbank
no	Aptrootidea_aff-marginata-2_23114_Brazil_LSU	367	335	160	NA	397	NA	407	385	hidden species	Aptrootidea marginata	Pantropical	Neotropics	NE	X	Genbank
no	Aptrootidea_aff-marginata-2_23012_Brazil_LSU	367	335	160	NA	397	NA	407	385	hidden species	Aptrootidea marginata	Pantropical	Neotropics	NE	X	Genbank
no	Aptrootidea_aff-marginata-2_23078_Brazil_LSU	367	335	160	NA	397	NA	407	385	hidden species	Aptrootidea marginata	Pantropical	Neotropics	NE	X	Genbank
no	Aptrootidea_aff-marginata-2_EL1600a_Guadeloupe_mtSSU-LSU-RPB1	367	335	160	147	397	297	407	385	hidden species	Aptrootidea marginata	Pantropical	Neotropics	NE	374	Lebreton et al
no	Aptrootidea_aff-marginata-2_23076_Brazil_LSU	367	335	160	NA	397	NA	407	385	hidden species	Aptrootidea marginata	Pantropical	Neotropics	NE	X	Genbank
no	Aptrootidea_aff-marginata-2_22184_Brazil_LSU	367	335	160	NA	397	NA	407	385	hidden species	Aptrootidea marginata	Pantropical	Neotropics	NE	X	Genbank
no	Aptrootidea_aff-marginata-2_23014_Brazil_LSU	367	335	160	NA	397	NA	407	385	hidden species	Aptrootidea marginata	Pantropical	Neotropics	NE	X	Genbank
no	Aptrootidea_aff-marginata-2_23015_Brazil_LSU	367	335	160	NA	397	NA	407	385	hidden species	Aptrootidea marginata	Pantropical	Neotropics	NE	X	Genbank
no	Calenia_sterile-1_EL1976a_NewCaledonia_mtSSU-LSU	368	400	214	205	477	365	470	446	unidentified		Australian	Australian	EP	441	Lebreton et al
no	Calenia_sterile-1_EL2082_NewCaledonia_LSU	368	400	214	NA	478	NA	470	446	unidentified		Australian	Australian	EP	X	Lebreton et al
no	Calenia_sterile-1_EL1957a_NewCaledonia_LSU	368	400	214	NA	478	NA	470	446	unidentified		Australian	Australian	EP	X	Lebreton et al
no	Calenia_sterile-1_EL2017a_NewCaledonia_LSU	368	400	214	NA	478	NA	470	446	unidentified		Australian	Australian	EP	X	Lebreton et al
no	Calenia_sterile-1_EL1679d_NewCaledonia_mtSSU-LSU	368	400	214	205	478	366	470	446	unidentified		Australian	Australian	EP	X	Lebreton et al
no	Calenia_aff-pruinosa_DE27047C_Madagascar_mtSSU	369	401	NA	206	479	367	NA	447	unidentified		African	African	AF	442	Lebreton et al
no	Aderkomyces_aff-thailandicus-2_EL2750b_Taiwan_LSU-RPB1	370	402	215	NA	480	NA	471	448	hidden species	Aderkomyces thailandicus	IndoMalesian	IndoMalesian	EP	443	Lebreton et al
no	Calenia_aff-leptocarpa_EL2501a_Taiwan_mtSSU-LSU-RPB1	371	407	218	207	484	368	474	452	new species		IndoMalesian	IndoMalesian	EP	447	Lebreton et al
no	Calenia_aff-leptocarpa_EL2531a_Taiwan_mtSSU-LSU-RPB1	371	407	218	207	484	368	474	452	new species		IndoMalesian	IndoMalesian	EP	X	Lebreton et al
no	Calenia_aff-leptocarpa_EL2492b_Taiwan_mtSSU-LSU	371	407	218	207	484	368	474	452	new species		IndoMalesian	IndoMalesian	EP	X	Lebreton et al
no	Calenia_aff-leptocarpa_EL2492a_Taiwan_mtSSU	371	407	NA	207	484	368	NA	452	new species		IndoMalesian	IndoMalesian	EP	X	Lebreton et al
no	Calenia_spec-5_DE27027G_Madagascar_RPB1	372	403	NA	NA	481	NA	NA	449	unidentified		African	African	AF	444	Lebreton et al
no	Calenia_aff-lobulata-1_Luecking032h-6_CostaRica_LSU-RPB1	373	404	216	NA	482	NA	472	450	new species		Neotropics	Neotropics	NE	445	Lebreton et al
no	Calenia_lueckingii_22921_Mexico_LSU	374	405	217	NA	483	NA	473	451	confirmed	Calenia lueckingii	Neotropics	Neotropics	NE	446	Genbank
no	Calenia_lueckingii_22839_CostaRica_LSU	374	406	217	NA	483	NA	473	451	confirmed	Calenia lueckingii	Neotropics	Neotropics	NE	X	Genbank
no	Echinoplaca_spec-25_LOT37040_Colombia_mtSSU-RPB1	375	363	NA	171	432	326	NA	407	unidentified		Neotropics	Neotropics	NE	403	Lebreton et al
no	Actinoplaca_aff-ampullifera_22928_Cuba_mtSSU-LSU	376	362	184	170	431	325	435	406	hidden species	Actinoplaca ampullifera	Neotropics	Neotropics	NE	402	Genbank
no	Echinoplaca_aff-diffluens-1_Luecking032h-8_CostaRica_mtSSU-LSU-RPB1	377	364	185	172	433	327	436	408	hidden species	Echinoplaca diffluens	Neotropics	Neotropics	NE	404	Lebreton et al
no	Echinoplaca_aff-diffluens-2_22011_Brazil_LSU	378	365	186	NA	434	NA	437	409	confirmed	Echinoplaca diffluens	Neotropics	Neotropics	NE	X	Genbank
no	Echinoplaca_diffluens_23001_Brazil_LSU	378	366	187	NA	435	NA	438	409	confirmed	Echinoplaca diffluens	Neotropics	Neotropics	NE	X	Genbank
no	Echinoplaca_diffluens_sample-no-M12_Mexico_mtSSU-LSU	378	366	187	173	435	328	438	409	confirmed	Echinoplaca diffluens	Neotropics	Neotropics	NE	405	Genbank
no	Calenia_spec-3_DE27189C_Madagascar_LSU-RPB1	379	371	192	NA	440	NA	443	414	unidentified		Afr-Neotropical	African	AF	X	Lebreton et al
no	Calenia_spec-3_22044_Brazil_mtSSU-LSU	379	371	192	176	440	331	444	414	unidentified		Afr-Neotropical	Neotropics	NE	410	Genbank
no	Calenia_aff-pseudographidea_22091_Brazil_LSU	380	370	191	NA	439	NA	442	413	hidden species	Calenia pseudographidea	Neotropics	Neotropics	NE	X	Genbank
no	Calenia_aff-pseudographidea_EL2360a_Guadeloupe_LSU	380	370	191	NA	439	NA	442	413	hidden species	Calenia pseudographidea	Neotropics	Neotropics	NE	X	Lebreton et al
no	Calenia_aff-pseudographidea_EL823a_Guadeloupe_mtSSU-LSU-RPB1	380	370	191	175	439	330	442	413	hidden species	Calenia pseudographidea	Neotropics	Neotropics	NE	409	Lebreton et al
no	Bullatina_aff-aspidota-1_EL1931a_NewCaledonia_mtSSU-LSU-RPB1	381	372	193	177	441	332	445	415	hidden species	Bullatina aspidota	Pantropical	Australian	EP	411	Lebreton et al
no	Bullatina_aff-aspidota-2_EL1916a_NewCaledonia_LSU-RPB1	382	373	194	NA	442	NA	446	416	hidden species	Bullatina aspidota	Pantropical	Australian	EP	412	Lebreton et al
no	Bullatina_aff-aspidota-2_EL2377a_NewCaledonia_RPB1	382	373	NA	NA	442	NA	NA	416	hidden species	Bullatina aspidota	Pantropical	Australian	EP	X	Lebreton et al
no	Bullatina_aff-aspidota-3_EL2705b_Taiwan_mtSSU	383	373	NA	178	443	333	NA	417	hidden species	Bullatina aspidota	Pantropical	IndoMalesian	EP	X	Lebreton et al
no	Bullatina_aff-aspidota-3_EL2729a_Taiwan_LSU	383	373	194	NA	443	NA	447	417	hidden species	Bullatina aspidota	Pantropical	IndoMalesian	EP	X	Lebreton et al
no	Bullatina_aff-aspidota-3_EL2736a_Taiwan_mtSSU-LSU	383	373	194	178	443	333	447	417	hidden species	Bullatina aspidota	Pantropical	IndoMalesian	EP	413	Lebreton et al
no	Calenia_aff-thelotremella-1_EL2179a_NewCaledonia_LSU	384	374	195	NA	444	NA	448	418	hidden species	Calenia thelotremella	Australian	Australian	EP	X	Lebreton et al
no	Calenia_aff-thelotremella-1_EL2016a_NewCaledonia_mtSSU-LSU-RPB1	384	374	195	179	444	334	448	418	hidden species	Calenia thelotremella	Australian	Australian	EP	414	Lebreton et al
no	Calenia_aff-thelotremella-2_EL2005c_NewCaledonia_mtSSU-LSU-RPB1	385	375	195	180	445	335	448	419	hidden species	Calenia thelotremella	Australian	Australian	EP	415	Lebreton et al
no	Calenia_aff-thelotremella-2_EL2191b_NewCaledonia_LSU	385	375	195	NA	445	NA	448	419	hidden species	Calenia thelotremella	Australian	Australian	EP	X	Lebreton et al
no	Calenia_aff-thelotremella-2_EL2203a_NewCaledonia_LSU	385	375	195	NA	445	NA	448	419	hidden species	Calenia thelotremella	Australian	Australian	EP	X	Lebreton et al
no	Calenia_aff-thelotremella-2_EL2228a_NewCaledonia_LSU	385	375	195	NA	445	NA	448	419	hidden species	Calenia thelotremella	Australian	Australian	EP	X	Lebreton et al
no	Calenia_aff-thelotremella-2_EL2184a_NewCaledonia_LSU	385	375	195	NA	445	NA	448	419	hidden species	Calenia thelotremella	Australian	Australian	EP	X	Lebreton et al
no	Calenia_aff-thelotremella-2_EL2007a_NewCaledonia_LSU	385	375	195	NA	445	NA	448	419	hidden species	Calenia thelotremella	Australian	Australian	EP	X	Lebreton et al
no	Calenia_aff-thelotremella-2_EL1669c_NewCaledonia_LSU	385	375	195	NA	445	NA	448	419	hidden species	Calenia thelotremella	Australian	Australian	EP	X	Lebreton et al
no	Calenia_aff-thelotremella-2_EL2004b_NewCaledonia_LSU	385	375	195	NA	445	NA	448	419	hidden species	Calenia thelotremella	Australian	Australian	EP	X	Lebreton et al
no	Calenia_aff-thelotremella-2_EL2199a_NewCaledonia_LSU	385	375	195	NA	445	NA	448	419	hidden species	Calenia thelotremella	Australian	Australian	EP	X	Lebreton et al
no	Calenia_aff-thelotremella-2_EL2195a_NewCaledonia_LSU	385	375	195	NA	445	NA	448	419	hidden species	Calenia thelotremella	Australian	Australian	EP	X	Lebreton et al
no	Calenia_aff-thelotremella-2_EL2200a_NewCaledonia_LSU	385	375	195	NA	445	NA	448	419	hidden species	Calenia thelotremella	Australian	Australian	EP	X	Lebreton et al
no	Calenia_aff-thelotremella-2_EL2002a_NewCaledonia_mtSSU-LSU-RPB1	385	375	195	180	445	336	448	419	hidden species	Calenia thelotremella	Australian	Australian	EP	X	Lebreton et al
no	Calenia_aff-thelotremella-2_EL2235a_NewCaledonia_LSU	385	375	195	NA	445	NA	448	419	hidden species	Calenia thelotremella	Australian	Australian	EP	X	Lebreton et al
no	Echinoplaca_spec-19_DE27189D_Madagascar_RPB1	386	328	NA	NA	390	NA	NA	378	unidentified		Afr-IndoMalesian	African	AF	X	Lebreton et al
no	Echinoplaca_spec-19_DE27027A_Madagascar_mtSSU-RPB1	386	328	NA	141	390	289	NA	378	unidentified		Afr-IndoMalesian	African	AF	X	Lebreton et al
no	Echinoplaca_spec-19_EL2507a_Taiwan_mtSSU-LSU-RPB1	386	328	156	141	390	289	401	378	unidentified		Afr-IndoMalesian	IndoMalesian	EP	367	Lebreton et al
no	Gyalideopsis_spec-nova-11_23109_Brazil_LSU	387	367	188	NA	436	NA	439	410	new species		Neotropics	Neotropics	NE	X	Genbank
no	Gyalideopsis_spec-nova-11_23115_Brazil_LSU	387	367	188	NA	436	NA	439	410	new species		Neotropics	Neotropics	NE	406	Genbank
no	Calenia_depressa_22901_CostaRica_mtSSU-LSU	388	369	190	174	438	329	441	412	confirmed	Calenia depressa	Pantropical	Neotropics	NE	408	Genbank
no	Calenia_depressa_sample-no-32_CostaRica_mtSSU-LSU	388	369	190	174	438	329	441	412	confirmed	Calenia depressa	Pantropical	Neotropics	NE	X	Genbank
no	Calenia_depressa_22925_Mexico_LSU	388	369	190	NA	438	NA	441	412	confirmed	Calenia depressa	Pantropical	Neotropics	NE	X	Genbank
no	Calenia_spec-2_EL1946b_NewCaledonia_LSU-RPB1	389	368	189	NA	437	NA	440	411	unidentified		Australian	Australian	EP	407	Lebreton et al
no	Calenia_spec-2_EL1947b_NewCaledonia_LSU	389	368	189	NA	437	NA	440	411	unidentified		Australian	Australian	EP	X	Lebreton et al
no	Calenia_spec-2_EL1951a_NewCaledonia_LSU-RPB1	389	368	189	NA	437	NA	440	411	unidentified		Australian	Australian	EP	X	Lebreton et al
no	Calenia_spec-4_DE27022D_Madagascar_mtSSU-LSU-RPB1	390	396	211	201	469	360	467	442	unidentified		African	African	AF	437	Lebreton et al
no	Echinoplaca_sterile-9_EL2465a_Taiwan_mtSSU-LSU-RPB1	391	397	212	202	470	361	468	443	unidentified		IndoMalesian	IndoMalesian	EP	438	Lebreton et al
no	Echinoplaca_sterile-9_EL2432a_Taiwan_mtSSU	391	397	NA	202	470	361	NA	443	unidentified		IndoMalesian	IndoMalesian	EP	X	Lebreton et al
no	Echinoplaca_sterile-9_EL2438a_Taiwan_mtSSU-LSU	391	397	212	202	470	361	468	443	unidentified		IndoMalesian	IndoMalesian	EP	X	Lebreton et al
no	Echinoplaca_sterile-9_EL2435a_Taiwan_mtSSU-LSU	391	397	212	202	470	361	468	443	unidentified		IndoMalesian	IndoMalesian	EP	X	Lebreton et al
no	Echinoplaca_sterile-9_EL2680a_Taiwan_LSU	391	397	212	NA	470	NA	468	443	unidentified		IndoMalesian	IndoMalesian	EP	X	Lebreton et al
no	Calenia_pseudographidea_EL44a_Guadeloupe_mtSSU-LSU	392	398	213	203	471	362	469	444	confirmed	Calenia pseudographidea	Neotropics	Neotropics	NE	X	Lebreton et al
no	Calenia_pseudographidea_EL201a_Guadeloupe_mtSSU-LSU	392	398	213	203	471	362	469	444	confirmed	Calenia pseudographidea	Neotropics	Neotropics	NE	X	Lebreton et al
no	Calenia_pseudographidea_EL223a_Guadeloupe_mtSSU-LSU-RPB1	392	398	213	203	471	362	469	444	confirmed	Calenia pseudographidea	Neotropics	Neotropics	NE	439	Lebreton et al
no	Calenia_pseudographidea_EL222a_Guadeloupe_mtSSU-LSU	392	398	213	203	471	362	469	444	confirmed	Calenia pseudographidea	Neotropics	Neotropics	NE	X	Lebreton et al
no	Calenia_aff-phyllogena_EL799b_Guadeloupe_mtSSU-LSU-RPB1	393	399	213	204	472	363	469	445	hidden species	Calenia phyllogena	Neotropics	Neotropics	NE	440	Lebreton et al
no	Calenia_aff-phyllogena_EL1592b_Guadeloupe_mtSSU-LSU	393	399	213	204	473	363	469	445	hidden species	Calenia phyllogena	Neotropics	Neotropics	NE	X	Lebreton et al
no	Calenia_aff-phyllogena_EL63b_Guadeloupe_LSU	393	399	213	NA	474	NA	469	445	hidden species	Calenia phyllogena	Neotropics	Neotropics	NE	X	Lebreton et al
no	Calenia_aff-phyllogena_EL219-Galifo_Guadeloupe_mtSSU	393	399	NA	204	476	364	NA	445	hidden species	Calenia phyllogena	Neotropics	Neotropics	NE	X	Lebreton et al
no	Calenia_aff-phyllogena_EL1598a_Guadeloupe_mtSSU	393	399	NA	204	475	363	NA	445	hidden species	Calenia phyllogena	Neotropics	Neotropics	NE	X	Lebreton et al
no	Gyalideopsis_spec-4_Aptroot85899_Brazil_LSU	394	413	224	NA	491	NA	480	458	unidentified		Neotropics	Neotropics	NE	X	Lebreton et al
no	Gyalideopsis_spec-4_Aptroot56061_Brazil_mtSSU-LSU-RPB1	394	413	224	213	491	375	480	458	unidentified		Neotropics	Neotropics	NE	453	Lebreton et al
no	Gyalideopsis_palmata_Aptroot56005a_Brazil_LSU	395	414	225	NA	492	NA	481	459	confirmed	Gyalideopsis palmata	Neotropics	Neotropics	NE	X	Lebreton et al
no	Gyalideopsis_palmata_Aptroot56076_Brazil_mtSSU-LSU-RPB1	395	414	225	214	492	376	481	459	confirmed	Gyalideopsis palmata	Neotropics	Neotropics	NE	454	Lebreton et al
no	Gyalideopsis_palmata_Caceres40926_Brazil_mtSSU	395	414	NA	214	492	376	NA	459	confirmed	Gyalideopsis palmata	Neotropics	Neotropics	NE	X	Lebreton et al
no	Gyalideopsis_palmata_Aptroot56055a_Brazil_mtSSU-LSU-RPB1	395	414	225	214	492	376	481	459	confirmed	Gyalideopsis palmata	Neotropics	Neotropics	NE	X	Lebreton et al
no	Gyalideopsis_vainioi_Aptroot85848b_Brazil_mtSSU	396	416	NA	216	495	377	NA	463	confirmed	Gyalideopsis vainioi	Neotropics	Neotropics	NE	457	Lebreton et al
no	Gyalideopsis_aff-vainioi_Aptroot40954_Brazil_mtSSU-LSU	397	415	225	215	493	377	482	460	hidden species	Gyalideopsis vainioi	Neotropics	Neotropics	NE	455	Lebreton et al
no	Gyalideopsis_aff-vainioi_Aptroot56110_Brazil_mtSSU-RPB1	397	415	NA	215	494	377	NA	461	hidden species	Gyalideopsis vainioi	Neotropics	Neotropics	NE	455-2	Lebreton et al
no	Gyalideopsis_confluens_Aptroot85875_Brazil_mtSSU	398	415	NA	215	494	377	NA	462	confirmed	Gyalideopsis confluens	Neotropics	Neotropics	NE	456	Lebreton et al
no	Gyalideopsis_spec-nova-13_EL2352a_Guadeloupe_LSU	399	417	226	NA	496	NA	483	464	new species		Neotropics	Neotropics	NE	458	Lebreton et al
no	Gyalideopsis_spec-nova-13_EL2353a_Guadeloupe_LSU	399	417	226	NA	496	NA	483	464	new species		Neotropics	Neotropics	NE	X	Lebreton et al
no	Echinoplaca_infuscata_YN210763c_China_LSU	400	422	230	NA	503	NA	489	469	confirmed	Echinoplaca infuscata	IndoMalesian	IndoMalesian	EP	463	Genbank
no	Calenia_sterile-2_EL1680a_NewCaledonia_mtSSU	401	418	NA	217	497	378	NA	465	unidentified		Australian	Australian	EP	459	Lebreton et al
no	Echinoplaca_spec-29_EL2487b_Taiwan_mtSSU	402	419	NA	218	498	379	NA	466	unidentified		Austr-IndoMalesian	IndoMalesian	EP	X	Lebreton et al
no	Echinoplaca_spec-29_EL2421a_Taiwan_mtSSU-LSU-RPB1	402	419	227	218	498	379	484	466	unidentified		Austr-IndoMalesian	IndoMalesian	EP	460	Lebreton et al
no	Echinoplaca_spec-29_EL2711c_Taiwan_mtSSU-LSU-RPB1	403	423	231	219	504	380	490	470	unidentified		IndoMalesian	IndoMalesian	EP	464	Lebreton et al
no	Echinoplaca_spec-29_EL2175a_NewCaledonia_mtSSU-LSU-RPB1	402	423	231	219	504	381	490	470	unidentified		Austr-IndoMalesian	Australian	EP	X	Lebreton et al
no	Echinoplaca_spec-nova-12_EL2558a_Taiwan_mtSSU-RPB1	404	424	NA	220	505	382	NA	471	new species		Austr-IndoMalesian	IndoMalesian	EP	X	Lebreton et al
no	Echinoplaca_spec-nova-12_EL2529a_Taiwan_mtSSU	404	424	NA	220	505	382	NA	471	new species		Austr-IndoMalesian	IndoMalesian	EP	X	Lebreton et al
no	Echinoplaca_spec-nova-12_EL2490a_Taiwan_mtSSU	404	424	NA	220	505	382	NA	471	new species		Austr-IndoMalesian	IndoMalesian	EP	X	Lebreton et al
no	Echinoplaca_spec-nova-12_EL1918a_NewCaledonia_LSU	404	424	231	NA	505	NA	481	471	new species		Austr-IndoMalesian	Australian	EP	X	Lebreton et al
no	Echinoplaca_spec-nova-12_EL1997a_NewCaledonia_LSU	404	424	231	NA	505	NA	481	471	new species		Austr-IndoMalesian	Australian	EP	X	Lebreton et al
no	Echinoplaca_spec-nova-12_EL2449a_Taiwan_mtSSU	404	424	NA	220	505	382	NA	471	new species		Austr-IndoMalesian	IndoMalesian	EP	X	Lebreton et al
no	Echinoplaca_spec-nova-12_EL2456b_Taiwan_mtSSU-LSU	404	424	231	220	505	382	481	471	new species		Austr-IndoMalesian	IndoMalesian	EP	X	Lebreton et al
no	Echinoplaca_spec-nova-12_EL2671a_Taiwan_mtSSU	404	424	NA	220	505	382	NA	471	new species		Austr-IndoMalesian	IndoMalesian	EP	X	Lebreton et al
no	Echinoplaca_spec-nova-12_EL2472a_Taiwan_mtSSU	404	424	NA	220	505	382	NA	471	new species		Austr-IndoMalesian	IndoMalesian	EP	X	Lebreton et al
no	Echinoplaca_spec-nova-12_EL2527b_Taiwan_mtSSU	404	424	NA	220	505	382	NA	471	new species		Austr-IndoMalesian	IndoMalesian	EP	X	Lebreton et al
no	Echinoplaca_spec-nova-12_EL2482a_Taiwan_mtSSU	404	424	NA	220	505	382	NA	471	new species		Austr-IndoMalesian	IndoMalesian	EP	X	Lebreton et al
no	Echinoplaca_spec-nova-12_EL2430b_Taiwan_mtSSU-LSU-RPB1	404	424	231	220	505	382	481	471	new species		Austr-IndoMalesian	IndoMalesian	EP	465	Lebreton et al
no	Echinoplaca_spec-nova-12_EL2753a_Taiwan_LSU	404	424	231	NA	505	NA	481	471	new species		Austr-IndoMalesian	IndoMalesian	EP	X	Lebreton et al
no	Echinoplaca_spec-nova-12_EL2688a_Taiwan_LSU-RPB1	404	424	231	NA	505	NA	481	471	new species		Austr-IndoMalesian	IndoMalesian	EP	X	Lebreton et al
no	Echinoplaca_spec-nova-12_EL2466b_Taiwan_mtSSU-LSU	404	424	231	220	505	382	481	471	new species		Austr-IndoMalesian	IndoMalesian	EP	X	Lebreton et al
no	Calenia_aff-graphidea-1_EL573a_Guadeloupe_mtSSU	405	427	NA	223	509	385	NA	474	hidden species	Calenia graphidea	Afr-Neotropical	Neotropics	NE	468	Lebreton et al
no	Calenia_aff-graphidea-2_EL660a_Guadeloupe_mtSSU	406	428	NA	224	510	386	NA	475	hidden species	Calenia graphidea	Afr-Neotropical	Neotropics	NE	X	Lebreton et al
no	Calenia_aff-graphidea-2_22027_Brazil_LSU	406	428	233	NA	511	NA	484	475	hidden species	Calenia graphidea	Afr-Neotropical	Neotropics	NE	X	Genbank
no	Calenia_aff-graphidea-3_22061_Brazil_LSU	406	429	233	NA	512	NA	485	476	hidden species	Calenia graphidea	Afr-Neotropical	Neotropics	NE	X	Genbank
no	Calenia_aff-graphidea-3_22096_Brazil_LSU	406	429	233	NA	512	NA	485	476	hidden species	Calenia graphidea	Afr-Neotropical	Neotropics	NE	X	Genbank
no	Calenia_aff-graphidea-3_22070_Brazil_LSU	406	429	233	NA	512	NA	485	476	hidden species	Calenia graphidea	Afr-Neotropical	Neotropics	NE	X	Genbank
no	Calenia_aff-graphidea-3_EL1151a_Guadeloupe_mtSSU-LSU	406	429	233	225	512	387	485	476	hidden species	Calenia graphidea	Afr-Neotropical	Neotropics	NE	469	Lebreton et al
no	Calenia_sterile-3_EL2174a_NewCaledonia_LSU	407	425	232	NA	506	NA	482	472	unidentified		Australian	Australian	EP	X	Lebreton et al
no	Calenia_sterile-3_EL2172a_NewCaledonia_mtSSU-LSU-RPB1	407	425	232	221	506	383	482	472	unidentified		Australian	Australian	EP	466	Lebreton et al
no	Calenia_aff-graphidea-4_22189_Brazil_LSU	408	426	232	NA	507	NA	483	473	hidden species	Calenia graphidea	Afr-Neotropical	Neotropics	NE	X	Genbank
no	Calenia_aff-graphidea-4_EL874a_Guadeloupe_mtSSU-LSU-RPB1	408	426	232	222	508	384	483	473	hidden species	Calenia graphidea	Afr-Neotropical	Neotropics	NE	467	Lebreton et al
no	Calenia_aff-graphidea-4_EL854a_Guadeloupe_LSU-RPB1	408	426	232	NA	508	NA	483	473	hidden species	Calenia graphidea	Afr-Neotropical	Neotropics	NE	X	Lebreton et al
no	Calenia_aff-graphidea-4_EL1579b_Guadeloupe_mtSSU	408	426	NA	222	508	384	NA	473	hidden species	Calenia graphidea	Afr-Neotropical	Neotropics	NE	X	Lebreton et al
no	Calenia_aff-graphidea-4_EL1579c_Guadeloupe_mtSSU	408	426	NA	222	508	384	NA	473	hidden species	Calenia graphidea	Afr-Neotropical	Neotropics	NE	X	Lebreton et al
no	Calenia_sterile-4_EL1669b_NewCaledonia_mtSSU-LSU	409	430	234	226	513	388	486	477	unidentified		Australian	Australian	EP	470	Lebreton et al
no	Calenia_sterile-5_EL1579a_Guadeloupe_mtSSU-LSU-RPB1	410	431	235	227	514	389	487	478	unidentified		Neotropics	Neotropics	NE	471	Lebreton et al
no	Calenia_sterile-5_EL597a2_Guadeloupe_mtSSU-LSU	410	431	235	227	514	389	487	478	unidentified		Neotropics	Neotropics	NE	X	Lebreton et al
no	Calenia_sterile-5_EL673b_Guadeloupe_mtSSU-LSU	410	431	235	227	514	389	487	478	unidentified		Neotropics	Neotropics	NE	X	Lebreton et al
no	Calenia_aff-graphidea-5_DE27027B_Madagascar_LSU	411	432	236	NA	515	NA	488	479	hidden species	Calenia graphidea	Afr-Neotropical	African	AF	X	Lebreton et al
no	Calenia_aff-graphidea-5_DE14MA17C_Madagascar_mtSSU-LSU-RPB1	411	432	236	228	515	390	488	479	hidden species	Calenia graphidea	Afr-Neotropical	African	AF	472	Lebreton et al
no	Calenia_aff-graphidea-5_DE14MA02A_Madagascar_LSU	411	432	236	NA	515	NA	488	479	hidden species	Calenia graphidea	Afr-Neotropical	African	AF	X	Lebreton et al
no	Calenia_aff-graphidea-5_DE27024I_Madagascar_mtSSU-RPB1	411	432	NA	228	515	390	NA	479	hidden species	Calenia graphidea	Afr-Neotropical	African	AF	X	Lebreton et al
no	Calenia_aff-graphidea-5_DE14MA7B_Madagascar_RPB1	411	432	NA	NA	515	NA	NA	479	hidden species	Calenia graphidea	Afr-Neotropical	African	AF	X	Lebreton et al
no	Calenia_sterile-6_EL2198b_NewCaledonia_LSU-RPB1	412	433	237	NA	515	NA	489	480	unidentified		Austr-IndoMalesian	Australian	EP	X	Lebreton et al
no	Calenia_sterile-6_EL2519a2_Taiwan_LSU	412	433	237	NA	515	NA	489	480	unidentified		Austr-IndoMalesian	IndoMalesian	EP	X	Lebreton et al
no	Calenia_sterile-6_EL2495a2_Taiwan_LSU	412	433	237	NA	515	NA	489	480	unidentified		Austr-IndoMalesian	IndoMalesian	EP	X	Lebreton et al
no	Calenia_sterile-6_EL2500e_Taiwan_mtSSU-LSU	412	433	237	229	515	391	489	480	unidentified		Austr-IndoMalesian	IndoMalesian	EP	X	Lebreton et al
no	Calenia_sterile-6_EL2516a2_Taiwan_mtSSU-LSU-RPB1	412	433	237	230	515	391	489	480	unidentified		Austr-IndoMalesian	IndoMalesian	EP	473	Lebreton et al
no	Calenia_sterile-6_EL2520b2_Taiwan_mtSSU	412	433	NA	230	515	391	NA	480	unidentified		Austr-IndoMalesian	IndoMalesian	EP	X	Lebreton et al
no	Calenia_sterile-6_EL2523b2_Taiwan_mtSSU	412	433	NA	230	515	391	NA	480	unidentified		Austr-IndoMalesian	IndoMalesian	EP	X	Lebreton et al
no	Calenia_sterile-6_EL2484b2_Taiwan_mtSSU	412	433	NA	230	515	391	NA	480	unidentified		Austr-IndoMalesian	IndoMalesian	EP	X	Lebreton et al
no	Calenia_sterile-6_EL2499a2_Taiwan_mtSSU-LSU-RPB1	412	433	237	230	515	391	489	480	unidentified		Austr-IndoMalesian	IndoMalesian	EP	X	Lebreton et al
no	Calenia_spec-nova-2_DE25325A_Madagascar_mtSSU-RPB1	413	385	NA	188	459	347	NA	431	new species		African	African	AF	426	Lebreton et al
no	Calenia_spec-nova-3_EL1858a_NewCaledonia_mtSSU-RPB1	414	386	NA	189	459	348	NA	432	new species		Australian	Australian	EP	X	Lebreton et al
no	Calenia_spec-nova-3_EL1939a_NewCaledonia_mtSSU-LSU-RPB1	414	386	205	190	459	349	458	432	new species		Australian	Australian	EP	427	Lebreton et al
no	Calenia_spec-nova-3_EL1936b_NewCaledonia_LSU	414	386	205	NA	459	NA	458	432	new species		Australian	Australian	EP	X	Lebreton et al
no	Calenia_aff-graphidea-6_EL1899b_NewCaledonia_LSU-RPB1	415	387	206	NA	460	NA	459	433	hidden species	Calenia graphidea	Afr-Neotropical	Australian	EP	X	Lebreton et al
no	Calenia_aff-graphidea-6_EL1900a_NewCaledonia_mtSSU-LSU-RPB1	415	387	206	191	460	350	459	433	hidden species	Calenia graphidea	Afr-Neotropical	Australian	EP	428	Lebreton et al
no	Calenia_aff-graphidea-6_EL1901c_NewCaledonia_LSU	415	387	206	NA	460	NA	459	433	hidden species	Calenia graphidea	Afr-Neotropical	Australian	EP	X	Lebreton et al
no	Calenia_submuralis_22112_Brazil_mtSSU	416	388	NA	192	461	351	NA	434	confirmed	Calenia submuralis	Neotropics	Neotropics	NE	429	Genbank
no	Echinoplaca_sterile-6_EL2498a_Taiwan_LSU-RPB1	417	389	207	NA	462	NA	460	435	unidentified		IndoMalesian	IndoMalesian	EP	430-2	Lebreton et al
no	Echinoplaca_sterile-6_EL2568a_Taiwan_mtSSU-LSU	417	389	207	193	462	352	460	435	unidentified		IndoMalesian	IndoMalesian	EP	430	Lebreton et al
no	Aderkomyces_aff-thailandicus-1_EL2466c_Taiwan_mtSSU-LSU	418	390	207	194	463	353	461	436	hidden species	Aderkomyces thailandicus	IndoMalesian	IndoMalesian	EP	431	Lebreton et al
no	Aderkomyces_thailandicus_EL2470b_Taiwan_mtSSU-LSU	419	391	208	195	464	354	462	437	confirmed	Aderkomyces thailandicus	IndoMalesian	IndoMalesian	EP	X	Lebreton et al
no	Aderkomyces_thailandicus_EL2744a_Taiwan_mtSSU	419	391	NA	195	464	354	NA	437	confirmed	Aderkomyces thailandicus	IndoMalesian	IndoMalesian	EP	X	Lebreton et al
no	Aderkomyces_thailandicus_EL2460a_Taiwan_mtSSU-LSU-RPB1	419	391	208	195	464	354	462	437	confirmed	Aderkomyces thailandicus	IndoMalesian	IndoMalesian	EP	432	Lebreton et al
no	Aderkomyces_thailandicus_EL2691a_Taiwan_mtSSU-LSU-RPB1	419	391	208	195	464	354	462	437	confirmed	Aderkomyces thailandicus	IndoMalesian	IndoMalesian	EP	X	Lebreton et al
no	Aderkomyces_thailandicus_EL2471a_Taiwan_mtSSU	419	391	NA	195	464	354	NA	437	confirmed	Aderkomyces thailandicus	IndoMalesian	IndoMalesian	EP	X	Lebreton et al
no	Aderkomyces_thailandicus_EL2461a_Taiwan_mtSSU-LSU	419	391	208	195	464	354	462	437	confirmed	Aderkomyces thailandicus	IndoMalesian	IndoMalesian	EP	X	Lebreton et al
no	Aderkomyces_thailandicus_EL2446b_Taiwan_mtSSU	419	391	NA	195	464	354	NA	437	confirmed	Aderkomyces thailandicus	IndoMalesian	IndoMalesian	EP	X	Lebreton et al
no	Echinoplaca_sterile-7_EL1492a_Guadeloupe_mtSSU-LSU	420	392	209	196	465	355	463	438	unidentified		Neotropics	Neotropics	NE	X	Lebreton et al
no	Echinoplaca_sterile-7_EL1522_Guadeloupe_mtSSU-LSU	420	392	209	196	465	355	463	438	unidentified		Neotropics	Neotropics	NE	X	Lebreton et al
no	Echinoplaca_sterile-7_EL1489_Guadeloupe_mtSSU-LSU	420	392	209	196	465	355	463	438	unidentified		Neotropics	Neotropics	NE	X	Lebreton et al
no	Echinoplaca_sterile-7_EL1505a_Guadeloupe_mtSSU	420	392	NA	196	465	355	NA	438	unidentified		Neotropics	Neotropics	NE	X	Lebreton et al
no	Echinoplaca_sterile-7_EL1224a_Guadeloupe_mtSSU-LSU-RPB1	420	392	209	196	465	355	463	438	unidentified		Neotropics	Neotropics	NE	433	Lebreton et al
no	Echinoplaca_sterile-7_EL1296a_Guadeloupe_mtSSU-LSU	420	392	209	196	465	355	463	438	unidentified		Neotropics	Neotropics	NE	X	Lebreton et al
no	Echinoplaca_sterile-7_EL12_StLucia_mtSSU-LSU	420	392	209	196	465	355	463	438	unidentified		Neotropics	Neotropics	NE	X	Lebreton et al
no	Echinoplaca_sterile-7_EL1488c_Guadeloupe_mtSSU-LSU	420	392	209	196	465	355	463	438	unidentified		Neotropics	Neotropics	NE	X	Lebreton et al
no	Echinoplaca_sterile-7_EL1726a_Guadeloupe_mtSSU	420	392	NA	196	465	355	NA	438	unidentified		Neotropics	Neotropics	NE	X	Lebreton et al
no	Echinoplaca_sterile-7_EL1467d_Guadeloupe_mtSSU-LSU	420	392	209	196	465	355	463	438	unidentified		Neotropics	Neotropics	NE	X	Lebreton et al
no	Echinoplaca_sterile-7_EL1730a_Guadeloupe_mtSSU	420	392	NA	196	465	355	NA	438	unidentified		Neotropics	Neotropics	NE	X	Lebreton et al
no	Echinoplaca_sterile-8_EL1487-2_Guadeloupe_mtSSU-LSU-RPB1	421	393	210	197	466	356	464	439	unidentified		Neotropics	Neotropics	NE	X	Lebreton et al
no	Echinoplaca_sterile-8_EL1021c_Guadeloupe_mtSSU	421	393	NA	197	466	356	NA	439	unidentified		Neotropics	Neotropics	NE	X	Lebreton et al
no	Echinoplaca_sterile-8_EL1542_Guadeloupe_mtSSU-LSU-RPB1	421	393	210	197	466	356	464	439	unidentified		Neotropics	Neotropics	NE	434	Lebreton et al
no	Echinoplaca_sterile-8_EL1518_Guadeloupe_mtSSU-LSU	421	393	210	197	466	356	464	439	unidentified		Neotropics	Neotropics	NE	X	Lebreton et al
no	Echinoplaca_sterile-8_EL559b_Guadeloupe_mtSSU-LSU-RPB1	421	393	210	197	466	356	464	439	unidentified		Neotropics	Neotropics	NE	X	Lebreton et al
no	Echinoplaca_spec-26_DNA3212_Nicaragua_mtSSU-LSU	422	394	210	198	467	357	465	440	new species		Neotropics	Neotropics	NE	435	Genbank
no	Echinoplaca_spec-26_22083_Brazil_LSU	422	394	210	NA	467	NA	465	440	new species		Neotropics	Neotropics	NE	X	Genbank
no	Echinoplaca_areolata_EL1549_Guadeloupe_mtSSU-LSU	423	395	210	199	468	358	466	441	confirmed	Echinoplaca areolata	Neotropics	Neotropics	NE	X	Lebreton et al
no	Echinoplaca_areolata_EL1729a_Guadeloupe_mtSSU	423	395	NA	199	468	359	NA	441	confirmed	Echinoplaca areolata	Neotropics	Neotropics	NE	X	Lebreton et al
no	Echinoplaca_areolata_Aptroot85669_Brazil_mtSSU-LSU-RPB1	423	395	210	199	468	359	466	441	confirmed	Echinoplaca areolata	Neotropics	Neotropics	NE	X	Lebreton et al
no	Echinoplaca_areolata_Aptroot85848a_Brazil_mtSSU	423	395	NA	199	468	359	NA	441	confirmed	Echinoplaca areolata	Neotropics	Neotropics	NE	X	Lebreton et al
no	Echinoplaca_areolata_EL1532_Guadeloupe_mtSSU-LSU-RPB1	423	395	210	200	468	359	466	441	confirmed	Echinoplaca areolata	Neotropics	Neotropics	NE	436	Lebreton et al
no	Echinoplaca_areolata_EL1536_Guadeloupe_mtSSU	423	395	NA	200	468	359	NA	441	confirmed	Echinoplaca areolata	Neotropics	Neotropics	NE	X	Lebreton et al
no	Echinoplaca_areolata_EL1492b_Guadeloupe_mtSSU-LSU	423	395	210	200	468	359	466	441	confirmed	Echinoplaca areolata	Neotropics	Neotropics	NE	X	Lebreton et al
no	Gyalideopsis_spec-nova-12_EL1521_Guadeloupe_mtSSU-LSU	424	378	197	182	448	338	450	422	new species		Neotropics	Neotropics	NE	X	Lebreton et al
no	Gyalideopsis_spec-nova-12_EL719a_Guadeloupe_mtSSU-LSU	424	378	197	182	448	338	450	422	new species		Neotropics	Neotropics	NE	418	Lebreton et al
no	Aderkomyces_spec-4_EL2748b_Taiwan_LSU	425	379	198	NA	449	NA	451	423	unidentified		IndoMalesian	IndoMalesian	EP	X	Lebreton et al
no	Aderkomyces_spec-4_EL2469a_Taiwan_mtSSU-LSU	425	379	198	183	449	339	451	423	unidentified		IndoMalesian	IndoMalesian	EP	X	Lebreton et al
no	Aderkomyces_spec-4_EL2453a_Taiwan_mtSSU-LSU-RPB1	425	379	198	183	449	339	451	423	unidentified		IndoMalesian	IndoMalesian	EP	419	Lebreton et al
no	Aderkomyces_spec-4_EL2680b_Taiwan_mtSSU-LSU	425	379	198	183	449	340	451	423	unidentified		IndoMalesian	IndoMalesian	EP	X	Lebreton et al
no	Aderkomyces_spec-4_EL2463a_Taiwan_mtSSU-LSU	425	379	198	183	449	341	451	423	unidentified		IndoMalesian	IndoMalesian	EP	X	Lebreton et al
no	Aderkomyces_spec-4_EL2457a_Taiwan_mtSSU-LSU-RPB1	425	379	198	183	449	341	451	423	unidentified		IndoMalesian	IndoMalesian	EP	X	Lebreton et al
no	Gyalideopsis_aff-applanata-2_EL1834a_NewCaledonia_LSU	426	380	199	NA	450	NA	452	424	hidden species	Gyalideopsis applanata	Austr-Neotropical	Australian	EP	X	Lebreton et al
no	Gyalideopsis_aff-applanata-2_EL1860a_NewCaledonia_LSU-RPB1	426	380	199	NA	450	NA	452	424	hidden species	Gyalideopsis applanata	Austr-Neotropical	Australian	EP	420	Lebreton et al
no	Calenia_aff-depressa-1_EL1986a_NewCaledonia_LSU-RPB1	427	381	200	NA	451	NA	453	425	hidden species	Calenia depressa	Pantropical	Australian	EP	421	Lebreton et al
no	Calenia_aff-depressa-2_DE27027E_Madagascar_LSU-RPB1	428	382	201	NA	452	NA	454	426	hidden species	Calenia depressa	Pantropical	African	AF	X	Lebreton et al
no	Calenia_aff-depressa-2_DE22043B_Mayotte_mtSSU-RPB1	428	382	NA	184	452	342	NA	426	hidden species	Calenia depressa	Pantropical	African	AF	422	Lebreton et al
no	Calenia_aff-depressa-2_DE22000B_Mayotte_mtSSU-LSU	428	382	201	184	452	342	454	426	hidden species	Calenia depressa	Pantropical	African	AF	422-2	Lebreton et al
no	Calenia_aff-depressa-3_EL1969b_NewCaledonia_mtSSU-RPB1	429	383	NA	185	453	343	NA	427	hidden species	Calenia depressa	Pantropical	Austr-IndoMalesian	EP	X	Lebreton et al
no	Calenia_aff-depressa-3_EL2020a_NewCaledonia_LSU-RPB1	429	383	202	NA	453	NA	455	427	hidden species	Calenia depressa	Pantropical	Austr-IndoMalesian	EP	X	Lebreton et al
no	Calenia_aff-depressa-3_EL2523a_Taiwan_LSU-RPB1	429	383	202	NA	453	NA	455	427	hidden species	Calenia depressa	Pantropical	Austr-IndoMalesian	EP	X	Lebreton et al
no	Calenia_aff-depressa-3_EL2502b_Taiwan_LSU-RPB1	429	383	202	NA	453	NA	455	427	hidden species	Calenia depressa	Pantropical	Austr-IndoMalesian	EP	X	Lebreton et al
no	Calenia_aff-depressa-3_EL2013b_NewCaledonia_LSU	429	383	202	NA	453	NA	455	427	hidden species	Calenia depressa	Pantropical	Austr-IndoMalesian	EP	X	Lebreton et al
no	Calenia_aff-depressa-3_EL2187a_NewCaledonia_mtSSU-LSU-RPB1	429	383	202	185	453	344	455	427	hidden species	Calenia depressa	Pantropical	Austr-IndoMalesian	EP	423	Lebreton et al
no	Calenia_aff-subdepressa-2_EL2493a_Taiwan_LSU	430	384	203	NA	454	NA	456	428	hidden species	Calenia subdepressa	Pantropical	IndoMalesian	EP	X	Lebreton et al
no	Calenia_aff-subdepressa-2_EL2505a_Taiwan_LSU-RPB1	430	384	203	NA	454	NA	456	428	hidden species	Calenia subdepressa	Pantropical	IndoMalesian	EP	424	Lebreton et al
no	Calenia_aff-subdepressa-2_EL2546a_Taiwan_mtSSU-LSU	430	384	203	186	454	345	456	428	hidden species	Calenia subdepressa	Pantropical	IndoMalesian	EP	424-2	Lebreton et al
no	Calenia_aff-subdepressa-3_EL2181b_NewCaledonia_LSU	431	384	204	NA	455	NA	457	429	confirmed	Calenia subdepressa	Pantropical	Austr-Neotropics	EP	X	Lebreton et al
no	Calenia_aff-subdepressa-3_EL1702b_NewCaledonia_LSU	431	384	204	NA	457	NA	457	429	confirmed	Calenia subdepressa	Pantropical	Austr-Neotropics	EP	X	Lebreton et al
no	Calenia_aff-subdepressa-3_EL2013a_NewCaledonia_LSU-RPB1	431	384	204	NA	456	NA	457	429	confirmed	Calenia subdepressa	Pantropical	Austr-Neotropics	EP	X	Lebreton et al
no	Calenia_subdepressa_EL1021b_Guadeloupe_mtSSU-LSU-RPB1	431	384	204	187	458	346	457	430	confirmed	Calenia subdepressa	Pantropical	Austr-Neotropics	NE	X	Lebreton et al
no	Calenia_subdepressa_EL1333a_Guadeloupe_mtSSU-LSU-RPB1	431	384	204	187	458	346	457	430	confirmed	Calenia subdepressa	Pantropical	Austr-Neotropics	NE	425	Lebreton et al
no	Calenia_subdepressa_EL1336a_Guadeloupe_LSU	431	384	204	NA	458	NA	457	430	confirmed	Calenia subdepressa	Pantropical	Austr-Neotropics	NE	X	Lebreton et al
no	Calenia_subdepressa_EL2368b_Guadeloupe_LSU	431	384	204	NA	458	NA	457	430	confirmed	Calenia subdepressa	Pantropical	Austr-Neotropics	NE	X	Lebreton et al
no	Calenia_subdepressa_EL1468b_Guadeloupe_mtSSU-LSU	431	384	204	187	458	346	457	430	confirmed	Calenia subdepressa	Pantropical	Austr-Neotropics	NE	X	Lebreton et al
no	Calenia_aff-pernambucensis_DE22000C_Mayotte_mtSSU-RPB1	432	376	NA	181	446	337	NA	420	new species		African	African	AF	416	Lebreton et al
no	Echinoplaca_sterile-5_EL1552_Guadeloupe_LSU-RPB1	433	377	196	NA	447	NA	449	421	unidentified		Neotropics	Neotropics	NE	417	Lebreton et al
no	Aptrootidea_aff-marginata-3_EL1696d_NewCaledonia_mtSSU-RPB1	434	359	NA	167	428	320	NA	403	hidden species	Aptrootidea marginata	Pantropical	Australian	EP	X	Lebreton et al
no	Aptrootidea_aff-marginata-3_EL2176b_NewCaledonia_LSU-RPB1	434	359	181	NA	428	NA	432	403	hidden species	Aptrootidea marginata	Pantropical	Australian	EP	X	Lebreton et al
no	Aptrootidea_aff-marginata-3_EL1960b_NewCaledonia_mtSSU-LSU-RPB1	434	359	181	167	428	320	432	403	hidden species	Aptrootidea marginata	Pantropical	Australian	EP	399	Lebreton et al
no	Echinoplaca_pellicula_EL1939b_NewCaledonia_LSU-RPB1	435	409	220	NA	486	NA	476	454	confirmed	Echinoplaca pellicula	Austr-Neotropical	Australian	EP	X	Lebreton et al
no	Echinoplaca_pellicula_EL1934a_NewCaledonia_mtSSU-LSU-RPB1	435	409	220	209	486	370	476	454	confirmed	Echinoplaca pellicula	Austr-Neotropical	Australian	EP	449	Lebreton et al
no	Echinoplaca_aff-tetrapla_EL1956a_NewCaledonia_LSU-RPB1	436	408	219	NA	485	NA	475	453	hidden species	Echinoplaca tetrapla	Austr-Neotropical	Australian	EP	X	Lebreton et al
no	Echinoplaca_aff-tetrapla_EL1958c_NewCaledonia_LSU	436	408	219	NA	485	NA	475	453	hidden species	Echinoplaca tetrapla	Austr-Neotropical	Australian	EP	X	Lebreton et al
no	Echinoplaca_aff-tetrapla_EL1954a_NewCaledonia_mtSSU-LSU-RPB1	436	408	219	208	485	369	475	453	hidden species	Echinoplaca tetrapla	Austr-Neotropical	Australian	EP	448	Lebreton et al
no	Echinoplaca_spec-28_DE27189B_Madagascar_mtSSU-LSU-RPB1	437	410	221	210	487	371	477	455	unidentified		Afr-Neotropical	African	AF	450	Lebreton et al
no	Echinoplaca_spec-28_DE25321A_Madagascar_mtSSU	437	410	NA	210	487	371	NA	455	unidentified		Afr-Neotropical	African	AF	X	Lebreton et al
no	Echinoplaca_spec-28_DE22000A_Mayotte_mtSSU-RPB1	437	410	NA	210	487	371	NA	455	unidentified		Afr-Neotropical	African	AF	X	Lebreton et al
no	Echinoplaca_spec-28_DE27021B_Madagascar_LSU	437	410	221	NA	487	NA	477	455	unidentified		Afr-Neotropical	African	AF	X	Lebreton et al
no	Echinoplaca_spec-28_DE27022B_Madagascar_mtSSU-LSU	437	410	221	210	487	371	477	455	unidentified		Afr-Neotropical	African	AF	X	Lebreton et al
no	Echinoplaca_spec-28_22019_Brazil_LSU	437	410	221	NA	487	NA	477	455	unidentified		Afr-Neotropical	Neotropics	NE	X	Genbank
no	Echinoplaca_spec-28_DE27073B_Madagascar_LSU	437	410	221	NA	487	NA	477	455	unidentified		Afr-Neotropical	African	AF	X	Lebreton et al
no	Echinoplaca_spec-28_DE26720D_Madagascar_LSU-RPB1	437	410	221	NA	487	NA	477	455	unidentified		Afr-Neotropical	African	AF	X	Lebreton et al
no	Echinoplaca_aff-pellicula-2_LOT35404C_Colombia_mtSSU-RPB1	438	411	NA	211	488	372	NA	456	hidden species	Echinoplaca pellicula	Austr-Neotropical	Neotropics	NE	X	Lebreton et al
no	Echinoplaca_aff-pellicula-2_LOT26523S_Peru_mtSSU	438	411	NA	211	489	373	NA	456	hidden species	Echinoplaca pellicula	Austr-Neotropical	Neotropics	NE	X	Lebreton et al
no	Echinoplaca_aff-pellicula-2_22067_Brazil_LSU	438	411	222	NA	489	NA	478	456	hidden species	Echinoplaca pellicula	Austr-Neotropical	Neotropics	NE	X	Genbank
no	Echinoplaca_aff-pellicula-2_EL1592a_Guadeloupe_mtSSU-LSU	438	411	222	211	489	373	478	456	hidden species	Echinoplaca pellicula	Austr-Neotropical	Neotropics	NE	451	Lebreton et al
no	Echinoplaca_aff-pellicula-2_22084_Brazil_LSU	438	411	222	NA	489	NA	478	456	hidden species	Echinoplaca pellicula	Austr-Neotropical	Neotropics	NE	X	Genbank
no	Echinoplaca_aff-pellicula-1_22821_Guatemala_LSU	439	412	223	NA	490	NA	479	457	hidden species	Echinoplaca pellicula	Austr-Neotropical	Neotropics	NE	X	Genbank
no	Echinoplaca_aff-pellicula-1_EL1593a_Guadeloupe_mtSSU-LSU	439	412	223	212	490	374	479	457	hidden species	Echinoplaca pellicula	Austr-Neotropical	Neotropics	NE	X	Lebreton et al
no	Echinoplaca_aff-pellicula-1_22871_Brazil_LSU	439	412	223	NA	490	NA	479	457	hidden species	Echinoplaca pellicula	Austr-Neotropical	Neotropics	NE	X	Genbank
no	Echinoplaca_aff-pellicula-1_EL1594a_Guadeloupe_mtSSU-LSU	439	412	223	212	490	374	479	457	hidden species	Echinoplaca pellicula	Austr-Neotropical	Neotropics	NE	452	Lebreton et al
no	Echinoplaca_aff-pellicula-1_Aptroot86657_Brazil_LSU-RPB1	439	412	223	NA	490	NA	479	457	hidden species	Echinoplaca pellicula	Austr-Neotropical	Neotropics	NE	452-2	Lebreton et al
no	Echinoplaca_aff-pellicula-1_EL1597a_Guadeloupe_mtSSU-LSU	439	412	223	212	490	374	479	457	hidden species	Echinoplaca pellicula	Austr-Neotropical	Neotropics	NE	X	Lebreton et al
no	Echinoplaca_aff-pellicula-1_23019_Brazil_LSU	439	412	223	NA	490	NA	479	457	hidden species	Echinoplaca pellicula	Austr-Neotropical	Neotropics	NE	X	Genbank
no	Echinoplaca_aff-pellicula-1_23020_Brazil_LSU	439	412	223	NA	490	NA	479	457	hidden species	Echinoplaca pellicula	Austr-Neotropical	Neotropics	NE	X	Genbank
no	Echinoplaca_aff-pellicula-1_23021_Brazil_LSU	439	412	223	NA	490	NA	479	457	hidden species	Echinoplaca pellicula	Austr-Neotropical	Neotropics	NE	X	Genbank
no	Echinoplaca_spec-20_DE27026B2_Madagascar_mtSSU	440	337	NA	149	399	299	NA	387	unidentified		African	African	AF	376	Lebreton et al
no	Gyalideopsis_spec-nova-8_EL1700a_NewCaledonia_mtSSU	441	336	NA	148	398	298	NA	386	new species		Australian	Australian	EP	X	Lebreton et al
no	Gyalideopsis_spec-nova-8_EL1905a_NewCaledonia_mtSSU	441	336	NA	148	398	298	NA	386	new species		Australian	Australian	EP	375	Lebreton et al
no	Echinoplaca_sterile-2_EL2392a_Taiwan_mtSSU-LSU-RPB1	442	338	161	150	400	300	408	388	unidentified		IndoMalesian	IndoMalesian	EP	377	Lebreton et al
no	Echinoplaca_spec-nova-6_EL1994b_NewCaledonia_LSU	443	342	165	NA	407	NA	413	392	new species		Australian	Australian	EP	X	Lebreton et al
no	Echinoplaca_spec-nova-6_EL1915a_NewCaledonia_mtSSU-LSU-RPB1	443	342	165	156	407	306	413	392	new species		Australian	Australian	EP	381	Lebreton et al
no	Echinoplaca_spec-22_EL2050_NewCaledonia_mtSSU-LSU	444	343	166	158	408	309	414	393	unidentified		Austr-IndoMalesian	Australian	EP	X	Lebreton et al
no	Echinoplaca_spec-22_EL2427a_Taiwan_mtSSU-LSU-RPB1	444	343	166	157	408	307	414	393	unidentified		Austr-IndoMalesian	IndoMalesian	EP	382	Lebreton et al
no	Echinoplaca_spec-22_EL2472b_Taiwan_mtSSU-LSU	444	343	166	157	408	308	414	393	unidentified		Austr-IndoMalesian	IndoMalesian	EP	X	Lebreton et al
no	Echinoplaca_spec-22_EL1837b_NewCaledonia_LSU	444	343	166	NA	408	NA	414	393	unidentified		Austr-IndoMalesian	Australian	EP	X	Lebreton et al
no	Echinoplaca_spec-22_EL2181c_NewCaledonia_LSU-RPB1	444	343	166	NA	408	NA	414	393	unidentified		Austr-IndoMalesian	Australian	EP	X	Lebreton et al
no	Echinoplaca_sterile-3_EL2700a_Taiwan_mtSSU-LSU-RPB1	445	339	162	151	401	301	409	389	unidentified		IndoMalesian	IndoMalesian	EP	378	Lebreton et al
no	Echinoplaca_sterile-4_EL2678a_Taiwan_RPB1	446	340	NA	NA	402	NA	NA	390	unidentified		IndoMalesian	IndoMalesian	EP	X	Lebreton et al
no	Echinoplaca_sterile-4_EL2470a_Taiwan_mtSSU-LSU-RPB1	446	340	163	152	403	302	410	390	unidentified		IndoMalesian	IndoMalesian	EP	379	Lebreton et al
no	Echinoplaca_sterile-4_EL2478a_Taiwan_mtSSU-LSU	446	340	163	153	404	303	410	390	unidentified		IndoMalesian	IndoMalesian	EP	X	Lebreton et al
no	Aderkomyces_spec-nova-3_EL2683a_Taiwan_LSU	447	341	164	NA	405	NA	411	391	new species		IndoMalesian	IndoMalesian	EP	X	Lebreton et al
no	Aderkomyces_spec-nova-3_EL2454a_Taiwan_mtSSU-LSU	447	341	164	154	405	304	411	391	new species		IndoMalesian	IndoMalesian	EP	380	Lebreton et al
no	Aderkomyces_spec-nova-3_EL2443a_Taiwan_mtSSU-LSU	447	341	164	155	406	305	412	391	new species		IndoMalesian	IndoMalesian	EP	X	Lebreton et al
no	Aderkomyces_spec-nova-3_EL2439a_Taiwan_mtSSU-LSU	447	341	164	155	406	305	412	391	new species		IndoMalesian	IndoMalesian	EP	X	Lebreton et al
no	Aderkomyces_spec-nova-3_EL2440a_Taiwan_mtSSU	447	341	NA	155	406	305	NA	391	new species		IndoMalesian	IndoMalesian	EP	X	Lebreton et al
no	Actinoplaca_aff-strigulacea_23061_Guatemala_LSU	448	420	228	NA	499	NA	485	467	hidden species	Actinoplaca strigulaceae	Neotropics	Neotropics	NE	461	Genbank
no	Actinoplaca_strigulacea_22143_Brazil_LSU	449	421	229	NA	502	NA	488	468	confirmed	Actinoplaca strigulaceae	Neotropics	Neotropics	NE	X	Genbank
no	Actinoplaca_strigulacea_AFTOL-ID-106_CostaRica_LSU	449	421	229	NA	500	NA	486	468	confirmed	Actinoplaca strigulaceae	Neotropics	Neotropics	NE	462	Genbank
no	Actinoplaca_strigulacea_EL3a_Guadeloupe_LSU	449	421	229	NA	501	NA	487	468	confirmed	Actinoplaca strigulaceae	Neotropics	Neotropics	NE	X	Lebreton et al
no	Actinoplaca_aff-gemmifera_EL2731b_Taiwan_LSU-RPB1	450	316	150	NA	380	NA	383	368	new species		IndoMalesian	IndoMalesian	EP	357-2	Lebreton et al
no	Actinoplaca_aff-gemmifera_EL2727a_Taiwan_LSU	450	316	150	NA	380	NA	383	368	new species		IndoMalesian	IndoMalesian	EP	X	Lebreton et al
no	Actinoplaca_aff-gemmifera_EL2707a_Taiwan_mtSSU-LSU	450	316	150	135	380	283	383	368	new species		IndoMalesian	IndoMalesian	EP	357	Lebreton et al
no	Actinoplaca_aff-gemmifera_EL2708b_Taiwan_LSU-RPB1	450	316	150	NA	380	NA	394	368	new species		IndoMalesian	IndoMalesian	EP	X	Lebreton et al
no	Vezdamyces_vulgaris_EL1041a_Guadeloupe_mtSSU	451	317	NA	136	381	284	NA	369	hidden species	Vezdamyces vulgaris	Neotropics	Neotropics	NE	358	Lebreton et al
no	Vezdamyces_vulgaris_EL1116a_Guadeloupe_mtSSU	451	317	NA	136	381	284	NA	369	hidden species	Vezdamyces vulgaris	Neotropics	Neotropics	NE	X	Lebreton et al
no	Vezdamyces_aff-vulgaris-4_EL2346a_Guadeloupe_mtSSU-RPB1	452	324	NA	137	386	285	NA	374	hidden species	Vezdamyces vulgaris	Neotropics	Neotropics	NE	363	Lebreton et al
no	Vezdamyces_albopruinosa_Aptroot87151_Brazil_mtSSU	453	325	NA	138	387	286	NA	375	confirmed	Vezdamyces albopruinosa	Neotropics	Neotropics	NE	X	Lebreton et al
yes	Vezdamyces_albopruinosa_23052_Brazil_LSU	linked								confirmed	Vezdamyces albopruinosa	Neotropics	Neotropics	NE		Genbank
yes	Vezdamyces_albopruinosa_Aptroot56418_Brazil_mtSSU	453	325	154	138	387	286	398	375	confirmed	Vezdamyces albopruinosa	Neotropics	Neotropics	NE	X	Lebreton et al
yes	Vezdamyces_albopruinosa_Aptroot56427_Brazil_mtSSU-RPB1	linked								confirmed	Vezdamyces albopruinosa	Neotropics	Neotropics	NE		Lebreton et al
yes	Vezdamyces_albopruinosa_23046_Brazil_LSU	453	325	154	138	387	286	398	375	confirmed	Vezdamyces albopruinosa	Neotropics	Neotropics	NE	364	Genbank
no	Vezdamyces_vulgaris_22145_Brazil_LSU	454	318	151	NA	382	NA	395	370	confirmed	Vezdamyces vulgaris	Neotropics	Neotropics	NE	359	Genbank
no	Vezdamyces_vulgaris_23108_Brazil_LSU	454	318	151	NA	382	NA	395	370	confirmed	Vezdamyces vulgaris	Neotropics	Neotropics	NE	X	Genbank
no	Vezdamyces_aff-vulgaris-3_LOT37050A_Colombia_RPB1	455	322	NA	NA	385	NA	NA	373	hidden species	Vezdamyces vulgaris	Neotropics	Neotropics	NE	362	Lebreton et al
no	Vezdamyces_aff-vulgaris-3_Aptroot56577_Brazil_RPB1	455	323	NA	NA	385	NA	NA	373	hidden species	Vezdamyces vulgaris	Neotropics	Neotropics	NE	X	Lebreton et al
no	Vezdamyces_aff-vulgaris-2_LOT35403C_Colombia_LSU	456	319	152	NA	383	NA	396	371	hidden species	Vezdamyces vulgaris	Neotropics	Neotropics	NE	360	Lebreton et al
no	Vezdamyces_aff-vulgaris-1_23047_Brazil_LSU	457	321	153	NA	384	NA	397	372	hidden species	Vezdamyces vulgaris	Neotropics	Neotropics	NE	X	Genbank
no	Vezdamyces_aff-vulgaris-1_23051_Brazil_LSU	457	320	153	NA	384	NA	397	372	hidden species	Vezdamyces vulgaris	Neotropics	Neotropics	NE	361	Genbank
no	Calenia_aff-bullatinoides-1_EL1751a_Reunion_mtSSU-RPB1	458	344	NA	159	409	310	NA	394	hidden species	Calenia bullatinoides	Pantropical	African	AF	383	Lebreton et al
no	Calenia_aff-bullatinoides-2_EL2115a_Reunion_LSU-RPB1	459	345	168	NA	412	NA	416	396	hidden species	Calenia bullatinoides	Pantropical	African	AF	385	Lebreton et al
no	Calenia_aff-bullatinoides-2_EL2117a_Reunion_LSU	459	345	168	NA	411	NA	416	396	hidden species	Calenia bullatinoides	Pantropical	African	AF	X	Lebreton et al
no	Calenia_aff-bullatinoides-3_23113_Brazil_LSU	460	344	167	NA	410	NA	415	395	hidden species	Calenia bullatinoides	Pantropical	Neotropics	NE	384	Genbank
no	Calenia_bullatinoides_EL2018a_NewCaledonia_LSU-RPB1	461	346	169	NA	413	NA	417	397	confirmed	Calenia bullatinoides	Pantropical	Australian	EP	X	Lebreton et al
no	Calenia_bullatinoides_AS178_NewCaledonia_LSU	461	346	169	NA	413	NA	417	397	confirmed	Calenia bullatinoides	Pantropical	Australian	EP	X	Lebreton et al
no	Calenia_bullatinoides_EL1903c_NewCaledonia_LSU	461	346	169	NA	413	NA	417	397	confirmed	Calenia bullatinoides	Pantropical	Australian	EP	X	Lebreton et al
no	Calenia_bullatinoides_EL2011a_NewCaledonia_LSU	461	346	169	NA	413	NA	417	397	confirmed	Calenia bullatinoides	Pantropical	Australian	EP	X	Lebreton et al
no	Calenia_bullatinoides_EL2229a_NewCaledonia_LSU	461	346	169	NA	413	NA	417	397	confirmed	Calenia bullatinoides	Pantropical	Australian	EP	X	Lebreton et al
no	Calenia_bullatinoides_EL1903b_NewCaledonia_mtSSU-LSU-RPB1	461	346	169	160	413	311	417	397	confirmed	Calenia bullatinoides	Pantropical	Australian	EP	386	Lebreton et al
no	Echinoplaca_spec-nova-7_EL1929a_NewCaledonia_LSU-RPB1	462	347	170	NA	414	NA	418	398	new species		Australian	Australian	EP	X	Lebreton et al
no	Echinoplaca_spec-nova-7_EL1655b_NewCaledonia_LSU	462	347	170	NA	414	NA	418	398	new species		Australian	Australian	EP	X	Lebreton et al
no	Echinoplaca_spec-nova-7_EL1930a_NewCaledonia_LSU	462	347	170	NA	414	NA	419	398	new species		Australian	Australian	EP	X	Lebreton et al
no	Echinoplaca_spec-nova-7_EL1842a_NewCaledonia_LSU	462	347	170	NA	414	NA	419	398	new species		Australian	Australian	EP	X	Lebreton et al
no	Echinoplaca_spec-nova-7_EL1844b_NewCaledonia_mtSSU-LSU-RPB1	462	347	170	161	414	312	419	398	new species		Australian	Australian	EP	387	Lebreton et al
no	Calenia_aff-subdepressa-1_EL1905b_NewCaledonia_mtSSU-LSU-RPB1	463	348	171	162	415	313	420	399	hidden species	Calenia subdepressa	Pantropical	Australian	EP	388	Lebreton et al
no	Calenia_aff-subdepressa-1_EL1958b_NewCaledonia_LSU-RPB1	463	348	171	NA	415	NA	420	399	hidden species	Calenia subdepressa	Pantropical	Australian	EP	X	Lebreton et al
no	Calenia_aff-subdepressa-1_EL1812d_NewCaledonia_LSU	463	348	171	NA	415	NA	420	399	hidden species	Calenia subdepressa	Pantropical	Australian	EP	X	Lebreton et al
no	Echinoplaca_spec-23_EL1915b_NewCaledonia_LSU-RPB1	464	349	172	NA	416	NA	421	400	unidentified		Australian	Australian	EP	389	Lebreton et al
no	Gyalideopsis_spec-nova-9_EL2226a_NewCaledonia_mtSSU-LSU-RPB1	465	350	173	163	417	314	422	401	new species		Australian	Australian	EP	390	Lebreton et al
no	Gyalideopsis_spec-nova-9_EL2181e_NewCaledonia_mtSSU-LSU-RPB1	465	350	173	163	417	314	422	401	new species		Australian	Australian	EP	X	Lebreton et al
no	Gyalideopsis_spec-nova-9_EL2175c_NewCaledonia_mtSSU	465	350	2	164	418	315	NA	401	new species		Australian	Australian	EP	X	Lebreton et al
no	Echinoplaca_spec-nova-8_DE14MA28C_Madagascar_LSU-RPB1	466	351	174	NA	419	NA	423	402	new species		African	African	AF	391	Lebreton et al
no	Echinoplaca_spec-nova-8_DE27024G_Madagascar_LSU-RPB1	466	351	174	NA	419	NA	423	402	new species		African	African	AF	X	Lebreton et al
no	Echinoplaca_spec-nova-11_DE27027C_Madagascar_RPB1	467	354	NA	NA	422	NA	NA	402	hidden species	Echinoplaca spec nova [nova-12]	African	African	AF	X	Lebreton et al
no	Echinoplaca_spec-nova-10_DE27024I-2_Madagascar_LSU-RPB1	468	354	177	NA	423	NA	426	402	hidden species	Echinoplaca spec nova [nova-8]	African	African	AF	394	Lebreton et al
no	Echinoplaca_spec-nova-10_DE14MA17D_Madagascar_LSU-RPB1	468	358	180	NA	427	NA	429	402	hidden species	Echinoplaca spec nova [nova-8]	African	African	AF	398	Lebreton et al
no	Echinoplaca_spec-nova-10_DE27113C_Madagascar_LSU-RPB1	468	358	180	NA	427	NA	431	402	hidden species	Echinoplaca spec nova [nova-8]	African	African	AF	X	Lebreton et al
no	Echinoplaca_spec-nova-10_EL1752a_Reunion_LSU-RPB1	468	358	180	NA	427	NA	430	402	hidden species	Echinoplaca spec nova [nova-8]	African	African	AF	X	Lebreton et al
no	Echinoplaca_spec_EL2256a_Reunion_LSU-RPB1	468	358	NA	NA	427	NA	NA	402	hidden species	Echinoplaca spec nova [nova-8]	African	African	AF	X	Lebreton et al
no	Echinoplaca_spec_EL2254a_Reunion_LSU-RPB1	468	358	NA	NA	427	NA	NA	402	hidden species	Echinoplaca spec nova [nova-8]	African	African	AF	X	Lebreton et al
no	Echinoplaca_spec-nova-12_DE27113A_Madagascar_LSU-RPB1	469	352	175	NA	420	NA	424	402	hidden species	Echinoplaca spec nova [nova-x]	African	African	AF	392	Lebreton et al
no	Echinoplaca_aff-spec-nova-12_DE27114C_Madagascar_mtSSU-LSU-RPB1	470	353	176	165	421	316	425	402	hidden species	Echinoplaca spec nova [nova-y]	African	African	AF	393	Lebreton et al
no	Echinoplaca_aff-spec-nova-12_DE25320A_Madagascar_mtSSU-RPB1	470	355	NA	166	424	317	NA	402	hidden species	Echinoplaca spec nova [nova-y]	African	African	AF	395	Lebreton et al
no	Echinoplaca_spec-nova-13_DE27195A_Madagascar_LSU-RPB1	471	356	NA	NA	425	NA	NA	402	hidden species	Echinoplaca spec nova [nova-z]	African	African	AF	X	Lebreton et al
no	Echinoplaca_spec-nova-13_DE26832A_Madagascar_LSU-RPB1	471	356	178	NA	425	NA	427	402	hidden species	Echinoplaca spec nova [nova-z]	African	African	AF	396	Lebreton et al
no	Echinoplaca_spec-nova-14_DE27032C_Madagascar_mtSSU	472	355	NA	166	424	318	NA	402	hidden species	Echinoplaca spec nova [nova-14]	African	African	AF	X	Lebreton et al
no	Echinoplaca_aff-spec-nova-13_DE27032A_Madagascar_mtSSU-RPB1	473	357	NA	166	426	319	NA	402	hidden species	Echinoplaca spec nova [nova-13]	African	African	AF	397	Lebreton et al
no	Echinoplaca_aff-spec-nova-13_DE23043D_Madagascar_RPB1	473	357	NA	NA	426	NA	NA	402	hidden species	Echinoplaca spec nova [nova-13]	African	African	AF	X	Lebreton et al
no	Echinoplaca_aff-spec-nova-13_DE27024A_Madagascar_RPB1	473	357	NA	NA	426	NA	NA	402	hidden species	Echinoplaca spec nova [nova-13]	African	African	AF	X	Lebreton et al
no	Echinoplaca_aff-spec-nova-13_DE27024F_Madagascar_LSU-RPB1	473	357	179	NA	426	NA	428	402	hidden species	Echinoplaca spec nova [nova-13]	African	African	AF	397-2	Lebreton et al

## Sheet: Table S2B_SpeciesList
short-name	rank	sequenced	Neotropics	African Paleotropics	Eastern Paleotropics	Valdivian	Tethyan	Neozealandic-Tasmanian	Europe (Holarctic)	Antarctic	North America (Holartic)	Distribution	Ref_distribution	Remark	Biology	Number_region	cat_distri	holotype_locality	locality_other_specimens_morpho-species
Actinoplaca gemmifera	species	No	1	0	0	0	0	0	0	0	0	Neotropical	Lucking 2008		Foliicolous	1	narrowly distributed	Costa Rica
Actinoplaca strigulacea	species	Yes	1	0	0	0	0	0	0	0	0	Neotropical	Lucking 2003		Foliicolous	1	narrowly distributed		Guadeloupe (EL3a)
Adelphomyces cochlearifer	species	Yes	1	1	1	0	0	0	0	0	0	Pantropical	Lucking et al 2005		foliicolous	3	Pantropical
Adelphomyces epithallina	species	Yes	1	0	0	0	0	0	0	0	0	Neotropical	Lucking 2008		lichenicolous	1	narrowly distributed
Adelphomyces parvulus	species	No	1	1	0	0	0	0	0	0	0	Neotropical	Kalb & Vezda 1988 ; Lucking & Kalb 2002		lichenicolous	2	bicontinental
Aderkomyces armatus	species	Yes	0	1	1	0	0	0	0	0	0	Afr-Eastern	Buaruang et al 2017; Van den Boom et al 2011 ; Vezda 1975		Foliicolous	2	bicontinental		Reunion (EL2259a)
Aderkomyces carneoalbus	species	No	1	0	0	0	0	0	0	0	0	Neotropical	Lucking 2008		Foliicolous	1	narrowly distributed	Brazil
Aderkomyces couepiae	species	Yes	1	0	0	0	0	0	0	0	0	Neotropical	Lucking 2008		Foliicolous	1	narrowly distributed		Colombia (DE37047A), Guadeloupe (EL608a)
Aderkomyces cretaceus	species	No	1	0	0	0	0	0	0	0	1	Neo-Holartic	Vezda 1979 Lucking et al 2007		Corticolous	2	bicontinental
Aderkomyces cubanus	species	No	1	0	0	0	0	0	0	0	0	Neotropical	Lucking 2008		Foliicolous	1	narrowly distributed	Cuba
Aderkomyces dilatatus	species/syn	No	0	1	0	0	0	0	0	0	0	African Paleotrop	Lucking 2003		Foliicolous	1	narrowly distributed
Aderkomyces fumosus	species	No	1	0	0	0	0	0	0	0	0	Neotropical	Kalb & Vezda 1988		Corticolous	1	narrowly distributed	Brazil
Aderkomyces gomezii	species	Yes	1	0	0	0	0	0	0	0	0	Neotropical	Lucking 2008		Foliicolous	1	narrowly distributed	Costa Rica
Aderkomyces microtrichus	species	No	1	0	0	0	0	0	0	0	0	Neotropical	Lucking 2008		Foliicolous	1	narrowly distributed	Brazil
Aderkomyces papilliferus	species	Yes	1	0	0	0	0	0	0	0	0	Neotropical	Lucking 2008		Foliicolous	1	narrowly distributed		Peru, Madagascar (DE27044A)
Aderkomyces ramiferus	species	No	0	0	1	0	0	0	0	0	0	Eastern Paleotrop	Aptroot et al 1997		Foliicolous	1	narrowly distributed	New Guinea
Aderkomyces rigidus	species	No	1	0	0	0	0	0	0	0	0	Neotropical	Lucking 2008		Foliicolous and corticolous	1	continental wide	Guyana	Peru, Costa Rica (also known from a corticolous collection from Costa Rica)
Aderkomyces sikkimensis	species	No	0	0	1	0	0	0	0	0	0	Eastern Paleotrop	Pinokiyo & Singh, 2006		Foliicolous	1	narrowly distributed
Aderkomyces subalbostrigosus	species	No	1	0	0	0	0	0	0	0	0	Neotropical	Lucking 2008		Foliicolous	1	continental wide	Costa Rica	Mexico, Colombia
Aderkomyces subplanus	species	No	1	0	0	0	0	0	0	0	0	Neotropical	Kalb & Vezda 1988		corticolous	1	narrowly distributed
Aderkomyces testaceus	species	No	1	0	0	0	0	0	0	0	0	Neotropical	Kalb & Vezda 1988		corticolous	1	narrowly distributed
Aderkomyces thailandicus	species	Yes	0	0	1	0	0	0	0	0	0	Eastern Paleotrop	Lumbsch et al 2011		foliicolous	1	narrowly distributed
Aderkomyces verruciferus	species	No	1	0	0	0	0	0	0	0	0	Neotropical	Lucking 2008		Foliicolous	1	narrowly distributed	Ecuador	Guatemala
Aplanocalenia inconspicua	species	No	1	1	0	0	0	0	0	0	0	Neo-African	Lucking 2008		Foliicolous	2	bicontinental
Aptrootidea amapensis	species	No	1	0	0	0	0	0	0	0	0	Neotropical	Lucking 2008		Foliicolous	1	narrowly distributed	Brazil
Aptrootidea atrofusca	species	No	1	0	1	0	0	0	0	0	0	Neo-Eastern	Lucking 2008		Foliicolous	2	bicontinental
Aptrootidea atromuralis	species	No	1	0	0	0	0	0	0	0	0	Neotropical	Lucking 2008		Foliicolous	1	narrowly distributed	Ecuador
Aptrootidea marginata	species	Yes	1	0	1	0	0	0	0	0	0	Neo-Eastern	Lucking 2008		Foliicolous	2	bicontinental		Madagascar (DE27022A)
Aptrootidea triseptata	species	No	1	0	0	0	0	0	0	0	0	Neotropical	Lucking 2008		Foliicolous	1	continental wide	Costa Rica	Venezuela
Aptrootidea wilsoniorum	species	No	1	0	0	0	0	0	0	0	0	Neotropical	Lucking 2008		Foliicolous	1	narrowly distributed	Costa Rica
Arthotheliopsis corticola	species	Yes	1	0	0	0	0	0	0	0	0	Neotropical	Aptroot et al 2024		Corticolous	1	narrowly distributed
Arthotheliopsis floridensis	species	No	1	0	0	0	0	0	0	0	0	Neotropical	Lucking et al 2007	Florida	corticolous	1	narrowly distributed
Arthotheliopsis hymenocarpoides	species	No	1	0	1	0	0	0	0	0	0	Neo-Eastern	Lucking 2008		Foliicolous	2	bicontinental
Arthotheliopsis planicarpa	species	Yes	1	0	0	0	0	0	0	0	0	Neotropical	Lucking et al 2007		corticolous and foliicolous	1	narrowly distributed
Arthotheliopsis serusiauxii	species	Yes	1	0	0	0	0	0	0	0	0	Neotropical	Lucking 2008		Foliicolous	1	narrowly distributed
Arthotheliopsis tricharioides	species	Yes	1	0	0	0	0	0	0	0	0	Neotropical	Lucking 2008		Foliicolous	1	narrowly distributed
Asterothyrium anomalum	species	No	1	0	0	0	0	0	0	0	0	Neotropical	Lucking 2008		Foliicolous	1	continental wide	Brazil	Paraguay, Argentina
Asterothyrium argenteum	species	No	1	1	0	0	0	0	0	0	0	Neo-African	Lucking 2008; Van der Broeck et al 2013		foliicolous	2	bicontinental
Asterothyrium aspidospermatis	species	No	1	0	0	0	0	0	0	0	0	Neotropical	Lucking 2008		Foliicolous	1	narrowly distributed	Brazil
Asterothyrium atromarginatum	species	No	1	0	0	0	0	0	0	0	0	Neotropical	Lucking 2008		Foliicolous	1	narrowly distributed	Mexico
Asterothyrium aulaxinoides	species	No	1	0	0	0	0	0	0	0	0	Neotropical	Lucking 2008		Foliicolous	1	continental wide	Costa Rica	Mexico, Ecuador
Asterothyrium bisporum	species	No	1	0	0	0	0	0	0	0	0	Neotropical	Ferraro & Lucking 2007		Foliicolous	1	narrowly distributed	Argentina
Asterothyrium chroodisciforme	species	No	1	0	0	0	0	0	0	0	0	Neotropical	Lucking 2008		Foliicolous	1	continental wide	Costa Rica	Peru
Asterothyrium decipiens	species	No	1	0	1	0	0	0	0	0	0	Neo-Eastern	Lucking 2008		foliicolous	2	bicontinental
Asterothyrium filiforme	species	No	1	0	0	0	0	0	0	0	0	Neotropical	Lucking 2008		Foliicolous	1	narrowly distributed	Brazil
Asterothyrium gigantosporum	species	No	1	0	0	0	0	0	0	0	0	Neotropical	Lucking 2008		Foliicolous	1	continental wide	Ecuador	Costa Rica
Asterothyrium gyalideoides	species	No	1	0	0	0	0	0	0	0	0	Neotropical	Lucking 2008		Foliicolous	1	narrowly distributed	Costa Rica
Asterothyrium hedbergii	species	No	1	1	0	0	0	0	0	0	0	Neo-African	Lucking 2008		Foliicolous	2	bicontinental
Asterothyrium leptosporum	species	No	1	0	0	0	0	0	0	0	0	Neotropical	Lucking 2008		Foliicolous	1	continental wide	Costa Rica	Dominican Republic, Jamaica, Guyana, Brazil, Argentina
Asterothyrium leucophthalmum	species	Yes	1	1	0	0	0	0	0	0	0	Neo-African	Lucking 2008; Van der Broeck et al 2014		foliicolous	2	bicontinental
Asterothyrium longisporum	species	Yes	1	0	0	0	0	0	0	0	0	Neotropical	Lucking 2008		Foliicolous	1	narrowly distributed
Asterothyrium microsporum	species	No	1	1	1	1	0	1	0	0	0	Pantropical	Lucking 2008		Foliicolous	5	Pantropical
Asterothyrium monosporum	species	Yes	1	1	0	0	0	0	0	0	0	Neo-African	Lucking 2008		Foliicolous	2	bicontinental
Asterothyrium octomerum	species	No	0	1	0	0	0	0	0	0	0	Neotropical	Santesson 1952		foliicolous	1	continental wide	Congo	Gold Coast, Togoland, Nigerian, Madagascar
Asterothyrium pallidum	species	No	1	0	0	0	0	0	0	0	0	Neotropical	Ferraro & Lucking 2007		foliicolous	1	narrowly distributed	Argentina
Asterothyrium pernambucense	species	No	1	0	0	0	0	0	0	0	0	Neotropical	Lucking 2008		Foliicolous	1	narrowly distributed	Brazil	Honduras
Asterothyrium pittieri	species	No	1	1	1	0	0	1	0	0	0	Pantropical	Lucking 2008		Foliicolous	4	Pantropical
Asterothyrium rondoniense	species	No	1	0	0	0	0	0	0	0	0	Neotropical	Lucking 2008		Foliicolous	1	continental wide	Brazil	Mexico, Costa Rica, Guyana, French Guyana, Ecuador, Bolovia, Argentina
Asterothyrium rostratum	species	No	1	0	0	0	0	0	0	0	0	Neotropical	Ferraro & Lucking 2007		Foliicolous	1	narrowly distributed	Argentina
Asterothyrium rotuliforme	species	Yes	1	1	1	0	0	0	0	0	0	Cosmopolitan	Lucking 2008 ; Lucking et al 2003 ; Lucking & Kalb 2002		Foliicolous	3	Pantropical
Asterothyrium sasae	species	No	0	0	1	0	0	0	0	0	0	Eastern Paleotrop	Suto & Ohtani 2018		foliicolous	1	narrowly distributed	Japan
Asterothyrium segmentatum	species	No	1	0	0	0	0	0	0	0	0	Neotropical	Ferraro & Lucking 2007		foliicolous	1	narrowly distributed	Argentina
Asterothyrium septemseptatum	species	No	1	0	0	0	0	0	0	0	0	Neotropical	Lucking 2008		Foliicolous	1	narrowly distributed	Costa Rica	Mexico
Asterothyrium septemseptatum subsp. africanum	subsp.	No	0	1	0	0	0	0	0	0	0	African Paleotrop	Lucking & Kalb 2002		foliicolous	1	narrowly distributed	Kenya
Asterothyrium subargenteum	species	No	1	0	0	0	0	0	0	0	0	Neotropical	Ferraro & Lucking 2007		foliicolous	1	narrowly distributed	Argentina
Asterothyrium tetrasporum	species	Yes	1	0	0	0	0	0	0	0	0	Neotropical	Lucking 2008		Foliicolous	1	narrowly distributed
Asterothyrium umbilicatum	species	No	1	0	0	0	0	0	0	0	0	Neotropical	Lucking 2008		Foliicolous	1	continental wide	Paraguay	Costa Rica, Ecuador, Brazil
Asterothyrium uniseptatum	species	No	1	0	0	0	0	0	0	0	0	Neotropical	Lucking 2008		Foliicolous	1	continental wide	Costa Rica	Mexico, Ecuador, Peru, Brazil
Asterothyrium vezdae	species	No	1	0	0	0	0	0	0	0	0	Neotropical	Flakus & Lucking 2008		foliicolous	1	narrowly distributed	Bolivia
Aulaxina africana	species	No	0	1	0	0	0	0	0	0	0	African Paleotrop	Santesson 1952		foliicolous	1	narrowly distributed
Aulaxina aggregata	species	No	0	1	0	0	0	0	0	0	0	African Paleotrop	Kalb & Lucking 2002		lichenicolous	1	narrowly distributed
Aulaxina dictyospora	species	No	1	1	1	0	0	0	0	0	0	pantropical	Lucking 2008		Foliicolous	3	Pantropical
Aulaxina epiphylla	species	No	0	1	1	0	0	0	0	0	0	Afr-Eastern	Santesson 1952		foliicolous	2	bicontinental
Aulaxina intermedia	species	No	1	0	0	0	0	0	0	0	0	Neotropical	Lucking 2008		Foliicolous	1	narrowly distributed	Costa Rica	Mexico, Guyana, Ecuador, Brazil
Aulaxina microphana	species	No	1	1	1	0	0	0	0	0	0	pantropical	Lucking 2008 ; Miyazawa et al 2020		Foliicolous	3	Pantropical
Aulaxina opegraphina	species	Yes	1	1	1	0	0	0	0	0	0	Pantropical	Lucking 2008		Foliicolous	3	Pantropical
Aulaxina quadrangula	species	Yes	1	1	0	0	0	0	0	0	0	Neo-African	Lucking 2008; Lucking et al 2002		Foliicolous	2	bicontinental
Aulaxina submuralis	species	Yes	1	0	0	0	0	0	0	0	0	Neotropical	Lucking 2008		Foliicolous	1	narrowly distributed
Aulaxina uniseptata	species	No	0	0	1	0	0	0	0	0	0	Eastern Paleotrop	Santesson 1952		foliicolous	1	narrowly distributed	India
Aulaxina unispora	species	No	0	1	0	0	0	0	0	0	0	African Paleotrop	Serusiaux 1978		foliicolous	1	narrowly distributed	Burundi	Zaire
Aulaxinella corticola	species	No	1	0	0	0	0	0	0	0	0	Neotropical	Lucking 2008		corticolous and foliicolous	1	narrowly distributed
Aulaxinella minuta	species	Yes	1	1	0	0	0	0	0	0	0	Neo-African	Lucking 2008		Foliicolous	2	bicontinental		Taiwan (EL2711d)
Aulaxinella multiseptata	species	No	1	0	1	0	0	0	0	0	0	Neo-Eastern	Lucking 2008		Foliicolous	2	bicontinental
Batistomyces hyalinus	species	Yes	1	0	0	0	0	0	0	0	0	Neotropical	Lucking 2008		Foliicolous	1	narrowly distributed
Batistomyces pallidus	species	No	0	1	0	0	0	0	0	0	0	African Paleotrop	Vezda 1979		foliicolous	1	narrowly distributed
Bezerroplaca fusconitida	species	No	1	0	1	0	0	0	0	0	0	Neo-Eastern	Lucking 2008		Foliicolous	2	bicontinental
Bezerroplaca incrustatociliata	species	No	0	0	1	0	0	0	0	0	0	Eastern Paleotrop	Aptroot et al 1997		foliicolous	1	narrowly distributed	Papua New Guinea
Bezerroplaca lucernifera	species	Yes	1	0	0	0	0	0	0	0	0	Neotropical	Lucking 2008		Foliicolous	1	narrowly distributed
Bezerroplaca pachyparaphysata	species	No	1	1	0	0	0	0	0	0	0	Neo-African	Lucking 2008		Foliicolous	2	bicontinental
Bezerroplaca streimannii	species	No	0	0	1	0	0	0	0	0	0	Eastern Paleotrop	Aptroot et al 1997		foliicolous	1	narrowly distributed	Papua New Guinea
Bullatina aspidota	species	No	1	1	1	0	0	0	0	0	1	Cosmopolitan	Lucking 2008		Foliicolous	4	Pantropical
Calenia africana	species	No	0	1	0	0	0	0	0	0	0	African Paleotrop	Serusiaux 1978		foliicolous	1	narrowly distributed	Zaire
Calenia areolata	species	No	1	0	0	0	0	0	0	0	0	Neotropical	Lucking 2008		Foliicolous	1	narrowly distributed	Costa Rica
Calenia atlantica	species	No	1	0	0	0	0	0	0	0	0	Neotropical	Lucking 2008		Foliicolous	1	narrowly distributed	Brazil	Ecuador
Calenia bullatinoides	species	Yes	1	1	1	0	0	0	0	0	0	Neo-Eastern	Lucking 2008; Lucking 2002		Foliicolous	3	Pantropical
Calenia chroodisciformis	species	No	1	0	0	0	0	0	0	0	0	Neotropical	Lucking 2008		Foliicolous	1	narrowly distributed	Costa Rica
Calenia corticola	species	No	1	0	0	0	0	0	0	0	0	Neotropical	Ferraro et al 2001		corticolous	1	narrowly distributed
Calenia depressa	species	Yes	1	1	1	0	0	0	0	0	0	Pantropical	Lucking 2008		Foliicolous	3	Pantropical
Calenia dictyospora	species	No	1	0	0	0	0	0	0	0	0	Neotropical	Lucking 2008		Foliicolous	1	continental wide	Costa Rica	Surinam
Calenia echinoplacoides	species	No	1	0	0	0	0	0	0	0	0	Neotropical	Lucking 2008		Foliicolous	1	narrowly distributed	Costa Rica
Calenia flava	species	No	0	0	1	0	0	0	0	0	0	Eastern Paleotrop	Lucking et al 2000		foliicolous	1	narrowly distributed	Papua New Guinea
Calenia flavescens	species	No	0	0	1	0	0	0	0	0	0	Eastern Paleotrop	Jia et al 2020		foliicolous	1	narrowly distributed	China
Calenia fumosa	species	No	1	0	0	0	0	0	0	0	0	Neotropical	Lucking 2008		Foliicolous	1	narrowly distributed	Costa Rica
Calenia graphidea	species	No	1	1	1	0	0	0	0	0	0	Pantropical	Lucking 2008		Foliicolous	3	Pantropical
Calenia leptocarpa	species	No	0	0	1	0	0	0	0	0	0	Eastern Paleotrop	Vainio 1921		foliicolous	1	narrowly distributed
Calenia lobulata	species	Yes	1	0	0	0	0	0	0	0	0	Neotropical	Lucking 2008		Foliicolous	1	narrowly distributed
Calenia lueckingii	species	Yes	1	0	0	0	0	0	0	0	0	Neotropical	Lucking 2008		Foliicolous	1	narrowly distributed
Calenia minuta	species	No	1	0	0	0	0	0	0	0	0	Neotropical	Lucking 2008		Foliicolous	1	narrowly distributed	Costa Rica
Calenia obtecta	species	No	1	0	0	0	0	0	0	0	0	Neotropical	Lucking 2008		Foliicolous	1	narrowly distributed	Costa Rica
Calenia pernambucensis	species	No	1	0	0	0	0	0	0	0	0	Neotropical	Lucking 2008		Foliicolous	1	narrowly distributed	Brazil
Calenia phyllogena	species	No	1	1	1	0	0	0	0	0	0	Pantropical	Lucking 2008		Foliicolous	3	Pantropical
Calenia pseudographidea	species	Yes	1	0	0	0	0	0	0	0	0	Neotropical	Lucking 2008		Foliicolous	1	narrowly distributed
Calenia rolandiana	species	No	1	0	0	0	0	0	0	0	0	Neotropical	Lucking 2008		Foliicolous	1	narrowly distributed	Costa Rica	Mexico
Calenia subdepressa	species	Yes	1	0	1	0	0	0	0	0	0	Neo-Eastern	Lucking 2008		Foliicolous	2	bicontinental
Calenia submuralis	species	Yes	1	0	0	0	0	0	0	0	0	Neotropical	Lucking 2008		Foliicolous	1	narrowly distributed
Calenia surinamensis	species	No	1	0	0	0	0	0	0	0	0	Neotropical	Van den Boom & Sipman 2016		foliicolous	1	narrowly distributed	Surinam
Calenia thelotremella	species	No	1	1	1	0	0	0	0	0	0	Pantropical	Lucking 2008		Foliicolous	3	Pantropical
Calenia verrucosa	species	No	0	0	1	0	0	0	0	0	0	Eastern Paleotrop	Zhu & Jia 2020		foliicolous	1	narrowly distributed	China
Caleniella maculans	species	No	0	0	1	0	0	0	0	0	0	Eastern Paleotrop	Lucking 2008		Foliicolous	1	narrowly distributed	Philippines
Caleniella triseptata	species	Yes	1	0	0	0	0	0	0	0	0	Neotropical	Lucking 2008		Foliicolous	1	narrowly distributed
Caleniopsis laevigata	species	Yes	1	1	1	0	0	0	0	0	0	Pantropical	Lucking 2008		Foliicolous	3	Pantropical
Caleniopsis tetramera	species	No	1	0	0	0	0	0	0	0	0	Neotropical	Lucking 2008		Foliicolous	1	narrowly distributed	Costa Rica
Cladosterigma clavariellum	species	No	1	0	0	0	0	0	0	0	0	Neotropical	Guterres et al 2020		fungi	1	narrowly distributed
Clypeoria japonica	species	Yes	0	0	1	0	0	0	0	0	0	Eastern Paleotrop	Harada & Vezda 2000		Corticolous	1	narrowly distributed
Clypeoria lambinonii	species	No	1	1	0	0	0	0	0	0	0	Neo-African	Vezda 1979, Kalb & Vezda 1988		Corticolous	2	bicontinental
Corticifraga chugachiana	species	No	0	0	0	0	0	0	0	0	1	Holarctic (USA)	Zhurbenko (2007)	Alaska	lichenicolous	1	narrowly distributed
Corticifraga fuckelii	species	No	0	0	0	0	0	0	1	0	0	Holartic (Europe)	Hawksworth & Santesson (1990)		lichenicolous	1	narrowly distributed
Corticifraga fusispora	species	No	0	0	0	0	0	0	1	0	0	Holartic (Europe)	Zhurbenko (2009)		lichenicolous	1	narrowly distributed
Corticifraga melanohaleae	species	No	0	0	0	0	0	0	0	0	0	Holarctic	Roux & Pinault 2024		lichenicolous	1	narrowly distributed
Corticifraga microspora	species	No	1	0	0	0	0	0	0	0	0	Neotropical	Flakus et al 2019		lichenicolous	1	narrowly distributed
Corticifraga nephromatis	species	No	0	0	0	0	0	0	0	0	1	Holarctic (USA)	Spribille et al 2020		lichenicolous	1	narrowly distributed
Corticifraga peltigerae	species	Yes	1	0	1	0	0	0	1	0	0	Cosmopolitan	Zhurbenko (2009) ; Etayo 2017		lichenicolous	3	Pantropical
Corticifraga pseudocyphellariae	species	No	1	0	0	0	0	0	0	0	0	Neotropical	Etayo 2017		lichenicolous	1	narrowly distributed
Corticifraga ramalinae	species	Yes	0	0	0	0	0	0	1	0	0	Holartic (Europe)	Roux et al 2022		lichenicolous	1	narrowly distributed
Corticifraga santessonii	species	No	0	0	0	0	0	0	1	0	1	Holartic	Zhurbenko (2007)		lichenicolous	2	bicontinental
Corticifraga scrobiculatae	species	No	0	0	0	0	0	0	0	0	1	Holarctic (USA)	Spiribille (2010)	Alaska	lichenicolous	1	narrowly distributed
Cytosporella calamagrostidis	species	No	0	0	0	0	0	0	1	0	0	Holarctic (Europe)	Crous et al 2024		fungi	1	narrowly distributed
Cytosporella chamaeropis	species	No	0	0	0	0	0	0	1	0	0	Holartic (Europe)	Passerini 1888		fungi	1	narrowly distributed
Cytosporella fuligomixta	species	No	0	0	0	0	0	0	1	0	0	Holartic (Europe)	Stryjak-Bogacka in prep.		fungi	1	narrowly distributed
Cytosporella juncicola	species	No	0	0	0	0	0	0	0	0	1	Holartic (USA)			fungi	1	narrowly distributed
Diploschistella athalloides	species	No	0	0	0	0	1	0	0	0	1	Thethyan-Holartic	Lucking et al 2007; Roux et al 2022		terricolous	2	bicontinental
Diploschistella lithophila	species	No	0	0	1	0	0	0	0	0	0	Eastern Paleotrop	Thor & Vezda 1984		terricolous	1	narrowly distributed
Diploschistella solorinelliformis	species	No	1	0	0	0	0	0	0	0	0	Neotropical	Vezda 1979		Saxicolous	1	narrowly distributed
Diploschistella trapperi	species	No	1	0	0	0	0	0	0	0	0	Neotropical	Kalb & Vezda 1988		Saxicolous	1	narrowly distributed
Diploschistella urceolata	species	No	1	0	0	0	0	0	0	0	0	Neotropical			Saxicolous	1	narrowly distributed
Echinoplaca areolata	species	Yes	1	0	0	0	0	0	0	0	0	Neotropical	Lucking et al 2007		corticolous	1	narrowly distributed
Echinoplaca basalis	species	No	1	0	0	0	0	0	0	0	0	Neotropical	Sanders & Lucking 2016		foliicolous	1	narrowly distributed	Florida
Echinoplaca bispora	species	No	1	0	0	0	0	0	0	0	0	Neotropical	Lucking 2008		Foliicolous and corticolous	1	continental wide	Brazil (corticolous)	Costa Rica, Panama, French Guiana, Bolivia
Echinoplaca campanulata	species/syn	No	1	0	0	0	0	0	0	0	0	Neotropical	Lucking 2008		Foliicolous	1	continental wide	Brazil	Mexico, Panama
Echinoplaca caruaruensis	species	No	1	0	0	0	0	0	0	0	0	Neotropical	Caceres 2007		corticolous	1	narrowly distributed
Echinoplaca diffluens	species	Yes	1	1	1	0	0	0	0	0	0	Pantropical	Lucking 2008		Foliicolous	3	Pantropical
Echinoplaca epiphylla	species	Yes	1	1	1	0	0	0	0	0	0	Pantropical	Lucking 2008		Foliicolous	3	Pantropical
Echinoplaca epiphylloides	species	No	1	0	1	0	0	0	0	0	0	Neo-Eastern	Lucking 2008; Zhu et al 2022		Foliicolous	2	bicontinental
Echinoplaca handelii	species	No	1	1	1	0	0	0	0	0	0	Pantropical	Lucking 2008		Foliicolous	3	Pantropical
Echinoplaca hispida	species	No	0	0	1	0	0	0	0	0	0	Eastern Paleotrop	Aptroot & Sipman 1993		foliicolous	1	narrowly distributed	Papua New Guinea	Philippines
Echinoplaca infuscata	species	Yes	0	0	1	0	0	0	0	0	0	Eastern Paleotrop	Zhu et al 2023		foliicolous	1	narrowly distributed
Echinoplaca intercedens	species	No	1	1	1	0	0	0	0	0	0	Pantropical	Lucking 2008; Zhu et al 2022		Foliicolous	3	Pantropical
Echinoplaca melanothrix	species	No	1	0	0	0	0	0	0	0	0	Neotropical	Lucking 2008		Foliicolous	1	continental wide	Costa Rica	Ecuador, Argentina
Echinoplaca pellicula	species	Yes	1	1	1	0	0	0	0	0	0	Pantropical	Lucking 2008		Foliicolous	3	Pantropical
Echinoplaca pernambucensis	species	No	1	0	0	0	0	0	0	0	0	Neotropical	Lumbsch et al 2011	voir chimie	corticolous	1	narrowly distributed
Echinoplaca schizidiifera	species	No	1	0	0	0	0	0	0	0	0	Neotropical	Lumbsch et al 2011		foliicolous	1	narrowly distributed	Venezuela
Echinoplaca similis	species	No	1	0	1	0	0	0	0	0	0	Neo-Eastern	Lucking 2008		corticolous and saxicolous	2	bicontinental
Echinoplaca subsimilis	species inval	No	1	0	0	0	0	0	0	0	0	Neotropical	Kalb & Vezda 1988		Corticolous	1	narrowly distributed
Echinoplaca tetrapla	species	No	1	0	1	0	0	0	0	0	0	Neo-Eastern	Lucking 2008		Foliicolous	2	bicontinental
Echinoplaca vezdana	species	No	0	0	1	0	0	0	0	0	0	Eastern Paleotrop	Lucking & Kalb 2001		Foliicolous	1	narrowly distributed	Philippines
Ferraroa hyalina	species	No	1	0	0	0	0	0	0	0	0	Neotropical	Lucking 2008		Foliicolous	1	continental wide	Costa Rica	Ecuador
Gomphillus americanus	species	Yes	0	0	0	0	0	0	0	0	1	Holarctic (USA)			non foliicolous	1	narrowly distributed
Gomphillus calycioides	species	Yes	0	0	0	0	0	0	0	0	1	Holarctic (USA)			non foliicolous	1	narrowly distributed
Gomphillus hyalinus	species	Yes	1	0	0	0	0	0	0	0	0	Neotropical			non foliicolous	1	narrowly distributed
Gomphillus morchelloides	species	No	1	0	1	0	0	0	0	0	0	Neo-Eastern	Lucking & Serusiaux 2005		non foliicolous	2	bicontinental
Gomphillus pedersenii	species	No	1	0	0	0	0	0	0	0	0	Neotropical	Ferraro & Lucking 2005		non foliicolous	1	narrowly distributed
Gyalectidium appendiculatum	species	No	0	0	0	0	0	0	0	0	1	Holarctic (USA)	Lendemer et al 2008		Foliicolous	1	narrowly distributed
Gyalectidium areolatum	species	Yes	1	0	0	0	0	0	0	0	0	Neotropical	Lucking 2008		Foliicolous	1	narrowly distributed
Gyalectidium atrosquamulatum	species	No	1	1	0	0	0	0	0	0	0	Neo-African	Lucking 2008		Foliicolous	2	bicontinental
Gyalectidium aurelii	species	No	1	0	0	0	0	0	0	0	0	Neotropical			Foliicolous	1	narrowly distributed	Brazil
Gyalectidium australe	species	No	1	0	1	0	0	0	0	0	0	Neo-Eastern			Foliicolous	2	bicontinental
Gyalectidium barbatum	species	No	1	0	0	0	0	0	0	0	0	Neotropical	Lucking 2008		Foliicolous	1	narrowly distributed	Mexico
Gyalectidium catenulatum	species	Yes	1	0	0	0	0	0	0	0	0	Neotropical	Lucking et al 2003		Foliicolous	1	narrowly distributed
Gyalectidium caucasicum	species	No	1	1	1	0	1	0	0	0	0	Cosmopolitan	Lucking et al 2003 ; Ferraro et al 2001		Foliicolous	4	Pantropical
Gyalectidium chilense	species	No	0	0	0	1	0	0	0	0	0	Valdivian	Lucking et al 2003		Foliicolous	1	narrowly distributed	Chile
Gyalectidium ciliatum	species	No	1	0	1	0	0	0	0	0	0	Neo-Eastern	Lucking et al 2003 ; Thor et al 2000 ; Ferraro et al 2001		Foliicolous	2	bicontinental
Gyalectidium cinereodiscus	species	No	1	0	0	0	0	0	0	0	0	Neotropical	Lucking 2008		Foliicolous	1	narrowly distributed	Mexico
Gyalectidium colchicum	species	No	0	0	0	0	1	0	1	0	0	Tethyan	Lucking 2003		foliicolous	2	bicontinental
Gyalectidium conchiferum	species	No	0	0	0	1	0	0	0	0	0	Valdivian	Lucking et al 2003		Foliicolous	1	narrowly distributed
Gyalectidium denticulatum	species	No	1	0	0	0	0	0	0	0	0	Neotropical	Lucking 2008		Foliicolous	1	continental wide	Costa Rica	Argentina
Gyalectidium eskuchei	species	No	1	1	0	0	0	0	0	0	0	Neo-African	Lucking 2008		Foliicolous	2	bicontinental
Gyalectidium fantasticum	species	No	1	0	0	0	0	0	0	0	0	Neotropical	Lucking 2008		Foliicolous	1	narrowly distributed	Paraguay
Gyalectidium filicinum	species	Yes	1	1	1	1	1	0	0	0	0	Cosmopolitan	Lucking 2008; Lucking et al 2003		Foliicolous	5	Pantropical
Gyalectidium flabellatum	species	No	0	0	1	0	0	0	0	0	0	Eastern Paleotrop	Ferraro et al 2001		Foliicolous	1	narrowly distributed
Gyalectidium floridense	species	Yes	1	0	0	0	0	0	0	0	0	Neotropical	Sanders & Lucking 2016	Florida	Foliicolous	1	narrowly distributed
Gyalectidium fuscum	species	No	0	1	1	0	0	0	0	0	0	Afr-Eastern	Ferraro et al 2001		Foliicolous	2	bicontinental
Gyalectidium gahavisukanam	species	No	0	0	1	0	0	0	0	0	0	Eastern Paleotrop	Ferraro et al 2001		Foliicolous	1	narrowly distributed
Gyalectidium imperfectum	species	Yes	1	1	1	0	0	0	0	0	0	Pantropical	Lucking 2008		Foliicolous	3	Pantropical
Gyalectidium kenyanum	species	No	0	1	0	0	0	0	0	0	0	African Paleotrop	Ferraro et al 2001		Foliicolous	1	narrowly distributed
Gyalectidium laciniatum	species	No	1	0	0	0	0	0	0	0	0	Neotropical	Ferraro et al 2001		Foliicolous	1	narrowly distributed	Costa Rica
Gyalectidium macaronesicum	species	No	1	0	0	0	0	0	0	0	0	Neotropical	Lucking & Kalb 2000		Foliicolous	1	narrowly distributed
Gyalectidium maracae	species	No	1	1	0	0	0	0	0	0	0	Neo-African	Lucking 2008		Foliicolous	2	bicontinental
Gyalectidium membranaceum	species	No	0	0	0	0	1	0	0	0	0	Tethyan	Ferraro et al 2001		Foliicolous	1	narrowly distributed
Gyalectidium microcarpum	species	No	0	1	1	0	0	0	0	0	0	Afr-Eastern	Ferraro et al 2001		Foliicolous	2	bicontinental
Gyalectidium minus	species	No	0	0	0	0	1	0	1	0	0	Tethyan	Ferraro et al 2001		Foliicolous	2	bicontinental
Gyalectidium nashii	species	No	1	0	0	0	0	0	0	0	0	Neotropical	Lucking 2008		Foliicolous	1	narrowly distributed	Mexico
Gyalectidium novoguineense	species	No	0	0	1	0	0	0	0	0	0	Eastern Paleotrop	Ferraro et al 2001		Foliicolous	1	narrowly distributed	Papua New Guinea
Gyalectidium pallidum	species	No	1	0	0	0	0	0	0	0	0	Neotropical	Lucking 2008		Foliicolous	1	narrowly distributed	Mexico
Gyalectidium palmicola	species	No	1	0	0	0	0	0	0	0	0	Neotropical	Lucking 2008		Foliicolous	1	narrowly distributed	Cuba
Gyalectidium paolae	species	No	1	0	0	0	0	0	0	0	0	Neotropical	Lucking 2008		Foliicolous	1	narrowly distributed	Mexico
Gyalectidium plicatum	species	No	1	0	0	1	0	0	0	0	0	Neo-Valdivian	Lucking 2008; Lucking et al 2003		Foliicolous	2	bicontinental
Gyalectidium puntilloi	species	No	1	0	0	0	1	0	1	0	0	Cosmopolitan	Lucking 2008		Foliicolous	3	Pantropical
Gyalectidium radiatum	species	Yes	0	0	1	0	0	0	0	0	0	Eastern Paleotrop	Ferraro et al 2001		Foliicolous	1	narrowly distributed
Gyalectidium rosae-emiliae	species	No	1	0	0	0	0	0	0	0	0	Neotropical	Lucking 2008		Foliicolous	1	narrowly distributed	Mexico
Gyalectidium sanmartinense	species	No	1	0	0	0	0	0	0	0	0	Neotropical	Lucking 2008		Foliicolous	1	continental wide	Mexico	Costa Rica
Gyalectidium setiferum	species	Yes	0	0	1	0	1	0	1	0	0	Cosmopolitan	Lucking 2008 ; Miyazawa et al 2021		Foliicolous	3	Pantropical
Gyalectidium shimanense	species	No	0	0	1	0	0	0	0	0	0	Eastern Paleotrop	Suto & Ohtani 2018		Foliicolous	1	narrowly distributed
Gyalectidium tuckerae	species	No	0	0	0	0	0	0	0	0	1	Holarctic (USA)	Lousiiane Lucking et al 2007		Foliicolous	1	narrowly distributed
Gyalectidium ulloae	species	No	1	0	0	0	0	0	0	0	0	Neotropical	Lucking 2008		Foliicolous	1	narrowly distributed	Mexico
Gyalectidium verruculosum	species	No	1	0	1	0	0	0	0	0	0	Neo-Eastern	Lucking 2008		Foliicolous	2	bicontinental
Gyalectidium viride	species	No	1	0	0	0	0	0	0	0	0	Neotropical	Lucking et al 2007	Florida	Foliicolous	1	narrowly distributed	Florida
Gyalectidium yahriae	species	No	1	0	1	0	0	0	0	0	0	Neo-Eastern	Ferraro et al 2001		Corticolous	2	bicontinental
Gyalidea antarctica	species	No	0	0	0	0	0	0	0	1	0	Antarctica	Vezda, Lumbsch & Ovstedal 1990		Saxicolous	1	narrowly distributed
Gyalidea asteriscus	species	No	0	0	0	0	0	0	1	0	0	Holartic (Europe)	Thor 1984		Saxicolous	1	narrowly distributed
Gyalidea asteriscus subsp. gracilispora	subsp.	No	0	0	1	0	0	0	0	0	0	Eastern Paleotrop	Yang & Wei 2009		Saxicolous	1	narrowly distributed
Gyalidea asteriscus subsp. nigrescens	subsp.	No	0	0	0	0	0	0	1	0	0	Holartic (Europe)	Thor 1984		Saxicolous	1	narrowly distributed
Gyalidea austrocoreana	species	No	0	0	1	0	0	0	0	0	0	Eastern Paleotrop	Kondratyuk et al 2016		Saxicolous	1	narrowly distributed
Gyalidea cerina	species	No	0	0	1	0	0	0	0	0	0	Eastern Paleotrop	Malcolm & Vezda 1995		Saxicolous	1	narrowly distributed
Gyalidea concava	species	Yes	1	0	0	0	0	0	0	0	0	Neotropical	Aptroot et al 2024		Saxicolous	1	narrowly distributed
Gyalidea corticola	species	No	0	0	1	0	0	0	0	0	0	Eastern Paleotrop	Gupta & Sinha 2015		Corticolous	1	narrowly distributed
Gyalidea costaricensis	species	No	1	0	0	0	0	0	0	0	0	Neotropical	Vezda 1991		Saxicolous	1	narrowly distributed
Gyalidea culbersoniana	species	No	1	0	0	0	0	0	0	0	0	Neotropical	Vezda & Poelt 1989		Saxicolous	1	narrowly distributed
Gyalidea cylindrica	species	No	0	0	0	0	0	0	1	0	0	Holartic (Europe)	Etayo & Vezda 1994		Saxicolous	1	narrowly distributed
Gyalidea diaphana	species	No	0	0	0	0	0	0	1	0	0	Holartic (Europe)	Foucard & Thor 1996		Saxicolous	1	narrowly distributed
Gyalidea dodgei	species	No	1	0	0	0	0	0	0	0	0	Neotropical	Vezda 1966		Saxicolous	1	narrowly distributed
Gyalidea fritzei	species	Yes	0	0	0	0	0	0	1	0	0	Holartic (Europe)	Foucard & Thor 1996		corticolous	1	narrowly distributed
Gyalidea fritzei var. rivularis	variete	No	0	0	0	0	0	0	1	0	0	Holartic (Europe)	Foucard et Thor 1996		Saxicolous	1	narrowly distributed
Gyalidea fruticola	species	No	0	0	0	0	0	0	1	0	0	Holartic (Europe)	Svensson & Thor 2007		non foliicolous	1	narrowly distributed
Gyalidea fuscoclavata	species	No	1	0	0	0	0	0	0	0	0	Neotropical	Svensson 2012		corticolous	1	narrowly distributed
Gyalidea goughensis	species	No	0	0	0	0	0	0	0	1	0	Antarctica	Ovstedal & Gremmen 2010	Gough island	Saxicolous	1	narrowly distributed
Gyalidea halocarpa	species	No	0	0	1	0	0	0	0	0	0	Eastern Paleotrop	MacCarthy & Elix 2014; McCarthy, PM. 2020		non foliicolous	1	narrowly distributed
Gyalidea hensseniae	species	No	0	0	1	0	0	0	0	0	0	Eastern Paleotrop	Vezda & Poelt 1989		non foliicolous	1	narrowly distributed
Gyalidea hyalinescens	species	Yes	1	0	1	0	1	0	1	0	0	Cosmopolitan	van den Boom 2015 ; MacCarthy 2020		non foliicolous	4	Pantropical
Gyalidea hyalinescens var. pauciseptata	variete	No	0	0	0	0	0	0	1	0	0	Holartic (Europe)	Hitch 2016; van den Boom & vezda 1995		non foliicolous	1	narrowly distributed
Gyalidea incolorata	species	No	0	0	1	0	0	0	0	0	0	Eastern Paleotrop			Saxicolous	1	narrowly distributed
Gyalidea izuensis	species	No	0	0	1	0	0	0	0	0	0	Eastern Paleotrop	Harada 2016		non foliicolous	1	narrowly distributed
Gyalidea japonica	species	No	0	0	1	0	0	0	0	0	0	Eastern Paleotrop	Harada & Vezda 1991		Saxicolous	1	narrowly distributed
Gyalidea kawanae	species	No	0	0	1	0	0	0	0	0	0	Eastern Paleotrop	Harada & Vezda 1999		non foliicolous	1	narrowly distributed
Gyalidea koreana	species	No	0	0	1	0	0	0	0	0	0	Eastern Paleotrop	Kondratyuk et al 2019		non foliicolous	1	narrowly distributed
Gyalidea lecanorina	species	No	0	0	1	0	0	0	0	0	0	Eastern Paleotrop	Galloway 1983		non foliicolous	1	narrowly distributed
Gyalidea lecideopsis	species	No	0	1	0	0	1	0	1	0	0	Cosmopolitan	Harada & Vezda 1991; van den Boom 2019 ; Vezda 1990		non foliicolous	3	Pantropical
Gyalidea lecideopsis var. convarians	variete	Yes	0	0	0	0	0	0	1	0	1	Holartic	Vezda 1966		Saxicolous	2	bicontinental
Gyalidea lecideopsis var. stigmatoides	variete	No	0	0	0	0	0	0	1	0	0	Holartic (Europe)			Saxicolous	1	narrowly distributed
Gyalidea luzonensis	species	No	0	0	1	0	0	0	0	0	0	Eastern Paleotrop	Vezda 1990		non foliicolous	1	narrowly distributed
Gyalidea madeirensis	species	No	0	0	0	0	1	0	0	0	0	Tethyan	Kalb & Hafellner 1992		non foliicolous	1	narrowly distributed
Gyalidea mayaguezensis	species	No	1	0	0	0	0	0	0	0	0	Neotropical	Vezda 1966		non foliicolous	1	narrowly distributed
Gyalidea mayaguezensis var. antarctica	variete	No	0	0	0	0	0	0	0	1	0	Antarctica			non foliicolous	1	narrowly distributed
Gyalidea mexicana	species	No	1	1	0	0	0	0	0	0	0	Neo-African	Vezda 1966; 1990		non foliicolous	2	bicontinental
Gyalidea minuta	species	No	0	0	0	0	0	0	1	0	0	Holartic (Europe)	Kubiak & Malicek 2012		Saxicolous	1	narrowly distributed
Gyalidea multispora	species	No	0	0	1	0	0	0	0	0	0	Eastern Paleotrop	Vezda et al 1990		non foliicolous	1	narrowly distributed
Gyalidea nambourensis	species	No	0	0	1	0	0	0	0	0	0	Eastern Paleotrop	MacCarthy 2020		non foliicolous	1	narrowly distributed
Gyalidea novae-guineae	species	No	0	0	1	0	0	0	0	0	0	Eastern Paleotrop	Vezda 1973		non foliicolous	1	narrowly distributed
Gyalidea oosumiensis	species	No	0	0	1	0	0	0	0	0	0	Eastern Paleotrop	Harada & Sakata 2016		non foliicolous	1	narrowly distributed
Gyalidea pacifica	species	No	0	0	1	0	0	0	0	0	0	Eastern Paleotrop	Harada & Vezda 1999		non foliicolous	1	narrowly distributed
Gyalidea parvula	species	No	1	0	0	0	0	0	0	0	0	Neotropical	Vezda 1991		non foliicolous	1	narrowly distributed
Gyalidea pisutii	species	No	0	0	1	0	0	0	0	0	0	Eastern Paleotrop	Kondratyuk et al 2019		non foliicolous	1	narrowly distributed
Gyalidea poeltii	species	No	0	0	1	0	0	0	0	0	0	Eastern Paleotrop	Kondratyuk et al 2019		non foliicolous	1	narrowly distributed
Gyalidea polyspora	species	No	0	0	0	0	0	0	1	0	0	Holartic (Europe)	Foucard & Thor 1996		non foliicolous	1	narrowly distributed
Gyalidea portoricensis	species	No	1	0	0	0	0	0	0	0	0	Neotropical	Vezda 1966		non foliicolous	1	narrowly distributed
Gyalidea praetermissa	species	No	0	0	0	0	0	0	1	0	0	Holartic (Europe)	Foucard et Thor 1996		saxicolous	1	narrowly distributed
Gyalidea psammoica	species	No	0	0	1	0	0	0	1	0	0	Eastern-Holartic	Vezda 1966; MacCarthy 2020		non foliicolous	2	bicontinental
Gyalidea ropalosporoides	species	No	0	0	1	0	0	0	0	0	0	Eastern Paleotrop	Kondratyuk et al 2016		non foliicolous	1	narrowly distributed
Gyalidea roseola	species	No	0	0	0	0	0	0	1	0	0	Holartic (Europe)	Foucard et Thor 1996		non foliicolous	1	narrowly distributed
Gyalidea saxicola	species	No	0	0	1	0	0	0	0	0	0	Eastern Paleotrop	Vezda 1991		non foliicolous	1	narrowly distributed
Gyalidea scutellaris	species	No	0	0	1	0	0	0	1	0	0	Eastern-Holartic	Foucard et Thor 1996 ; Vezda 1991		non foliicolous	2	bicontinental
Gyalidea subminuta	species	No	0	0	0	0	1	0	0	0	0	Tethyan	van den Boom 2015		non foliicolous	1	narrowly distributed
Gyalidea subscutellaris	species	No	0	0	0	0	0	0	1	0	0	Holartic (Europe)	Vezda 1966 ; Vezda 1990		non foliicolous	1	narrowly distributed
Gyalidea testacea	species	No	0	0	1	0	0	0	0	0	0	Eastern Paleotrop	Vezda & Poelt 1988		non foliicolous	1	narrowly distributed
Gyalidea vezdae	species	No	0	0	1	0	0	0	0	0	0	Eastern Paleotrop	Kondratyuk et al 2019		non foliicolous	1	narrowly distributed
Gyalidea vonkonratii	species	No	0	0	1	0	0	0	0	0	0	Eastern Paleotrop	Lumbch et al 2009		terricolous	1	narrowly distributed
Gyalideopsis actinoplacoides	species	No	1	0	0	0	0	0	0	0	0	Neotropical	Lucking 2008		Foliicolous	1	narrowly distributed	Costa Rica
Gyalideopsis aequatoriana	species	No	1	0	0	0	0	0	0	0	0	Neotropical	Kalb & Vezda 1994		non foliicolous	1	narrowly distributed
Gyalideopsis africana	species	No	0	1	0	0	0	0	0	0	0	African Paleotrop			non foliicolous	1	narrowly distributed
Gyalideopsis albopruinosa	species	No	1	0	0	0	0	0	0	0	0	Neotropical	Lucking 2008		Foliicolous	1	narrowly distributed	Ecuador
Gyalideopsis alnicola	species	No	0	0	0	0	0	0	0	0	1	Holarctic (USA)	Vezda 1979	Canada	non foliicolous	1	narrowly distributed
Gyalideopsis altamirensis	species	No	1	0	0	0	0	0	0	0	0	Neotropical	Lucking et al 2006		non foliicolous	1	narrowly distributed
Gyalideopsis americana	species	No	1	0	0	0	0	0	0	0	0	Neotropical	Lucking et al 2007		non foliicolous	1	narrowly distributed
Gyalideopsis applanata	species	Yes	1	0	0	0	0	0	0	0	0	Neotropical			foliicolous	1	narrowly distributed
Gyalideopsis aptrootii	species	Yes	1	0	0	0	0	0	0	0	0	Neotropical			Corticolous	1	narrowly distributed
Gyalideopsis argentea	species	No	1	0	1	0	0	0	0	0	0	Neo-Eastern	Kalb & Vezda 1988		Corticolous	2	bicontinental
Gyalideopsis arvidssonii	species	No	1	0	0	0	0	0	0	0	0	Neotropical			Corticolous	1	narrowly distributed
Gyalideopsis bartramiorum	species	No	1	0	0	0	0	0	0	0	1	Neo-Holartic	Lendemer 2017		Corticolous	2	bicontinental
Gyalideopsis berenice	species	No	0	0	0	0	0	0	0	0	1	Holarctic (USA)	Lucking et al 2007		Corticolous	1	narrowly distributed
Gyalideopsis bispora	species	No	0	1	0	0	0	0	0	0	0	African Paleotrop	Vezda 1979		Corticolous	1	narrowly distributed
Gyalideopsis brevipilosa	species	No	1	0	0	0	0	0	0	0	0	Neotropical	Kalb & Vezda 1988		Corticolous	1	narrowly distributed
Gyalideopsis buckii	species	No	0	0	0	0	0	0	0	0	1	Holarctic (USA)	Buck 1980		Corticolous	1	narrowly distributed
Gyalideopsis caespitosa	species	No	1	0	0	0	0	0	0	0	0	Neotropical	Herrera Campos et al 2019		non foliicolous	1	narrowly distributed
Gyalideopsis calabrica	species	No	0	0	0	0	0	0	1	0	0	Holartic (Europe)	Puntillo & Vezda 1991		muscicolous	1	narrowly distributed
Gyalideopsis capitata	species	No	1	0	0	0	0	0	0	0	0	Neotropical	Serusiaux 1998		muscicolous	1	narrowly distributed
Gyalideopsis chibaensis	species	No	0	0	1	0	0	0	0	0	0	Eastern Paleotrop	Haralda 2008		non foliicolous	1	narrowly distributed
Gyalideopsis chicaque	species	No	1	0	0	0	0	0	0	0	0	Neotropical	Lumbsch et al 2011		corticolous	1	narrowly distributed
Gyalideopsis choshuencensis	species	No	0	0	0	1	0	0	0	0	0	Valdivian	Lucking et al 2003		foliicolous	1	narrowly distributed	Chile	Argentina
Gyalideopsis confluens	species	Yes	1	0	0	0	0	0	0	0	0	Neotropical	Kalb & Vezda 1988		corticolous	1	narrowly distributed
Gyalideopsis crenata	species	No	1	0	0	0	0	0	0	0	0	Neotropical	Aptroot et al 2024		non foliicolous	1	narrowly distributed
Gyalideopsis crenulata	species	No	0	0	0	0	0	0	1	0	0	Holartic (Europe)	Coppins & Aptroot 2008		Saxicolous	1	narrowly distributed
Gyalideopsis cristata	species	No	0	0	0	0	0	0	1	0	0	Holartic (Europe)	Nylander (1853)		Saxicolous	1	narrowly distributed
Gyalideopsis cyanophila	species	Yes	1	0	0	0	0	0	0	0	0	Neotropical	Serusiaux 1998		muscicolous	1	narrowly distributed
Gyalideopsis dominicana	species	No	1	0	0	0	0	0	0	0	0	Neotropical	Lucking 2008		Foliicolous	1	narrowly distributed	Dominica
Gyalideopsis ellipsoidea	species	No	1	0	0	0	0	0	0	0	0	Neotropical	Menezes et al 2013		corticolous	1	narrowly distributed
Gyalideopsis epicorticis	species	No	0	0	0	0	0	0	0	0	1	Holarctic (USA)	Lucking et al 2007	Canada	corticolous	1	narrowly distributed
Gyalideopsis formosana	species	No	0	0	1	0	0	0	0	0	0	Eastern Paleotrop	Harada & Vezda 1991		Saxicolous	1	narrowly distributed
Gyalideopsis frahmii	species	No	0	1	0	0	0	0	0	0	0	African Paleotrop	Schumm & Aptroot 2010		corticolous	1	narrowly distributed
Gyalideopsis gigantea	species	No	1	0	0	0	0	0	0	0	0	Neotropical	Kalb & Vezda 1994		corticolous	1	narrowly distributed
Gyalideopsis giganteoides	species	No	1	0	0	0	0	0	0	0	0	Neotropical	Serusiaux 1998		corticolous	1	narrowly distributed
Gyalideopsis glauca	species	No	1	0	0	0	0	0	0	0	0	Neotropical	Xavier leite et al 2018		corticolous	1	narrowly distributed
Gyalideopsis globispora	species	No	1	0	0	0	0	0	0	0	0	Neotropical	Lucking 2008		Foliicolous	1	narrowly distributed	Dominica
Gyalideopsis graminicola	species	No	0	0	1	0	0	0	0	0	0	Eastern Paleotrop	Kantvilas & Vezda 1992		corticolous	1	narrowly distributed
Gyalideopsis haliotidiformis	species	Yes	1	0	0	0	0	0	0	0	0	Neotropical	Kalb & Vezda 1988		Corticolous	1	narrowly distributed
Gyalideopsis heardense	species	No	0	0	0	0	0	0	0	1	0	Antarctica	Ovstedal & Gremmen 2008		Saxicolous	1	narrowly distributed
Gyalideopsis helvetica	species	Yes	0	0	0	0	0	0	1	0	0	Holartic (Europe)	Van den Boom & Vezda 2000		non foliicolous	1	narrowly distributed
Gyalideopsis hyalinocoronata	species	Yes	1	0	0	0	0	0	0	0	0	Neotropical	Aptroot et al 2024		non foliicolous	1	narrowly distributed
Gyalideopsis intermedia	species	No	1	0	0	0	0	0	0	0	0	Neotropical	Lucking 2008		Foliicolous	1	continental wide	Costa Rica	Puerto Rico, Ecuador, Mexico
Gyalideopsis kalbii	species	No	1	0	0	0	0	0	0	0	0	Neotropical	Vezda 1983		corticolous	1	narrowly distributed
Gyalideopsis krogiae	species	No	0	1	0	0	0	0	0	0	0	African Paleotrop	Kalb & Vezda 1994		corticolous	1	narrowly distributed
Gyalideopsis laevithallina	species	No	1	0	0	0	0	0	0	0	0	Neotropical	Lucking 2008		Foliicolous	1	continental wide	Costa Rica	Guyana, Ecuador
Gyalideopsis lecideina	species	No	1	0	0	0	0	0	0	0	0	Neotropical	Kalb & Vezda 1988		non foliicolous	1	narrowly distributed
Gyalideopsis lobulata	species	No	1	0	0	0	0	0	0	0	0	Neotropical	Lucking 2008		Foliicolous	1	continental wide	Ecuador	Mexico
Gyalideopsis lunata	species	No	0	0	1	0	0	0	0	0	0	Eastern Paleotrop	Harada & Kawakami 2011		Corticolous	1	narrowly distributed
Gyalideopsis macarthurii	species	No	1	0	0	0	0	0	0	0	0	Neotropical	Lucking et al 2006		corticolous	1	narrowly distributed
Gyalideopsis marcellii	species	No	1	0	0	0	0	0	0	0	0	Neotropical	Xavier-Leite et al 2018		Corticolous	1	narrowly distributed
Gyalideopsis megalospora	species	No	0	0	1	0	0	0	0	0	0	Eastern Paleotrop	Vězda & Poelt 1998		terricolous	1	narrowly distributed
Gyalideopsis mexicana	species	No	1	0	0	0	0	0	0	0	0	Neotropical	Tetiach, Giralt & Vezda 1996		muscicolous	1	narrowly distributed
Gyalideopsis minima	species	No	0	1	0	0	0	0	0	0	0	African Paleotrop	Vezda 1975		foliicolous	1	narrowly distributed
Gyalideopsis minutissima	species	No	1	0	0	0	0	0	0	0	0	Neotropical	Lucking 2008		Foliicolous	1	continental wide	Costa Rica	French Guyana
Gyalideopsis modesta	species	No	0	0	0	0	0	0	1	0	0	Holartic (Europe)	Vezda & Poelt 1973		Saxicolous	1	narrowly distributed
Gyalideopsis monospora	species	No	1	0	0	0	0	0	0	0	0	Neotropical	Kalb & Vezda 1988		Corticolous	1	narrowly distributed
Gyalideopsis montana	species	No	1	0	0	0	0	0	0	0	0	Neotropical	Lucking 2008		Foliicolous	1	narrowly distributed	Costa Rica	Mexico, Colombia, Ecuador
Gyalideopsis moodyae	species	No	0	0	0	0	0	0	0	0	1	Holarctic (USA)	Lucking et al 2007		terricolous	1	narrowly distributed
Gyalideopsis muscicola	species	No	0	0	0	0	0	0	1	0	0	Holartic (Europe)	Vezda 1972, Vezda 1979		muscicolous	1	narrowly distributed
Gyalideopsis muscicola var. gomerae	variete	No	0	0	0	0	1	0	0	0	0	Tethyan			muscicolous	1	narrowly distributed
Gyalideopsis napoensis	species	Yes	1	0	0	0	0	0	0	0	0	Neotropical	Kalb & Vezda 1994		corticolous	1	narrowly distributed
Gyalideopsis nepalensis	species	No	0	0	1	0	0	0	0	0	0	Eastern Paleotrop	Vezda & Poelt 1988		Saxicolous	1	narrowly distributed
Gyalideopsis ochroleuca	species	No	0	1	0	0	0	0	0	0	0	African Paleotrop	Vezda 1979		foliicolous	1	narrowly distributed
Gyalideopsis ozarkensis	species	No	0	0	0	0	0	0	0	0	1	Holarctic (USA)	Lucking et al 2007		corticolous	1	narrowly distributed
Gyalideopsis pallescens	species	No	1	0	0	0	0	0	0	0	0	Neotropical	Lucking 2008		Foliicolous	1	continental wide	Costa Rica	Guatemala, Ecuador
Gyalideopsis pallida	species	Yes	1	0	0	0	0	0	0	0	0	Neotropical	Lucking 2008		Foliicolous	1	narrowly distributed
Gyalideopsis palmata	species	Yes	1	0	0	0	0	0	0	0	0	Neotropical	Kalb & Vezda 1994		Corticolous	1	narrowly distributed
Gyalideopsis pandani	species	No	0	0	1	0	0	0	0	0	0	Eastern Paleotrop	Vezda 2007		foliicolous	1	narrowly distributed
Gyalideopsis perminuta	species	No	0	1	0	0	0	0	0	0	0	African Paleotrop	Vezda 1979		non foliicolous	1	narrowly distributed
Gyalideopsis peruviana	species	No	1	0	0	0	0	0	0	0	0	Neotropical	Vezda 1972		muscicolous	1	narrowly distributed
Gyalideopsis philippiae	species	No	0	1	0	0	0	0	0	0	0	African Paleotrop	Vezda 1979		corticolous	1	narrowly distributed
Gyalideopsis piceicola	species	No	0	0	0	0	0	0	1	0	0	Holartic (Europe)	Vezda & Poelt 1991		Saxicolous	1	narrowly distributed
Gyalideopsis pseudoactinoplaca	species	No	1	0	0	0	0	0	0	0	0	Neotropical	Lucking et al 2006		non foliicolous	1	narrowly distributed
Gyalideopsis puertoricensis	species	No	1	0	0	0	0	0	0	0	0	Neotropical	Lucking et al 2005		corticolous	1	narrowly distributed
Gyalideopsis pusilla	species	No	0	0	0	0	0	0	0	0	1	Holarctic (USA)	Lucking & Tonsberg 2016	(great smoky mountain)	foliicolous	1	narrowly distributed
Gyalideopsis robusta	species	Yes	1	0	0	0	0	0	0	0	0	Neotropical	Kalb & Vezda 1988		non foliicolous	1	narrowly distributed
Gyalideopsis rogersii	species	No	1	0	0	0	0	0	0	0	0	Neotropical	Kalb & Vezda 1988		terricolous	1	narrowly distributed
Gyalideopsis rostrata	species	Yes	0	0	1	0	0	0	0	0	0	Eastern Paleotrop	Vezda & Hafellner 1988		non foliicolous	1	narrowly distributed
Gyalideopsis rubescens	species	No	1	1	1	0	0	0	0	0	0	Pantropical	Kalb & Vezda 1988 ; Lucking 2008		foliicolous	3	Pantropical
Gyalideopsis rubra	species	No	1	0	1	0	0	0	0	0	0	Pantropical	Lucking 2008		Foliicolous	2	bicontinental
Gyalideopsis rubrofusca	species	No	1	0	0	0	0	0	0	0	0	Neotropical	Kalb & Vezda 1988		Corticolous	1	narrowly distributed	Brazil
Gyalideopsis saxicola/subantarctica	species	No	0	0	0	0	0	0	0	1	0	Antarctica	Hessen & Lumbsch 1985		non foliicolous	1	narrowly distributed
Gyalideopsis sessilis	species	No	1	0	0	0	0	0	0	0	0	Neotropical	Lucking & Sanders 2015		non foliicolous	1	narrowly distributed
Gyalideopsis stipitata	species	No	1	0	0	0	0	0	0	0	0	Neotropical	Kalb & Vezda 1994		non foliicolous	1	narrowly distributed
Gyalideopsis subaequatoriana	species	No	1	0	0	0	0	0	0	0	0	Neotropical	Lucking et al 2007		corticolous	1	narrowly distributed
Gyalideopsis submonospora	species	No	1	0	0	0	0	0	0	0	0	Neotropical	Lucking et al 2007		Corticolous	1	narrowly distributed
Gyalideopsis tuerkii	species	No	0	0	0	0	0	0	1	0	0	Holartic (Europe)	Vezda 2003		terricolous	1	narrowly distributed
Gyalideopsis usneicola	species	No	1	0	0	0	0	0	0	0	0	Neotropical	Etayo 2017		lichenicolous	1	narrowly distributed
Gyalideopsis vainioi	species	Yes	1	0	0	0	0	0	0	0	0	Neotropical	Kalb & Vezda 1988		Corticolous	1	narrowly distributed
Gyalideopsis vainioi var. semicirculata	variete	No	1	0	0	0	0	0	0	0	0	Neotropical	Lucking et al 2007		Corticolous	1	narrowly distributed
Gyalideopsis verruculosa	species	No	1	0	1	0	0	0	0	0	0	Neo-Eastern	Lucking 2008		Foliicolous	2	bicontinental
Gyalideopsis vezdae	species	No	1	0	0	0	0	0	0	0	0	Neotropical	Kalb & Vezda 1988		non foliicolous	1	narrowly distributed
Gyalideopsis wesselsii	species	No	1	0	0	0	0	0	0	0	0	Neotropical	Lucking et al 2007		non foliicolous	1	narrowly distributed
Gyalideopsis williamsii	species	No	0	0	1	0	0	0	0	0	0	Eastern Paleotrop	Kalb & Vezda 1994		muscicolous	1	narrowly distributed
Gyalideopsis wirthii	species	No	0	0	1	0	0	0	0	0	0	Eastern Paleotrop	Kalb & Vezda 1994		non foliicolous	1	narrowly distributed
Hippocrepidea nigra	species	No	0	0	1	0	0	0	0	0	0	Eastern Paleotrop	Aptroot et al 1997		foliicolous	1	narrowly distributed
Jamesiella anastomosans	species	Yes	0	0	0	0	1	0	1	0	0	Tethyan-Holartic	Kalb & Hafellner 1992		Corticolous	2	bicontinental
Jamesiella chaverriae	species	No	1	0	0	0	0	0	0	0	0	Neotropical	Lucking et al 2006		non foliicolous	1	narrowly distributed
Jamesiella clavata	species	Yes	1	0	0	0	0	0	0	0	0	Neotropical	Aptroot et al 2024		Corticolous	1	narrowly distributed
Jamesiella dacryoidea	species	No	0	0	0	0	0	0	0	0	1	Holarctic (USA)	Friday & Dillmann 2021		muscicolous	1	narrowly distributed
Jamesiella elongata	species	Yes	1	0	0	0	0	0	0	0	0	Neotropical	Aptroot et al 2024		non foliicolous	1	narrowly distributed
Jamesiella perlucida	species	No	0	0	1	0	0	0	0	0	0	Eastern Paleotrop	Vezda & Hafellner 1988		non foliicolous	1	narrowly distributed
Jamesiella scotica	species	No	0	0	0	0	0	0	1	0	0	Holartic (Europe)	James 1975		non foliicolous	1	narrowly distributed
Linhartia albomaculans	species	No	1	1	0	0	0	0	0	0	0	Neo-African	Lucking 2008		Foliicolous	2	bicontinental
Linhartia gyalideoides	species	No	1	0	0	0	0	0	0	0	0	Neotropical	Lucking 2008		Foliicolous	1	narrowly distributed	Guinée
Linhartia patellarioides	species	Yes	1	1	1	0	0	0	0	0	0	Pantropical	Lucking 2008		Foliicolous	3	Pantropical
Linhartia philippinensis	species	No	1	0	1	0	0	0	0	0	0	Neo-Eastern	Lucking 2008		Foliicolous	2	bicontinental
Linhartia varieseptata	species	No	0	1	0	0	0	0	0	0	0	African Paleotrop	Vezda 1973		corticolous	1	narrowly distributed
Lithogyalideopsis aterrima	species	No	1	0	0	0	0	0	0	0	0	Neotropical	jstor (holotype scan)		Saxicolous	1	narrowly distributed
Lithogyalideopsis poeltii	species	No	1	0	0	0	0	0	0	0	0	Neotropical	Vezda 1983		Saxicolous	1	narrowly distributed
Lithogyalideopsis vivantii	species	Yes	1	0	0	0	0	0	0	0	0	Neotropical	Sérusiaux 1998		Saxicolous	1	narrowly distributed
Lithogyalideopsis zelandica	species	No	0	0	1	0	0	0	0	0	0	Eastern Paleotrop	Vezda & Malcolm 1997		Saxicolous	1	narrowly distributed
Microxyphiomyces cuneatus	species	Yes	1	0	0	0	0	0	0	0	0	Neotropical	Lucking 2008		Foliicolous	1	narrowly distributed
Microxyphiomyces demoulinii	species	Yes	0	0	1	0	0	0	0	0	0	Eastern Paleotrop	Serusiaux 1984		foliicolous	1	narrowly distributed		Mayotte (DE22359A)
Microxyphiomyces elegans	species	Yes	0	0	1	0	0	0	0	0	0	Eastern Paleotrop	Serusiaux 1984		foliicolous	1	narrowly distributed
Microxyphiomyces kashiwadanii	species	Yes	0	0	1	0	0	0	0	0	0	Eastern Paleotrop	Thor et al 2000		foliicolous	1	narrowly distributed
Microxyphiomyces lancicarpus	species	Yes	1	0	0	0	0	0	0	0	0	Neotropical	Lucking 2008		Foliicolous	1	narrowly distributed
Microxyphiomyces santessonianus	species	No	1	1	0	0	0	0	0	0	0	Neo-African	Lucking 2008		Foliicolous	2	bicontinental
Microxyphiomyces santessonii	species	No	1	0	1	0	0	0	0	0	0	Neo-Eastern	Lucking 2008		Foliicolous	2	bicontinental
Microxyphiomyces similis	species	No	1	1	0	0	0	0	0	0	0	Neo-African	Lucking 2008		Foliicolous	2	bicontinental
Microxyphiomyces vainioi	species	No	1	1	1	0	0	0	0	0	0	Pantropical	Lucking 2008		Foliicolous	3	Pantropical
Microxyphiomyces variratae	species	No	0	0	1	0	0	0	0	0	0	Eastern Paleotrop	Lucking et al 2005		foliicolous	1	narrowly distributed
Monocalenia monospora	species	Yes	1	1	1	0	0	0	0	0	0	Pantropical	Lucking 2008		Foliicolous	3	Pantropical
Neoacrodontiella eucalypti	species	No	0	0	1	0	0	0	0	0	0	Eastern Paleotrop	Crous et al 2019		fungi	1	narrowly distributed
Nothoramularia ragnhildianicola	species	No	0	0	0	0	0	0	1	0	0	Holartic (Europe)	Braun & Kruse 2021		fungi	1	narrowly distributed
Paragyalideopsis breussii	species	No	1	0	0	0	0	0	0	0	0	Neotropical	Etayo 2017		lichenicolous	1	narrowly distributed
Paragyalideopsis floridae	species	No	1	0	0	0	0	0	0	0	0	Neotropical	Etayo 2017		lichenicolous	1	narrowly distributed
Paragyalideopsis minuta	species	No	1	0	0	0	0	0	0	0	0	Neotropical	Etayo 2017		lichenicolous	1	narrowly distributed
Paragyalideopsis stereocaulicola	species	No	1	0	0	0	0	0	0	0	0	Neotropical	Etayo 2017		lichenicolous	1	narrowly distributed
Paratricharia paradoxa	species	Yes	1	0	0	0	0	0	0	0	0	Neotropical	Etayo 2017		foliicolous	1	narrowly distributed
Phyllogyalidea epiphylla	species	No	1	1	1	0	0	0	0	0	0	Pantropical	Lucking 2003; Vezda 1966 ; vezda 1991		foliicolous	3	Pantropical
Phyllogyalidea phyllophila	species	No	0	1	0	0	1	0	1	0	0	Cosmopolitan	Lucking 2003 ; Etayo & Vezda 1994 ; Vezda 1991		foliicolous	3	Pantropical
Psathyromyces heterellus	species	Yes	1	0	0	0	0	0	0	0	0	Neotropical	Lucking 2008		Foliicolous	1	narrowly distributed
Psathyromyces planus	species	No	0	1	0	0	0	0	0	0	0	African Paleotrop	Vezda 1979		Foliicolous	1	narrowly distributed
Pseudocalenia solorinoides	species	Yes	1	0	0	0	0	0	0	0	0	Neotropical	Lucking 2008		Foliicolous	1	narrowly distributed
Psorotheciopsis guajalitensis	species	No	1	0	0	0	0	0	0	0	0	Neotropical	Lucking 2008		Foliicolous	1	narrowly distributed	Ecuador
Psorotheciopsis premneella	species	Yes	1	1	0	0	0	0	0	0	0	Neo-African	Lucking 2003		foliicolous	2	bicontinental
Rolueckia aggregata	species	No	1	0	0	0	0	0	0	0	0	Neotropical	Santesson 1952		foliicolous	1	continental wide	Honduras	Costa Rica, Peru
Rolueckia conspersa	species	Yes	1	0	1	0	0	0	0	0	0	Pantropical	Santesson 1952		foliicolous	2	bicontinental
Rolueckia siamensis	species	No	0	0	1	0	0	0	0	0	0	Eastern Paleotrop	Papong et al 2008		foliicolous	1	narrowly distributed	Thailand
Roselviria lobulimarginata	species	No	0	0	1	0	0	0	0	0	0	Eastern Paleotrop	Lucking et al 2005		Foliicolous	1	narrowly distributed
Roselviria purulhensis	species	Yes	1	0	0	0	0	0	0	0	0	Neotropical	Lucking 2008		Foliicolous	1	narrowly distributed
Rubrotricha helminthospora	species	No	0	0	1	0	0	0	0	0	0	Eastern Paleotrop	Santesson 1952		foliicolous	1	narrowly distributed
Rubrotricha subhelminthospora	species	Yes	1	0	0	0	0	0	0	0	0	Neotropical	Lucking 2008		Foliicolous	1	narrowly distributed
Santricharia farinosa	species	Yes	1	0	0	0	0	0	0	0	0	Neotropical	Lucking 2008		Foliicolous	1	narrowly distributed
Sipmanidea neotropica	species	Yes	1	0	0	0	0	0	0	0	0	Neotropical	Lucking 2008		Foliicolous	1	narrowly distributed
Spinomyces aggregatus	species	Yes	1	0	1	0	0	0	0	0	0	Neo-Eastern	Lucking 2008		Foliicolous	2	bicontinental		Madagascar (DE14MA16A)
Spinomyces albostrigosus	species	No	1	1	1	1	0	1	0	0	0	Pantropical	Lucking 2008		Foliicolous	5	Pantropical
Spinomyces deslooveri	species	No	0	0	1	0	0	0	0	0	0	Eastern Paleotrop	Aptroot et al 1997		Foliicolous	1	narrowly distributed
Spinomyces guatemalensis	species	Yes	1	0	1	0	0	0	0	0	0	Neo-Eastern	Lucking 2008		Foliicolous	2	bicontinental
Spinomyces microcarpus	species	No	1	0	0	0	0	0	0	0	0	Neotropical	Lucking 2008		Foliicolous	1	narrowly distributed	Panama
Spinomyces verrucosus	species	No	0	0	1	0	0	0	0	0	0	Eastern Paleotrop	Aptroot et al 1997		foliicolous	1	narrowly distributed
Sporocybomyces leucomuralis	species	Yes	1	0	0	0	0	0	0	0	0	Neotropical	Lucking 2008		Foliicolous	1	narrowly distributed
Sporocybomyces leucotrichoides	species	Yes	1	1	1	0	0	0	0	0	0	Pantropical	Lucking 2008		Foliicolous	3	Pantropical
Sporocybomyces macgregorii	species	No	0	0	1	0	0	0	0	0	0	Eastern Paleotrop	Vainio (1921)		corticolous	1	narrowly distributed
Taitaia aurea	species	Yes	0	1	0	0	0	0	0	0	0	African Paleotrop	Suija et al 2018		lichenicolous	1	narrowly distributed
Tricharia amazonum	species	Yes	1	0	0	0	0	0	0	0	0	Neotropical	Lucking 2008		Foliicolous	1	narrowly distributed
Tricharia atrocarpa	species	No	0	0	1	0	0	0	0	0	0	Eastern Paleotrop	Lucking et al 2005		foliicolous	1	narrowly distributed
Tricharia aulaxiniformis	species	No	1	0	0	0	0	0	0	0	0	Neotropical	Lucking 2008		Foliicolous	1	continental wide	Brazil	Guatemala, "know from two dijunct pop in Central and South America"
Tricharia aulaxinoides	species	No	1	0	0	0	0	0	0	0	0	Neotropical	Lucking 2008		Foliicolous	1	continental wide	Brazil	Mexico, Argentina
Tricharia carnea	species	Yes	1	0	1	0	0	0	0	0	0	Neo-Eastern	Lucking 2008		Foliicolous	2	bicontinental
Tricharia duotela	species	No	1	0	0	0	0	0	0	0	0	Neotropical	Lucking & Sander 2015		foliicolous	1	narrowly distributed	Florida
Tricharia floridensis	species	No	1	0	0	0	0	0	0	0	0	Neotropical	Lucking et al 2007		foliicolous	1	narrowly distributed	Florida
Tricharia longispora	species	Yes	1	0	0	0	0	0	0	0	0	Neotropical	Lucking 2008		Foliicolous	1	narrowly distributed
Tricharia nigriuncinata	species	No	0	1	0	0	0	0	0	0	0	African Paleotrop	Lumbsch et al 2011		foliicolous	1	narrowly distributed
Tricharia novoguineensis	species	No	0	0	1	0	0	0	0	0	0	Eastern Paleotrop	Serusiaux 1984		foliicolous	1	narrowly distributed
Tricharia oaxacae	species	No	1	0	0	0	0	0	0	0	0	Neotropical	Lucking 2008		Foliicolous	1	narrowly distributed	Mexico
Tricharia paraguayensis	species	Yes	1	1	0	0	0	0	0	0	0	Neo-African	Ronhede 2003 Lucking 2008		Foliicolous	2	bicontinental
Tricharia pseudosantessonii	species	No	1	0	0	0	0	0	0	0	0	Neotropical	Lucking 2008		Foliicolous	1	continental wide	Costa Rica	Panama, Guyana, Ecuador
Tricharia sipmanii	species	No	1	1	0	0	0	0	0	0	0	Neo-African	Lucking 2008		Foliicolous	2	bicontinental
Tricharia sublancicarpa	species	No	1	0	0	0	0	0	0	0	0	Neotropical	Lucking 2008		Foliicolous	1	narrowly distributed	Mexico
Tricharia substipitata	species	Yes	0	1	0	0	0	0	0	0	0	African Paleotrop	Vezda 1979		foliicolous	1	narrowly distributed		NewCaledonia (EL1889a)
Tricharia subumbrosa	species	No	1	0	0	0	0	0	0	0	0	Neotropical	Lucking et al 2007		corticolous	1	narrowly distributed
Tricharia triseptata	species	No	1	0	0	0	0	0	0	0	0	Neotropical	Lucking 2008		Foliicolous	1	narrowly distributed	Brazil
Tricharia tuckerae	species	No	0	0	0	0	0	0	0	0	1	Holarctic (USA)	Lousiane; Lucking et al 2007		foliicolous	1	narrowly distributed
Tricharia umbrosa	species	No	1	0	0	0	0	0	0	0	0	Neotropical	Kalb & Vezda 1988		corticolous	1	narrowly distributed
Tricharia urceolata	species	Yes	1	1	0	0	0	0	0	0	0	Neo-African	Lucking 2008		Foliicolous	2	bicontinental
Vanderaaea ammophilae	species	No	0	0	0	0	0	0	1	0	0	Holartic (Europe)	Crous et al 2021		fungi	1	narrowly distributed
Verruciplaca calcarea	species	Yes	1	0	0	0	0	0	0	0	0	Neotropical	Lucking 2008		Foliicolous	1	narrowly distributed
Verruciplaca furcata	species	No	0	1	0	0	0	0	0	0	0	African Paleotrop	Lucking 2008		Foliicolous	1	narrowly distributed
Verruciplaca verrucifera	species	Yes	1	0	0	0	0	0	0	0	0	Neotropical	Lucking 2008		Foliicolous	1	narrowly distributed
Vezdamyces albopruinosus	species	Yes	1	0	0	0	0	0	0	0	0	Neotropical	Lucking 2008		foliicolous	1	narrowly distributed
Vezdamyces vulgaris	species	Yes	1	0	0	0	0	0	0	0	0	Neotropical	Lucking et al 2003		foliicolous	1	narrowly distributed
Actinoplaca ampullifera	species inval	Yes	1	0	0	0	0	0	0	0	0	Neotropical	not published yet		foliicolous	1	narrowly distributed

## Sheet: Table S2C_ratios
1. Specimens				2. Specimens to species			3. Species to morphospecies						4. Ratio maths
terminals.hidden.diversity.specimens	Genus.epithete.specimens	Consensus.delimitation.8.analysis.473		Genus.epithete.species	Consensus.delimitation.8.analysis.473		morphospecies-list	number_species-inside-morphospecies	Distribution	Country
Gyalideopsis_aff-rubescens_EL1583b_Guadeloupe_mtSSU-LSU	Gyalideopsis aff-rubescens	2		Gyalideopsis aff-rubescens	2		Gyalideopsis rubescens	2	bi-continental	Madagascar and Guadeloupe
Gyalideopsis_aff-rubescens_EL892c_Guadeloupe_mtSSU-LSU	Gyalideopsis aff-rubescens	2		Gyalidea aff-mayaguezensis	9		Caleniella triseptata	3	wide continental	Brazil Guadeloupe			Narrow distribution	3.08333
Gyalidea_aff-mayaguezensis_EL1601_Guadeloupe_mtSSU	Gyalidea aff-mayaguezensis	9		Caleniella aff-triseptata-2	12		Linhartia patellarioides	4	bi-continental	Guadeloupe St Lucia Brazil and Taiwan			Ratio Wide continental	2.76471
Gyalidea_aff-mayaguezensis_EL1515_Guadeloupe_mtSSU	Gyalidea aff-mayaguezensis	9		Caleniella aff-triseptata-1	13		Asterothyrium leucophthalmum	3	wide continental	Cuba and Brazil			Ratio Bicontinental	2.7
Gyalidea_aff-mayaguezensis_EL1564_Guadeloupe_mtSSU	Gyalidea aff-mayaguezensis	9		Linhartia aff-patellarioides-3	20		Asterothyrium microsporum	9	Pantropical	Taiwan, Madagascar, New Caledonia, Brazil, Cuba and Guadeloupe			Ratio Pantropical	7.5
Gyalidea_aff-mayaguezensis_EL1519_Guadeloupe_mtSSU-LSU-RPB1	Gyalidea aff-mayaguezensis	9		Linhartia aff-patellarioides-4	21		Rolueckia conspersa	4	Neotropics
Gyalidea_aff-mayaguezensis_EL1512_Guadeloupe_mtSSU-LSU	Gyalidea aff-mayaguezensis	9		Asterothyrium aff-leucophthalmum-1	23		Aulaxinella minuta	11	Pantropical	Taiwan, Reunion, Brazil, Colombia, Costa Rica, Guadeloupe
Caleniella_aff-triseptata-2_Aptroot86642_Brazil_mtSSU-LSU-RPB1	Caleniella aff-triseptata-2	12		Asterothyrium aff-leucophthalmum-2	25		Aulaxina quadrangula	3	Pantropical	Madagascar, New Caledonia, Brazil, Guadeloupe, Costa Rica
Caleniella_aff-triseptata-1_Luecking033c_CostaRica_mtSSU-LSU-RPB1	Caleniella aff-triseptata-1	13		Asterothyrium aff-microsporum-1	30		Aulaxina opegraphina	13	Pantropical	Madagascar, New Caledonia, Brazil, Guadeloupe, Costa Rica
Linhartia_aff-patellarioides-3_EL2367a_Guadeloupe_mtSSU-LSU	Linhartia aff-patellarioides-3	20		Asterothyrium aff-microsporum-2	31		Aulaxina submuralis	2	Neotropics
Linhartia_aff-patellarioides-4_EL2410a_Taiwan_mtSSU-LSU-RPB1	Linhartia aff-patellarioides-4	21		Asterothyrium aff-microsporum-3	32		Santricharia farinosa	2	Neotropics
Asterothyrium_aff-leucophthalmum-1_22935_Cuba_LSU	Asterothyrium aff-leucophthalmum-1	23		Asterothyrium aff-microsporum-4	33		Spinomyces albostrigosus	19	Pantropical	Madagascar, New Caledonia, Brazil, Guadeloupe, Costa Rica, Mayotte
Asterothyrium_aff-leucophthalmum-2_22936_Cuba_LSU	Asterothyrium aff-leucophthalmum-2	25		Asterothyrium aff-microsporum-5	34		Spinomyces aggregatus	2	bi-continental	Madagascar, Brazil
Asterothyrium_aff-microsporum-1_EL2514a_Taiwan_LSU	Asterothyrium aff-microsporum-1	30		Asterothyrium aff-microsporum-8	35		Microxyphiomyces kashiwadanii	3	bi-continental	Japan, Taiwan
Asterothyrium_aff-microsporum-1_EL2411a_Taiwan_mtSSU-LSU	Asterothyrium aff-microsporum-1	30		Asterothyrium aff-microsporum-6	36		Gyalectidium setiferum	3	bi-continental	Japan, Taiwan
Asterothyrium_aff-microsporum-2_EL2503a_Taiwan_mtSSU-LSU-RPB1	Asterothyrium aff-microsporum-2	31		Asterothyrium aff-microsporum-7	37		Gyalectidium verruculosum	3	Eastern Paleotropics
Asterothyrium_aff-microsporum-3_DE27194A_Madagascar_mtSSU	Asterothyrium aff-microsporum-3	32		Asterothyrium aff-microsporum-9	38		Gyalectidium radiatum	3	bi-continental	New Caledonia and Madagascar
Asterothyrium_aff-microsporum-4_DE27114D_Madagascar_mtSSU-RPB1	Asterothyrium aff-microsporum-4	33		Rolueckia aff-conspersa-1	40		Gyalectidium shimanense	2	Eastern Paleotropics
Asterothyrium_aff-microsporum-4_EL2731a_Taiwan_LSU	Asterothyrium aff-microsporum-4	33		Rolueckia aff-conspersa-2	41		Gyalectidium caucasicum	3	Pantropical	Madagascar, Taiwan, Brazil
Asterothyrium_aff-microsporum-4_EL2735a_Taiwan_mtSSU-LSU-RPB1	Asterothyrium aff-microsporum-4	33		Rolueckia aff-conspersa-3	42		Gyalectidium areolatum	2	wide continental	Brazil Guadeloupe
Asterothyrium_aff-microsporum-5_EL2272b_NewCaledonia_LSU	Asterothyrium aff-microsporum-5	34		Aulaxinella aff-minuta-3	65		Gyalectidium filicinum	2	wide continental	Brazil Guadeloupe Costa Rica
Asterothyrium_aff-microsporum-8_22930_Cuba_LSU	Asterothyrium aff-microsporum-8	35		Aulaxinella aff-minuta-5	66		Gyalectidium imperfectum	6	Pantropical
Asterothyrium_aff-microsporum-6_EL2665a_Taiwan_mtSSU	Asterothyrium aff-microsporum-6	36		Aulaxinella aff-minuta-4	67		Batistomyces hyalina	2	Neotropics
Asterothyrium_aff-microsporum-7_22819_Guatemala_LSU	Asterothyrium aff-microsporum-7	37		Aulaxinella aff-minuta-1	68		Adelphomyces cochlearifer	7	Pantropical
Asterothyrium_aff-microsporum-9_23084_Brazil_LSU	Asterothyrium aff-microsporum-9	38		Aulaxinella aff-minuta-6	69		Tricharia carnea	2	wide continental	Costa Rica, Brazil, Guatemala
Asterothyrium_aff-microsporum-9_22932_Cuba_LSU	Asterothyrium aff-microsporum-9	38		Aulaxinella aff-minuta-9	70		Tricharia longispora	6	wide continental	Guadeloupe Brazil, Costa Rica Perou Mexico
Asterothyrium_aff-microsporum-9_EL2366a_Guadeloupe_LSU-RPB1	Asterothyrium aff-microsporum-9	38		Aulaxinella aff-minuta-8	72		Tricharia urceolata	2	wide continental	Brazil Guadeloupe Cuba Costa Rica
Asterothyrium_aff-microsporum-9_EL2365a_Guadeloupe_mtSSU-LSU	Asterothyrium aff-microsporum-9	38		Aulaxinella aff-minuta-7	73		Microxyphiomyces lancicarpus	2	wide continental	Guadeloupe Brazil
Rolueckia_aff-conspersa-1_Aptroot86660b_Brazil_LSU-RPB1	Rolueckia aff-conspersa-1	40		Aulaxinella aff-minuta-2	74		Microxyphiomyces vainioi	28	Pantropical
Rolueckia_aff-conspersa-1_22150_Brazil_LSU	Rolueckia aff-conspersa-1	40		Aulaxinella aff-minuta-10	75		Microxyphiomyces demoulinii	4	Pantropical
Rolueckia_aff-conspersa-2_Aptroot86660c_Brazil_mtSSU-LSU-RPB1	Rolueckia aff-conspersa-2	41		Aulaxina aff-quadrangula-1	80		Bezerroplaca lucernifera	4	wide continental	Peru, Cuba, Guadeloupe, Costa Rica
Rolueckia_aff-conspersa-3_23147_Brazil_LSU	Rolueckia aff-conspersa-3	42		Aulaxina aff-opegraphina-11	81		Gomphillus hyalinus	2	wide continental	Costa Rica, Guadeloupe
Rolueckia_aff-conspersa-3_23145_Brazil_LSU	Rolueckia aff-conspersa-3	42		Aulaxina aff-opegraphina-4	82		Echinoplaca epiphylla	4	Pantropical
Rolueckia_aff-conspersa-3_23151_Brazil_LSU	Rolueckia aff-conspersa-3	42		Aulaxina aff-opegraphina-1	83		Aderkomyces gomezii	2	Neotropics
Aulaxinella_aff-minuta-3_EL2368c_Guadeloupe_mtSSU-LSU	Aulaxinella aff-minuta-3	65		Aulaxina aff-opegraphina-10	84		Sporocybomyces leucotrichoides	6	Pantropical
Aulaxinella_aff-minuta-5_EL606a_Guadeloupe_mtSSU	Aulaxinella aff-minuta-5	66		Aulaxina aff-opegraphina-8	85		Echinoplaca spec nova [incrustatociliata 5]	3	Pantropical	Taiwan, New Caledonia, Reunion
Aulaxinella_aff-minuta-4_LOT37006C_Colombia_mtSSU-RPB1	Aulaxinella aff-minuta-4	67		Aulaxina aff-opegraphina-9	86		Verruciplaca verrucifera	6	wide continental	Brazil Guadeloupe Costa Rica
Aulaxinella_aff-minuta-1_Baloch-HK2_CostaRica_mtSSU	Aulaxinella aff-minuta-1	68		Aulaxina aff-opegraphina-2	87		Psathyromyces heterellus	3	wide continental	Brazil Guadeloupe Costa Rica
Aulaxinella_aff-minuta-6_Aptroot86659b_Brazil_mtSSU	Aulaxinella aff-minuta-6	69		Aulaxina aff-opegraphina-5	88		Aderkomyces couepieae	2	wide continental	Guadeloupe Colombia
Aulaxinella_aff-minuta-9_EL1572a_Guadeloupe_mtSSU-LSU-RPB1	Aulaxinella aff-minuta-9	70		Aulaxina aff-opegraphina-6	90		Aderkomyces papilliferus	2	bi-continental	Brazil, Guadeloupe Peru Mayotte Madagascar
Aulaxinella_aff-minuta-8_EL1749a_Reunion_LSU-RPB1	Aulaxinella aff-minuta-8	72		Aulaxina aff-opegraphina-7	91		Bullatina aspidota	4	Pantropical
Aulaxinella_aff-minuta-7_EL2711d_Taiwan_LSU-RPB1	Aulaxinella aff-minuta-7	73		Aulaxina aff-opegraphina-3	93		Echinoplaca tetrapla	2	bi-continental	Brazil Guadeloupe New Caledonia
Aulaxinella_aff-minuta-2_23079_Brazil_LSU	Aulaxinella aff-minuta-2	74		Aulaxina aff-submuralis	94		Aptrootidea marginata	4	Pantropical
Aulaxinella_aff-minuta-10_22186_Brazil_LSU	Aulaxinella aff-minuta-10	75		Aulaxina aff-quadrangula-2	96		Aderkomyces thailandicus	3	Eastern Paleotropics
Aulaxinella_aff-minuta-10_23033_Brazil_LSU	Aulaxinella aff-minuta-10	75		Santricharia aff-farinosa	98		Actinoplaca ampullifera	2	wide continental	Brazil Cuba
Aulaxinella_aff-minuta-10_22187_Brazil_LSU	Aulaxinella aff-minuta-10	75		Gyalideopsis aff-rubescens	100		Echinoplaca diffluens	2	wide continental	Costa Rica, Brazil, Mexico
Aulaxina_aff-quadrangula-1_DE27029A_Madagascar_mtSSU-LSU-RPB1	Aulaxina aff-quadrangula-1	80		Gyalideopsis aff-intermedia	101		Calenia pseudographidea	2	wide continental	Brazil Guadeloupe
Aulaxina_aff-opegraphina-11_22197_Brazil_LSU	Aulaxina aff-opegraphina-11	81		Spinomyces aff-albostrigosus-13	103		Calenia thelotremella	2	Eastern Paleotropics
Aulaxina_aff-opegraphina-4_DE26835D_Madagascar_LSU	Aulaxina aff-opegraphina-4	82		Spinomyces albostrigosus-12	106		Gyalideopsis vainioi	2	Neotropics
Aulaxina_aff-opegraphina-1_EL2230a_NewCaledonia_LSU-RPB1	Aulaxina aff-opegraphina-1	83		Spinomyces aff-albostrigosus-3	107		Calenia graphidea	5	Paleotropics
Aulaxina_aff-opegraphina-1_EL2225c_NewCaledonia_mtSSU-LSU-RPB1	Aulaxina aff-opegraphina-1	83		Spinomyces aff-albostrigosus-4	108		Gyalideopsis applanata	3	bi-continental	Brazil, New Caledonia
Aulaxina_aff-opegraphina-10_EL1153a_Guadeloupe_mtSSU	Aulaxina aff-opegraphina-10	84		Spinomyces aff-albostrigosus-1	109		Calenia depressa	4	Pantropical
Aulaxina_aff-opegraphina-8_EL1950a_NewCaledonia_LSU-RPB1	Aulaxina aff-opegraphina-8	85		Spinomyces aff-albostrigosus-6	111		Calenia subdepressa	3	Pantropical
Aulaxina_aff-opegraphina-9_EL2368a_Guadeloupe_LSU-RPB1	Aulaxina aff-opegraphina-9	86		Spinomyces aff-albostrigosus-5	112		Echinoplaca pellicula	3	bi-continental	New Caledonia, Brazil, Guadeloupe, Peru
Aulaxina_aff-opegraphina-2_EL1909a_NewCaledonia_mtSSU-LSU-RPB1	Aulaxina aff-opegraphina-2	87		Spinomyces sterile-1	113		Actinoplaca strigulacea	2	wide continental	Brazil Guadeloupe Costa Rica
Aulaxina_aff-opegraphina-2_EL1887a_NewCaledonia_LSU	Aulaxina aff-opegraphina-2	87		Spinomyces aff-albostrigosus-2	115		Vezdamyces vulgaris	6	Neotropics
Aulaxina_aff-opegraphina-2_EL1996a_NewCaledonia_LSU-RPB1	Aulaxina aff-opegraphina-2	87		Spinomyces sterile-2	116		Calenia bullatinoides	4	Pantropical
Aulaxina_aff-opegraphina-5_DE26741B_Madagascar_mtSSU-LSU-RPB1	Aulaxina aff-opegraphina-5	88		Spinomyces aff-albostrigosus-8	118		Echinoplaca spec nova [nova-8] Mada	7	African Paleotropics
Aulaxina_aff-opegraphina-6_DE27032B_Madagascar_mtSSU	Aulaxina aff-opegraphina-6	90		Spinomyces aff-aggregatus	119		Gyalidea mayaguezensis	1 (need to examine holotype)
Aulaxina_aff-opegraphina-7_DE14MA7A_Madagascar_mtSSU-LSU-RPB1	Aulaxina aff-opegraphina-7	91		Spinomyces sterile-3	120		Gyalideopsis intermedia	1 (type from another continent)
Aulaxina_aff-opegraphina-3_EL1841b_NewCaledonia_mtSSU-LSU-RPB1	Aulaxina aff-opegraphina-3	93		Spinomyces sterile-4	121		Gyalectidium denticulatum	1 (type from another continent)
Aulaxina_aff-opegraphina-3_EL1923a_NewCaledonia_LSU-RPB1	Aulaxina aff-opegraphina-3	93		Spinomyces aff-albostrigosus-7	122		Gyalectidium minus	1 (type from another continent)
Aulaxina_aff-opegraphina-3_EL2370a_NewCaledonia_mtSSU-LSU	Aulaxina aff-opegraphina-3	93		Spinomyces aff-albostrigosus-11	123		Microxyphiomyces similis	1 (type from another continent)
Aulaxina_aff-submuralis_Aptroot56495_Brazil_LSU-RPB1	Aulaxina aff-submuralis	94		Spinomyces aff-albostrigosus-10	124		Gyalideopsis wesselsii	1 (need to examine holotype)
Aulaxina_aff-quadrangula-2_EL1696a_NewCaledonia_mtSSU-RPB1	Aulaxina aff-quadrangula-2	96		Spinomyces aff-albostrigosus-9	125		Echinoplaca intercedens	1 (type from another continent)
Santricharia_aff-farinosa_22809_Guatemala_LSU	Santricharia aff-farinosa	98		Microxyphiomyces aff-kashiwadanii-1	134		Calenia rolandiana	1 (type from another continent)
Santricharia_aff-farinosa_22801_Guatemala_LSU	Santricharia aff-farinosa	98		Microxyphiomyces aff-kashiwadanii-2	135		Echinoplaca melanothrix	1 (type from another continent)
Gyalideopsis_aff-rubescens_DE27025C_Madagascar_mtSSU	Gyalideopsis aff-rubescens	100		Gyalectidium aff-setiferum-1	146		Gyalectidium nashii	1 (type from another continent)
Gyalideopsis_aff-intermedia_EL11_StLucia_mtSSU	Gyalideopsis aff-intermedia	101		Gyalectidium aff-setiferum-2	148		Calenia phyllogena	1 (type from another continent)
Spinomyces_aff-albostrigosus-13_EL1973a_NewCaledonia_mtSSU-LSU-RPB1	Spinomyces aff-albostrigosus-13	103		Gyalectidium aff-verruculosum-2	154
Spinomyces_aff-albostrigosus-13_EL1687a_NewCaledonia_LSU	Spinomyces aff-albostrigosus-13	103		Gyalectidium aff-radiatum-2	156
Spinomyces_albostrigosus-12_22194_Brazil_LSU	Spinomyces albostrigosus-12	106		Gyalectidium aff-verruculosum-5	157
Spinomyces_aff-albostrigosus-3_EL1505b_Guadeloupe_mtSSU	Spinomyces aff-albostrigosus-3	107		Gyalectidium aff-verruculosum-4	158
Spinomyces_aff-albostrigosus-3_EL804a_Guadeloupe_LSU	Spinomyces aff-albostrigosus-3	107		Gyalectidium aff-denticulatum-1/cf-shimanense	160
Spinomyces_aff-albostrigosus-3_EL838b_Guadeloupe_LSU-RPB1	Spinomyces aff-albostrigosus-3	107		Gyalectidium aff-shimanense-1	162
Spinomyces_aff-albostrigosus-3_EL1511b_Guadeloupe_mtSSU-LSU	Spinomyces aff-albostrigosus-3	107		Gyalectidium aff-minus	164
Spinomyces_aff-albostrigosus-3_EL1509_Guadeloupe_mtSSU-LSU	Spinomyces aff-albostrigosus-3	107		Gyalectidium aff-caucasicum-2	165
Spinomyces_aff-albostrigosus-4_ELx1522b_Guadeloupe_mtSSU-LSU-RPB1	Spinomyces aff-albostrigosus-4	108		Gyalectidium aff-caucasicum-3	167
Spinomyces_aff-albostrigosus-1_LOT37007A_Colombia_mtSSU-RPB1	Spinomyces aff-albostrigosus-1	109		Gyalectidium aff-areolatum	168
Spinomyces_aff-albostrigosus-6_EL892a_Guadeloupe_mtSSU-LSU-RPB1	Spinomyces aff-albostrigosus-6	111		Gyalectidum aff-filicinum	170
Spinomyces_aff-albostrigosus-5_EL721a_Guadeloupe_mtSSU-LSU	Spinomyces aff-albostrigosus-5	112		Gyalectidium aff-imperfectum-2	174
Spinomyces_sterile-1_EL1726b_Guadeloupe_mtSSU	Spinomyces sterile-1	113		Gyalectidium aff-imperfectum-1	175
Spinomyces_sterile-1_EL1467c_Guadeloupe_mtSSU-LSU	Spinomyces sterile-1	113		Gyalectidium aff-imperfectum-5	177
Spinomyces_sterile-1_22016_Brazil_mtSSU-LSU	Spinomyces sterile-1	113		Gyalectidium aff-imperfectum-4	178
Spinomyces_sterile-1_EL1528_Guadeloupe_mtSSU-LSU	Spinomyces sterile-1	113		Gyalectidium aff-imperfectum-3	179
Spinomyces_sterile-1_EL693a_Guadeloupe_mtSSU-LSU-RPB1	Spinomyces sterile-1	113		Batistomyces aff-hyalina	188
Spinomyces_aff-albostrigosus-2_EL1921a_NewCaledonia_mtSSU-LSU-RPB1	Spinomyces aff-albostrigosus-2	115		Adelphomyces aff-cochlearifer-1	191
Spinomyces_aff-albostrigosus-2_EL1922a_NewCaledonia_LSU	Spinomyces aff-albostrigosus-2	115		Adelphomyces aff-cochlearifer-2	193
Spinomyces_aff-albostrigosus-2_EL1920a_NewCaledonia_mtSSU-LSU-RPB1	Spinomyces aff-albostrigosus-2	115		Adelphomyces aff-cochlearifer-4	194
Spinomyces_sterile-2_EL2380a_NewCaledonia_RPB1	Spinomyces sterile-2	116		Adelphomyces aff-cochlearifer-3	195
Spinomyces_aff-albostrigosus-8_DE27193A_Madagascar_mtSSU-RPB1	Spinomyces aff-albostrigosus-8	118		Adelphomyces aff-cochlearifer-6	197
Spinomyces_aff-albostrigosus-8_DE22362A_Mayotte_mtSSU	Spinomyces aff-albostrigosus-8	118		Adelphomyces aff-cochlearifer-5	198
Spinomyces_aff-aggregatus_DE14MA16A_Madagascar_mtSSU-RPB1	Spinomyces aff-aggregatus	119		Tricharia aff-carnea	200
Spinomyces_sterile-3_22102_Brazil_mtSSU	Spinomyces sterile-3	120		Tricharia aff-longispora-1	202
Spinomyces_sterile-4_EL2227a_NewCaledonia_mtSSU-RPB1	Spinomyces sterile-4	121		Tricharia aff-longispora-2	203
Spinomyces_aff-albostrigosus-7_EL1667a_NewCaledonia_mtSSU	Spinomyces aff-albostrigosus-7	122		Tricharia aff-longispora-3	204
Spinomyces_aff-albostrigosus-7_EL2225b_NewCaledonia_mtSSU-LSU	Spinomyces aff-albostrigosus-7	122		Tricharia aff-longispora-4	205
Spinomyces_aff-albostrigosus-7_EL1685a_NewCaledonia_mtSSU-LSU	Spinomyces aff-albostrigosus-7	122		Tricharia aff-longispora-5	206
Spinomyces_aff-albostrigosus-7_EL1699a_NewCaledonia_mtSSU	Spinomyces aff-albostrigosus-7	122		Tricharia aff-urceolata-2	211
Spinomyces_aff-albostrigosus-7_EL2233a_NewCaledonia_mtSSU-LSU-RPB1	Spinomyces aff-albostrigosus-7	122		Microxyphiomyces aff-lancicarpus-2	215
Spinomyces_aff-albostrigosus-7_EL1994c_NewCaledonia_LSU	Spinomyces aff-albostrigosus-7	122		Microxyphiomyces aff-vainioi-10	216
Spinomyces_aff-albostrigosus-7_EL2196a_NewCaledonia_mtSSU-LSU-RPB1	Spinomyces aff-albostrigosus-7	122		Microxyphiomyces sterile-1	217
Spinomyces_aff-albostrigosus-7_EL2207a_NewCaledonia_mtSSU-LSU	Spinomyces aff-albostrigosus-7	122		Microxyphiomyces aff-vainioi-1	218
Spinomyces_aff-albostrigosus-7_EL1960c_NewCaledonia_LSU	Spinomyces aff-albostrigosus-7	122		Microxyphiomyces aff-vainioi-14	219
Spinomyces_aff-albostrigosus-7_EL2198c_NewCaledonia_mtSSU-LSU	Spinomyces aff-albostrigosus-7	122		Microxyphiomyces aff-vainioi-16	220
Spinomyces_aff-albostrigosus-11_DE27024E_Madagascar_LSU-RPB1	Spinomyces aff-albostrigosus-11	123		Microxyphiomyces aff-vainioi-17	221
Spinomyces_aff-albostrigosus-11_DE27026A_Madagascar_mtSSU-LSU-RPB1	Spinomyces aff-albostrigosus-11	123		Microxyphiomyces aff-vainioi-2	222
Spinomyces_aff-albostrigosus-10_EL1901a_NewCaledonia_mtSSU-LSU-RPB1	Spinomyces aff-albostrigosus-10	124		Microxyphiomyces aff-vainioi-10	223
Spinomyces_aff-albostrigosus-10_EL1886d_NewCaledonia_LSU	Spinomyces aff-albostrigosus-10	124		Microxyphiomyces aff-vainioi-25	224
Spinomyces_aff-albostrigosus-9_EL1922b_NewCaledonia_LSU	Spinomyces aff-albostrigosus-9	125		Microxyphiomyces aff-vainioi-23	225
Spinomyces_aff-albostrigosus-9_EL1926a_NewCaledonia_mtSSU-LSU-RPB1	Spinomyces aff-albostrigosus-9	125		Microxyphiomyces aff-vainioi-26	226
Spinomyces_aff-albostrigosus-9_EL1925a_NewCaledonia_mtSSU-LSU-RPB1	Spinomyces aff-albostrigosus-9	125		Microxyphiomyces aff-vainioi-18	227
Microxyphiomyces_aff-kashiwadanii-1_EL2414e_Taiwan_mtSSU	Microxyphiomyces aff-kashiwadanii-1	134		Microxyphiomyces aff-similis	228
Microxyphiomyces_aff-kashiwadanii-2_EL2517a_Taiwan_LSU	Microxyphiomyces aff-kashiwadanii-2	135		Microxyphiomyces sterile-2	229
Microxyphiomyces_aff-kashiwadanii-2_EL2511a_Taiwan_LSU-RPB1	Microxyphiomyces aff-kashiwadanii-2	135		Microxyphiomyces aff-vainioi-27	230
Microxyphiomyces_aff-kashiwadanii-2_EL2415c_Taiwan_mtSSU-LSU	Microxyphiomyces aff-kashiwadanii-2	135		Microxyphiomyces aff-vainioi-15	231
Microxyphiomyces_aff-kashiwadanii-2_EL2500c_Taiwan_LSU-RPB1	Microxyphiomyces aff-kashiwadanii-2	135		Microxyphiomyces aff-vainioi-8	232
Microxyphiomyces_aff-kashiwadanii-2_EL2417b_Taiwan_mtSSU-LSU	Microxyphiomyces aff-kashiwadanii-2	135		Microxyphiomyces aff-vainioi-3	233
Microxyphiomyces_aff-kashiwadanii-2_EL2479d_Taiwan_mtSSU-LSU	Microxyphiomyces aff-kashiwadanii-2	135		Microxyphiomyces aff-vainioi-9	234
Microxyphiomyces_aff-kashiwadanii-2_EL2418b_Taiwan_mtSSU-LSU	Microxyphiomyces aff-kashiwadanii-2	135		Microxyphiomyces aff-vainioi-22	235
Microxyphiomyces_aff-kashiwadanii-2_EL2481b_Taiwan_mtSSU-LSU	Microxyphiomyces aff-kashiwadanii-2	135		Microxyphiomyces aff-vainioi-11	236
Microxyphiomyces_aff-kashiwadanii-2_EL2414a_Taiwan_mtSSU-LSU	Microxyphiomyces aff-kashiwadanii-2	135		Microxyphiomyces aff-vainioi-12	237
Gyalectidium_aff-setiferum-1_EL2525a_Taiwan_mtSSU	Gyalectidium aff-setiferum-1	146		Microxyphiomyces sterile-4	238
Gyalectidium_aff-setiferum-2_Miyazawa1018_Japan_mtSSU-LSU	Gyalectidium aff-setiferum-2	148		Microxyphiomyces sterile-3	239
Gyalectidium_aff-setiferum-2_Miyazawa1017_Japan_mtSSU-LSU	Gyalectidium aff-setiferum-2	148		Microxyphiomyces sterile-5	240
Gyalectidium_aff-setiferum-2_Miyazawa1023_Japan_mtSSU-LSU	Gyalectidium aff-setiferum-2	148		Microxyphiomyces aff-vainioi-19	241
Gyalectidium_aff-verruculosum-2_EL2177a_NewCaledonia_LSU-RPB1	Gyalectidium aff-verruculosum-2	154		Microxyphiomyces sterile-6	242
Gyalectidium_aff-radiatum-2_EL2731c_Taiwan_LSU-RPB1	Gyalectidium aff-radiatum-2	156		Microxyphiomyces aff-vainioi-20	243
Gyalectidium_aff-verruculosum-5_EL1812e_NewCaledonia_LSU-RPB1	Gyalectidium aff-verruculosum-5	157		Microxyphiomyces aff-vainioi-4	244
Gyalectidium_aff-verruculosum-4_EL1841a_NewCaledonia_RPB1	Gyalectidium aff-verruculosum-4	158		Microxyphiomyces aff-vainioi-5	245
Gyalectidium_aff-denticulatum-1_23024_Brazil_mtSSU-LSU	Gyalectidium aff-denticulatum-1	160		Microxyphiomyces aff-vainioi-6	246
Gyalectidium_cf-shimanense_EL2702a_Taiwan_mtSSU-LSU-RPB1	Gyalectidium cf-shimanense	160		Microxyphiomyces aff-vainioi-7	247
Gyalectidium_aff-shimanense-1_EL2730b_Taiwan_LSU-RPB1	Gyalectidium aff-shimanense-1	162		Microxyphiomyces aff-vainioi-21	248
Gyalectidium_aff-shimanense-1_EL2674d_Taiwan_LSU-RPB1	Gyalectidium aff-shimanense-1	162		Microxyphiomyces aff-vainioi-28	249
Gyalectidium_aff-minus_EL2114a_Reunion_mtSSU-LSU-RPB1	Gyalectidium aff-minus	164		Microxyphiomyces sterile-6	251
Gyalectidium_aff-caucasicum-2_EL2682b_Taiwan_mtSSU-LSU	Gyalectidium aff-caucasicum-2	165		Microxyphiomyces aff-demoulinii-1	254
Gyalectidium_aff-caucasicum-3_23106_Brazil_LSU	Gyalectidium aff-caucasicum-3	167		Microxyphiomyces aff-vainioi-13	256
Gyalectidium_aff-areolatum_EL44b_Guadeloupe_LSU	Gyalectidium aff-areolatum	168		Microxyphiomyces aff-demoulinii-2	257
Gyalectidium_aff-areolatum_23102_Brazil_LSU	Gyalectidium aff-areolatum	168		Microxyphiomyces aff-demoulinii-3	258
Gyalectidium_aff-areolatum_23101_Brazil_LSU	Gyalectidium aff-areolatum	168		Bezerroplaca aff-lucernifera-1	262
Gyalectidium_aff-areolatum_23105_Brazil_LSU	Gyalectidium aff-areolatum	168		Bezerroplaca aff-lucernifera-3	263
Gyalectidum_aff-filicinum_22023_Brazil_mtSSU-LSU	Gyalectidum aff-filicinum	170		Bezerroplaca aff-lucernifera-2	264
Gyalectidium_aff-imperfectum-2_EL2734a_Taiwan_mtSSU-LSU	Gyalectidium aff-imperfectum-2	174		Gomphillus aff-hyalinus	272
Gyalectidium_aff-imperfectum-1_22908_CostaRica_mtSSU-LSU	Gyalectidium aff-imperfectum-1	175		Echinoplaca aff-epiphylla-3	274
Gyalectidium_aff-imperfectum-5_EL1599a_Guadeloupe_mtSSU-LSU-RPB1	Gyalectidium aff-imperfectum-5	177		Echinoplaca aff-epiphylla-1	275
Gyalectidium_aff-imperfectum-5_EL597b_Guadeloupe_mtSSU-LSU-RPB1	Gyalectidium aff-imperfectum-5	177		Echinoplaca aff-epiphylla-2	276
Gyalectidium_aff-imperfectum-5_EL917c_Guadeloupe_mtSSU-LSU	Gyalectidium aff-imperfectum-5	177		Aderkomyces aff-gomezii	282
Gyalectidium_aff-imperfectum-5_EL1523_Guadeloupe_mtSSU-LSU	Gyalectidium aff-imperfectum-5	177		Sporocybomyces aff-leucotrichoides-1	284
Gyalectidium_aff-imperfectum-5_EL685a_Guadeloupe_mtSSU	Gyalectidium aff-imperfectum-5	177		Sporocybomyces leucotrichoides	285
Gyalectidium_aff-imperfectum-4_22836_Guatemala_LSU	Gyalectidium aff-imperfectum-4	178		Sporocybomyces leucotrichoides	288
Gyalectidium_aff-imperfectum-4_22822_Guatemala_mtSSU-LSU	Gyalectidium aff-imperfectum-4	178		Echinoplaca aff-incrustatociliata-5-1	294
Gyalectidium_aff-imperfectum-4_Aptroot56416_Brazil_LSU	Gyalectidium aff-imperfectum-4	178		Echinoplaca aff-incrustatociliata-5-2	295
Gyalectidium_aff-imperfectum-4_22034_Brazil_mtSSU-LSU	Gyalectidium aff-imperfectum-4	178		Verruciplaca aff-verrucifera-1	305
Gyalectidium_aff-imperfectum-3_22807_Guatemala_mtSSU-LSU	Gyalectidium aff-imperfectum-3	179		Verruciplaca aff-verrucifera-2	306
Gyalectidium_aff-imperfectum-3_EL799a_Guadeloupe_mtSSU-LSU-RPB1	Gyalectidium aff-imperfectum-3	179		Verruciplaca aff-verrucifera-4	310
Gyalectidium_aff-imperfectum-3_22075_Brazil_mtSSU-LSU	Gyalectidium aff-imperfectum-3	179		Verruciplaca aff-verrucifera-5	311
Gyalectidium_aff-imperfectum-3_23025_Brazil_LSU	Gyalectidium aff-imperfectum-3	179		Verruciplaca aff-verrucifera-6 / aff-verrucifera-3	307
Gyalectidium_aff-imperfectum-3_23040_Brazil_LSU	Gyalectidium aff-imperfectum-3	179		Psathyromyces aff-heterellus-2	316
Gyalectidium_aff-imperfectum-3_22171_Brazil_mtSSU-LSU	Gyalectidium aff-imperfectum-3	179		Psathyromyces aff-heterellus-1	317
Gyalectidium_aff-imperfectum-3_EL1684b_CostaRica_mtSSU-LSU-RPB1	Gyalectidium aff-imperfectum-3	179		Aderkomyces aff-couepiae-1	324
Gyalectidium_aff-imperfectum-3_23027_Brazil_LSU	Gyalectidium aff-imperfectum-3	179		Aderkomyces aff-couepiae-2	326
Gyalectidium_aff-imperfectum-3_EL894b_Guadeloupe_LSU	Gyalectidium aff-imperfectum-3	179		Gyalideopsis aff-wesselsii	327
Gyalectidium_aff-imperfectum-3_EL196a_Guadeloupe_mtSSU-LSU	Gyalectidium aff-imperfectum-3	179		Aderkomyces aff-papillferus-1	328
Gyalectidium_aff-imperfectum-3_EL892b_Guadeloupe_mtSSU-LSU	Gyalectidium aff-imperfectum-3	179		Aderkomyces aff-papilliferus-2	329
Gyalectidium_aff-imperfectum-3_23018_Brazil_mtSSU-LSU	Gyalectidium aff-imperfectum-3	179
Gyalectidium_aff-imperfectum-3_22014_Brazil_mtSSU-LSU	Gyalectidium aff-imperfectum-3	179		Echinoplaca aff-intercedens	339
Gyalectidium_aff-imperfectum-3_22005_Brazil_mtSSU-LSU	Gyalectidium aff-imperfectum-3	179		Calenia aff-rolandiana	342
Batistomyces_aff-hyalina_22089_Brazil_mtSSU-LSU	Batistomyces aff-hyalina	188		Echinoplaca aff-melanothrix	345
Adelphomyces_aff-cochlearifer-1_EL1969a_NewCaledonia_LSU	Adelphomyces aff-cochlearifer-1	191		Bullatina aspidota-3	347
Adelphomyces_aff-cochlearifer-2_EL1757a_Guadeloupe_LSU-RPB1	Adelphomyces aff-cochlearifer-2	193		Gyalectidium aff-nashii	356
Adelphomyces_aff-cochlearifer-4_EL2006a_NewCaledonia_LSU-RPB1	Adelphomyces aff-cochlearifer-4	194		Echinoplaca aff-tetrapla	358
Adelphomyces_aff-cochlearifer-3_EL673a1_Guadeloupe_mtSSU-RPB1	Adelphomyces aff-cochlearifer-3	195		Aptrootidea aff-marginata-1	365
Adelphomyces_aff-cochlearifer-6_DE27024H_Madagascar_RPB1	Adelphomyces aff-cochlearifer-6	197		Aptrootidea aff-marginata-2	367
Adelphomyces_aff-cochlearifer-6_DE27026B1_Madagascar_LSU	Adelphomyces aff-cochlearifer-6	197		Aderkomyces aff-thailandicus-2	370
Adelphomyces_aff-cochlearifer-5_EL2484b1_Taiwan_LSU	Adelphomyces aff-cochlearifer-5	198		Actinoplaca aff-ampullifera	376
Adelphomyces_aff-cochlearifer-5_EL2516a1_Taiwan_LSU	Adelphomyces aff-cochlearifer-5	198		Echinoplaca aff-diffluens-1	377
Adelphomyces_aff-cochlearifer-5_EL2499a1_Taiwan_LSU	Adelphomyces aff-cochlearifer-5	198		Calenia aff-pseudographidea	380
Tricharia_aff-carnea_22919_CostaRica_mtSSU	Tricharia aff-carnea	200		Bullatina aff-aspidota-1	381
Tricharia_aff-longispora-1_LOT26524K_Peru_mtSSU	Tricharia aff-longispora-1	202		Bullatina aff-aspidota-2	382
Tricharia_aff-longispora-2_22148_Brazil_mtSSU-LSU	Tricharia aff-longispora-2	203		Bullatina aff-aspidota-3	383
Tricharia_aff-longispora-3_sample-no-37_CostaRica_mtSSU-LSU	Tricharia aff-longispora-3	204		Calenia aff-thelotremella-1	384
Tricharia_aff-longispora-3_22922_Mexico_LSU	Tricharia aff-longispora-3	204		Calenia aff-thelotremella-2	385
Tricharia_aff-longispora-3_22924_Mexico_LSU	Tricharia aff-longispora-3	204		Calenia aff-phyllogena	393
Tricharia_aff-longispora-4_23156_Brazil_mtSSU-LSU	Tricharia aff-longispora-4	205		Gyalideopsis aff-vainioi	397
Tricharia_aff-longispora-4_22142_Brazil_LSU	Tricharia aff-longispora-4	205		Calenia aff-graphidea-1	405
Tricharia_aff-longispora-4_22160_Brazil_mtSSU-LSU	Tricharia aff-longispora-4	205		Calenia aff-graphidea-2 / aff-graphidea-3	406
Tricharia_aff-longispora-5_LOT26526N_Peru_mtSSU	Tricharia aff-longispora-5	206		Calenia aff-graphidea-4	408
Tricharia_aff-longispora-5_LOT26526T_Peru_mtSSU	Tricharia aff-longispora-5	206		Calenia aff-graphidea-5	411
Tricharia_aff-longispora-5_DNA3182_CostaRica_mtSSU-LSU-RPB1	Tricharia aff-longispora-5	206		Calenia aff-graphidea-6	415
Tricharia_aff-urceolata-2_22820_Guatemala_LSU	Tricharia aff-urceolata-2	211		Aderkomyces aff-thailandicus-1	418
Tricharia_aff-urceolata-2_22848_Brazil_LSU	Tricharia aff-urceolata-2	211		Gyalideopsis aff-applanata-2	426
Microxyphiomyces_aff-lancicarpus-2_EL2351a_Guadeloupe_mtSSU-LSU	Microxyphiomyces aff-lancicarpus-2	215		Calenia aff-depressa-1	427
Microxyphiomyces_aff-lancicarpus-2_EL2359b_Guadeloupe_LSU	Microxyphiomyces aff-lancicarpus-2	215		Calenia aff-depressa-2	428
Microxyphiomyces_aff-lancicarpus-2_EL960b2_Guadeloupe_mtSSU-LSU-RPB1	Microxyphiomyces aff-lancicarpus-2	215		Calenia aff-depressa-3	429
Microxyphiomyces_aff-vainioi-10_LOT26524M_Peru_mtSSU	Microxyphiomyces aff-vainioi-10	216		Calenia aff-subdepressa-2	430
Microxyphiomyces_sterile-1_EL702a1_Guadeloupe_mtSSU	Microxyphiomyces sterile-1	217		Aptrootidea aff-marginata-3	434
Microxyphiomyces_aff-vainioi-1_23157_Brazil_mtSSU-LSU	Microxyphiomyces aff-vainioi-1	218		Echinoplaca aff-tetrapla	436
Microxyphiomyces_aff-vainioi-14_EL966a_Guadeloupe_mtSSU-LSU	Microxyphiomyces aff-vainioi-14	219		Echinoplaca aff-pellicula-2	438
Microxyphiomyces_aff-vainioi-14_EL906c_Guadeloupe_mtSSU-LSU-RPB1	Microxyphiomyces aff-vainioi-14	219		Echinoplaca aff-pellicula-1	439
Microxyphiomyces_aff-vainioi-14_EL2368g_Guadeloupe_LSU	Microxyphiomyces aff-vainioi-14	219		Actinoplaca aff-strigulacea	448
Microxyphiomyces_aff-vainioi-14_EL181a_Guadeloupe_LSU	Microxyphiomyces aff-vainioi-14	219		Vezdamyces vulgaris	451
Microxyphiomyces_aff-vainioi-14_EL906b_Guadeloupe_mtSSU-LSU-RPB1	Microxyphiomyces aff-vainioi-14	219		Vezdamyces aff-vulgaris-4	452
Microxyphiomyces_aff-vainioi-16_EL2242a_Reunion_LSU-RPB1	Microxyphiomyces aff-vainioi-16	220		Vezdamyces aff-vulgaris-3	455
Microxyphiomyces_aff-vainioi-17_LOT26523M_Peru_mtSSU	Microxyphiomyces aff-vainioi-17	221		Vezdamyces aff-vulgaris-2	456
Microxyphiomyces_aff-vainioi-2_22176_Brazil_mtSSU-LSU	Microxyphiomyces aff-vainioi-2	222		Vezdamyces aff-vulgaris-1	457
Microxyphiomyces_aff-vainioi-10_23073_Brazil_mtSSU	Microxyphiomyces aff-vainioi-10	223		Calenia aff-bullatinoides-1	458
Microxyphiomyces_aff-vainioi-25_DNA3176_CostaRica_mtSSU-LSU-RPB1	Microxyphiomyces aff-vainioi-25	224		Calenia aff-bullatinoides-2	459
Microxyphiomyces_aff-vainioi-23_22015_Brazil_mtSSU	Microxyphiomyces aff-vainioi-23	225		Calenia aff-bullatinoides-3	460
Microxyphiomyces_aff-vainioi-26_22004_Brazil_LSU	Microxyphiomyces aff-vainioi-26	226		Calenia aff-subdepressa-1	463
Microxyphiomyces_aff-vainioi-18_LOT37006D_Colombia_mtSSU-LSU-RPB1	Microxyphiomyces aff-vainioi-18	227		Echinoplaca spec-nova-12	467
Microxyphiomyces_aff-similis_22126_Brazil_mtSSU	Microxyphiomyces aff-similis	228		Echinoplaca spec-nova-8 / nova-9 / nova-10/ nova-11/ spec	468
Microxyphiomyces_aff-similis_22147_Brazil_mtSSU	Microxyphiomyces aff-similis	228		Echinoplaca spec-nova-12	469
Microxyphiomyces_sterile-2_EL653b_Guadeloupe_mtSSU-RPB1	Microxyphiomyces sterile-2	229		Echinoplaca aff-spec-nova-12	470
Microxyphiomyces_aff-vainioi-27_22890_Panama_mtSSU	Microxyphiomyces aff-vainioi-27	230		Echinoplaca spec-nova-13	471
Microxyphiomyces_aff-vainioi-15_EL2472c_Taiwan_mtSSU	Microxyphiomyces aff-vainioi-15	231		Echinoplaca spec-nova-14	472
Microxyphiomyces_aff-vainioi-8_22021_Brazil_mtSSU	Microxyphiomyces aff-vainioi-8	232		Echinoplaca aff-spec-nova-13-2	473
Microxyphiomyces_aff-vainioi-8_22831_Guatemala_mtSSU	Microxyphiomyces aff-vainioi-8	232		Spinomyces aff-albostrigosus-15	105
Microxyphiomyces_aff-vainioi-3_EL1955b_NewCaledonia_LSU-RPB1	Microxyphiomyces aff-vainioi-3	233		Spinomyces aff-albostrigosus-14	126
Microxyphiomyces_aff-vainioi-3_EL1783a_NewCaledonia_mtSSU-RPB1	Microxyphiomyces aff-vainioi-3	233
Microxyphiomyces_aff-vainioi-9_23111_Brazil_mtSSU	Microxyphiomyces aff-vainioi-9	234
Microxyphiomyces_aff-vainioi-22_23075_Brazil_mtSSU	Microxyphiomyces aff-vainioi-22	235
Microxyphiomyces_aff-vainioi-11_22078_Brazil_mtSSU-LSU	Microxyphiomyces aff-vainioi-11	236
Microxyphiomyces_aff-vainioi-12_23080_Brazil_LSU	Microxyphiomyces aff-vainioi-12	237
Microxyphiomyces_sterile-4_EL758b_Guadeloupe_mtSSU	Microxyphiomyces sterile-4	238
Microxyphiomyces_sterile-3_EL705a_Guadeloupe_mtSSU-RPB1	Microxyphiomyces sterile-3	239
Microxyphiomyces_sterile-5_22877_Brazil_mtSSU	Microxyphiomyces sterile-5	240
Microxyphiomyces_sterile-5_22031_Brazil_mtSSU	Microxyphiomyces sterile-5	240
Microxyphiomyces_sterile-5_EL1550_Guadeloupe_mtSSU-LSU-RPB1	Microxyphiomyces sterile-5	240
Microxyphiomyces_sterile-5_EL702a2_Guadeloupe_mtSSU	Microxyphiomyces sterile-5	240
Microxyphiomyces_sterile-5_23077_Brazil_mtSSU-LSU	Microxyphiomyces sterile-5	240
Microxyphiomyces_sterile-5_22049_Brazil_mtSSU	Microxyphiomyces sterile-5	240
Microxyphiomyces_aff-vainioi-19_DE27045A_Madagascar_mtSSU	Microxyphiomyces aff-vainioi-19	241
Microxyphiomyces_sterile-6_22009_Brazil_mtSSU-LSU	Microxyphiomyces sterile-6	242
Microxyphiomyces_aff-vainioi-20_EL655b_Guadeloupe_mtSSU-LSU-RPB1	Microxyphiomyces aff-vainioi-20	243
Microxyphiomyces_aff-vainioi-20_EL696a_Guadeloupe_mtSSU	Microxyphiomyces aff-vainioi-20	243
Microxyphiomyces_aff-vainioi-20_EL694a_Guadeloupe_mtSSU	Microxyphiomyces aff-vainioi-20	243
Microxyphiomyces_aff-vainioi-4_EL2527a_Taiwan_mtSSU	Microxyphiomyces aff-vainioi-4	244
Microxyphiomyces_aff-vainioi-5_EL2747a_Taiwan_LSU-RPB1	Microxyphiomyces aff-vainioi-5	245
Microxyphiomyces_aff-vainioi-5_EL2739a_Taiwan_LSU-RPB1	Microxyphiomyces aff-vainioi-5	245
Microxyphiomyces_aff-vainioi-5_EL2740a_Taiwan_mtSSU	Microxyphiomyces aff-vainioi-5	245
Microxyphiomyces_aff-vainioi-5_EL2444a_Taiwan_mtSSU	Microxyphiomyces aff-vainioi-5	245
Microxyphiomyces_aff-vainioi-5_EL2446a_Taiwan_mtSSU	Microxyphiomyces aff-vainioi-5	245
Microxyphiomyces_aff-vainioi-5_EL2752b_Taiwan_mtSSU	Microxyphiomyces aff-vainioi-5	245
Microxyphiomyces_aff-vainioi-5_EL2698a_Taiwan_mtSSU-RPB1	Microxyphiomyces aff-vainioi-5	245
Microxyphiomyces_aff-vainioi-5_EL2471b_Taiwan_mtSSU	Microxyphiomyces aff-vainioi-5	245
Microxyphiomyces_aff-vainioi-5_EL2692a_Taiwan_mtSSU-RPB1	Microxyphiomyces aff-vainioi-5	245
Microxyphiomyces_aff-vainioi-5_EL2740b_Taiwan_mtSSU-LSU	Microxyphiomyces aff-vainioi-5	245
Microxyphiomyces_aff-vainioi-6_EL1978a_NewCaledonia_mtSSU-LSU-RPB1	Microxyphiomyces aff-vainioi-6	246
Microxyphiomyces_aff-vainioi-6_EL1978c_NewCaledonia_LSU	Microxyphiomyces aff-vainioi-6	246
Microxyphiomyces_aff-vainioi-7_EL2548a_Taiwan_mtSSU-LSU-RPB1	Microxyphiomyces aff-vainioi-7	247
Microxyphiomyces_aff-vainioi-21_EL2489a_Taiwan_mtSSU-LSU-RPB1	Microxyphiomyces aff-vainioi-21	248
Microxyphiomyces_aff-vainioi-28_EL2495e_Taiwan_RPB1	Microxyphiomyces aff-vainioi-28	249
Microxyphiomyces_aff-vainioi-28_EL2500a_Taiwan_mtSSU-RPB1	Microxyphiomyces aff-vainioi-28	249
Microxyphiomyces_sterile-6_EL2183a_NewCaledonia_mtSSU-RPB1	Microxyphiomyces sterile-6	251
Microxyphiomyces_aff-demoulinii-1_DE22359A_Mayotte_mtSSU	Microxyphiomyces aff-demoulinii-1	254
Microxyphiomyces_aff-vainioi-24_DE25653A_Madagascar_mtSSU-RPB1	Microxyphiomyces aff-vainioi-24	256
Microxyphiomyces_aff-vainioi-13_EL2253a_Reunion_RPB1	Microxyphiomyces aff-vainioi-13	256
Microxyphiomyces_aff-vainioi-13_EL2255a_Reunion_mtSSU-RPB1	Microxyphiomyces aff-vainioi-13	256
Microxyphiomyces_aff-demoulinii-2_EL2382a-EL1959b_NewCaledonia_mtSSU-RPB1	Microxyphiomyces aff-demoulinii-2	257
Microxyphiomyces_aff-demoulinii-3_EL2473a_Taiwan_mtSSU	Microxyphiomyces aff-demoulinii-3	258
Microxyphiomyces_aff-demoulinii-3_EL2428a_Taiwan_mtSSU	Microxyphiomyces aff-demoulinii-3	258
Microxyphiomyces_aff-demoulinii-3_EL2429a_Taiwan_mtSSU	Microxyphiomyces aff-demoulinii-3	258
Bezerroplaca_aff-lucernifera-1_LOT35006C_Peru_mtSSU	Bezerroplaca aff-lucernifera-1	262
Bezerroplaca_aff-lucernifera-3_22938_Cuba_LSU	Bezerroplaca aff-lucernifera-3	263
Bezerroplaca_aff-lucernifera-2_EL2348a_Guadeloupe_LSU-RPB1	Bezerroplaca aff-lucernifera-2	264
Gomphillus_aff-hyalinus_sample-no-101_CostaRica_mtSSU-LSU	Gomphillus aff-hyalinus	272
Echinoplaca_aff-epiphylla-3_ECHEPI1977_Australia_RPB1	Echinoplaca aff-epiphylla-3	274
Echinoplaca_aff-epiphylla-1_EL1580a_Guadeloupe_mtSSU-LSU	Echinoplaca aff-epiphylla-1	275
Echinoplaca_aff-epiphylla-1_EL1583a-EL1588b_Guadeloupe_mtSSU-RPB1	Echinoplaca aff-epiphylla-1	275
Echinoplaca_aff-epiphylla-1_EL191b_Guadeloupe_mtSSU	Echinoplaca aff-epiphylla-1	275
Echinoplaca_aff-epiphylla-1_22870_Brazil_mtSSU	Echinoplaca aff-epiphylla-1	275
Echinoplaca_aff-epiphylla-1_23003_Brazil_mtSSU-LSU	Echinoplaca aff-epiphylla-1	275
Echinoplaca_aff-epiphylla-1_22118A_Brazil_mtSSU	Echinoplaca aff-epiphylla-1	275
Echinoplaca_aff-epiphylla-1_23004_Brazil_mtSSU-LSU	Echinoplaca aff-epiphylla-1	275
Echinoplaca_aff-epiphylla-1_EL64b_Guadeloupe_LSU	Echinoplaca aff-epiphylla-1	275
Echinoplaca_aff-epiphylla-2_Baloch-CR057_CostaRica_mtSSU	Echinoplaca aff-epiphylla-2	276
Aderkomyces_aff-gomezii_LOT37048A_Colombia_mtSSU-RPB1	Aderkomyces aff-gomezii	282
Aderkomyces_aff-gomezii_LOT37006G_Colombia_mtSSU-RPB1	Aderkomyces aff-gomezii	282
Sporocybomyces_aff-leucotrichoides-1_LOT37006H_Colombia_mtSSU-LSU-RPB1	Sporocybomyces aff-leucotrichoides-1	284
Sporocybomyces_leucotrichoides_22013_Brazil_LSU	Sporocybomyces leucotrichoides	285
Sporocybomyces_leucotrichoides_22886_Brazil_LSU	Sporocybomyces leucotrichoides	288
Sporocybomyces_leucotrichoides_EL1583c_Guadeloupe_mtSSU-LSU-RPB1	Sporocybomyces leucotrichoides	288
Sporocybomyces_leucotrichoides_22154_Brazil_LSU	Sporocybomyces leucotrichoides	288
Sporocybomyces_leucotrichoides_22046_Brazil_mtSSU-LSU	Sporocybomyces leucotrichoides	288
Sporocybomyces_leucotrichoides_sample-no-18_CostaRica_mtSSU-LSU	Sporocybomyces leucotrichoides	288
Sporocybomyces_leucotrichoides_23010_Brazil_LSU	Sporocybomyces leucotrichoides	288
Sporocybomyces_leucotrichoides_23009_Brazil_LSU	Sporocybomyces leucotrichoides	288
Sporocybomyces_leucotrichoides_23007_Brazil_LSU	Sporocybomyces leucotrichoides	288
Sporocybomyces_leucotrichoides_EL987b_Guadeloupe_mtSSU-LSU	Sporocybomyces leucotrichoides	288
Sporocybomyces_leucotrichoides_EL916c_Guadeloupe_mtSSU	Sporocybomyces leucotrichoides	288
Sporocybomyces_leucotrichoides_EL692c_Guadeloupe_mtSSU	Sporocybomyces leucotrichoides	288
Sporocybomyces_leucotrichoides_22030_Brazil_mtSSU-LSU	Sporocybomyces leucotrichoides	285
Sporocybomyces_leucotrichoides_22845_Brazil_LSU	Sporocybomyces leucotrichoides	285
Sporocybomyces_leucotrichoides_EL951a_Guadeloupe_mtSSU-LSU-RPB1	Sporocybomyces leucotrichoides	285
Sporocybomyces_leucotrichoides_EL653c_Guadeloupe_mtSSU-LSU	Sporocybomyces leucotrichoides	285
Echinoplaca_aff-incrustatociliata-5-1_EL2492c_Taiwan_mtSSU	Echinoplaca aff-incrustatociliata-5-1	294
Echinoplaca_aff-incrustatociliata-5-2_EL2448a_Taiwan_mtSSU-LSU-RPB1	Echinoplaca aff-incrustatociliata-5-2	295
Verruciplaca_aff-verrucifera-1_Aptroot56397b_Brazil_LSU	Verruciplaca aff-verrucifera-1	305
Verruciplaca_aff-verrucifera-2_EL964a_Guadeloupe_mtSSU-LSU-RPB1	Verruciplaca aff-verrucifera-2	306
Verruciplaca_aff-verrucifera-3_22064_Brazil_LSU	Verruciplaca aff-verrucifera-3	307
Verruciplaca_aff-verrucifera-4_EL63a_Guadeloupe_mtSSU-LSU	Verruciplaca aff-verrucifera-4	310
Verruciplaca_aff-verrucifera-5_EL1162a_Guadeloupe_mtSSU-LSU-RPB1	Verruciplaca aff-verrucifera-5	311
Verruciplaca_aff-verrucifera-5_EL1179_Guadeloupe_mtSSU	Verruciplaca aff-verrucifera-5	311
Verruciplaca_aff-verrucifera-5_EL1163a_Guadeloupe_mtSSU-LSU	Verruciplaca aff-verrucifera-5	311
Verruciplaca_aff-verrucifera-6_22068_Brazil_mtSSU-LSU	Verruciplaca aff-verrucifera-6	307
Verruciplaca_aff-verrucifera-6_EL1511a_Guadeloupe_mtSSU-LSU-RPB1	Verruciplaca aff-verrucifera-6	307
Verruciplaca_aff-verrucifera-6_22069_Brazil_mtSSU-LSU	Verruciplaca aff-verrucifera-6	307
Verruciplaca_aff-verrucifera-6_22025_Brazil_mtSSU	Verruciplaca aff-verrucifera-6	307
Verruciplaca_aff-verrucifera-6_22001_Brazil_mtSSU-LSU	Verruciplaca aff-verrucifera-6	307
Verruciplaca_aff-verrucifera-6_EL782a_Guadeloupe_mtSSU-LSU-RPB1	Verruciplaca aff-verrucifera-6	307
Verruciplaca_aff-verrucifera-6_EL1021a_Guadeloupe_mtSSU-LSU	Verruciplaca aff-verrucifera-6	307
Verruciplaca_aff-verrucifera-6_EL9a_Guadeloupe_LSU	Verruciplaca aff-verrucifera-6	307
Verruciplaca_aff-verrucifera-6_EL1514_Guadeloupe_mtSSU-LSU	Verruciplaca aff-verrucifera-6	307
Psathyromyces_aff-heterellus-2_LOT35404A_Colombia_mtSSU-RPB1	Psathyromyces aff-heterellus-2	316
Psathyromyces_aff-heterellus-1_23116_Brazil_mtSSU-LSU	Psathyromyces aff-heterellus-1	317
Psathyromyces_aff-heterellus-1_23163_Brazil_mtSSU-LSU	Psathyromyces aff-heterellus-1	317
Aderkomyces_aff-couepiae-1_EL1214a_Guadeloupe_mtSSU	Aderkomyces aff-couepiae-1	324
Aderkomyces_aff-couepiae-2_EL694b_Guadeloupe_mtSSU	Aderkomyces aff-couepiae-2	326
Aderkomyces_aff-couepiae-2_EL608a_Guadeloupe_mtSSU-LSU-RPB1	Aderkomyces aff-couepiae-2	326
Aderkomyces_aff-couepiae-2_EL616b_Guadeloupe_mtSSU-LSU	Aderkomyces aff-couepiae-2	326
Aderkomyces_aff-couepiae-2_EL849a_Guadeloupe_mtSSU-LSU-RPB1	Aderkomyces aff-couepiae-2	326
Gyalideopsis_aff-wesselsii_LOT26222_Peru_mtSSU	Gyalideopsis aff-wesselsii	327
Aderkomyces_aff-papillferus-1_DE27044A_Madagascar_mtSSU-RPB1	Aderkomyces aff-papillferus-1	328
Aderkomyces_aff-papilliferus-2_LOT26503N_Peru_mtSSU	Aderkomyces aff-papilliferus-2	329
Echinoplaca_aff-intercedens_23006_Brazil_LSU	Echinoplaca aff-intercedens	339
Calenia_aff-rolandiana_EL2674c_Taiwan_LSU	Calenia aff-rolandiana	342
Calenia_aff-rolandiana_EL2502a_Taiwan_LSU	Calenia aff-rolandiana	342
Calenia_aff-rolandiana_EL2557a_Taiwan_LSU-RPB1	Calenia aff-rolandiana	342
Calenia_aff-rolandiana_EL2560a_Taiwan_mtSSU-LSU	Calenia aff-rolandiana	342
Calenia_aff-rolandiana_EL2708a_Taiwan_mtSSU-LSU-RPB1	Calenia aff-rolandiana	342
Calenia_aff-rolandiana_EL2722a_Taiwan_LSU	Calenia aff-rolandiana	342
Calenia_aff-rolandiana_EL2534a_Taiwan_LSU	Calenia aff-rolandiana	342
Calenia_aff-rolandiana_EL2404a_Taiwan_mtSSU-LSU-RPB1	Calenia aff-rolandiana	342
Calenia_aff-rolandiana_EL2479b_Taiwan_mtSSU-LSU	Calenia aff-rolandiana	342
Echinoplaca_aff-melanothrix_EL2401b_Taiwan_mtSSU	Echinoplaca aff-melanothrix	345
Echinoplaca_aff-melanothrix_EL2484a_Taiwan_mtSSU-LSU-RPB1	Echinoplaca aff-melanothrix	345
Echinoplaca_aff-melanothrix_EL2548c_Taiwan_mtSSU-RPB1	Echinoplaca aff-melanothrix	345
Echinoplaca_aff-melanothrix_EL2472d_Taiwan_mtSSU-LSU-RPB1	Echinoplaca aff-melanothrix	345
Echinoplaca_aff-melanothrix_EL2536b_Taiwan_mtSSU	Echinoplaca aff-melanothrix	345
Echinoplaca_aff-melanothrix_EL2419a_Taiwan_mtSSU-LSU-RPB1	Echinoplaca aff-melanothrix	345
Echinoplaca_aff-melanothrix_EL2497a_Taiwan_LSU	Echinoplaca aff-melanothrix	345
Echinoplaca_aff-melanothrix_EL2539a_Taiwan_LSU	Echinoplaca aff-melanothrix	345
Echinoplaca_aff-melanothrix_EL2481a_Taiwan_mtSSU-LSU-RPB1	Echinoplaca aff-melanothrix	345
Bullatina_aspidota-3_22897_CostaRica_LSU	Bullatina aspidota-3	347
Gyalectidium_aff-nashii_EL2676a_Taiwan_LSU-RPB1	Gyalectidium aff-nashii	356
Gyalectidium_aff-nashii_EL2668a_Taiwan_LSU	Gyalectidium aff-nashii	356
Echinoplaca_aff-tetrapla_EL1582a_Guadeloupe_mtSSU-LSU-RPB1	Echinoplaca aff-tetrapla	358
Echinoplaca_aff-tetrapla_EL1581a_Guadeloupe_mtSSU-LSU-RPB1	Echinoplaca aff-tetrapla	358
Echinoplaca_aff-tetrapla_23100_Brazil_LSU	Echinoplaca aff-tetrapla	358
Echinoplaca_aff-tetrapla_22167_Brazil_LSU	Echinoplaca aff-tetrapla	358
Echinoplaca_aff-tetrapla_22177_Brazil_LSU	Echinoplaca aff-tetrapla	358
Aptrootidea_aff-marginata-1_DE27022A_Madagascar_mtSSU	Aptrootidea aff-marginata-1	365
Aptrootidea_aff-marginata-2_22884_Brazil_LSU	Aptrootidea aff-marginata-2	367
Aptrootidea_aff-marginata-2_23114_Brazil_LSU	Aptrootidea aff-marginata-2	367
Aptrootidea_aff-marginata-2_23012_Brazil_LSU	Aptrootidea aff-marginata-2	367
Aptrootidea_aff-marginata-2_23078_Brazil_LSU	Aptrootidea aff-marginata-2	367
Aptrootidea_aff-marginata-2_EL1600a_Guadeloupe_mtSSU-LSU-RPB1	Aptrootidea aff-marginata-2	367
Aptrootidea_aff-marginata-2_23076_Brazil_LSU	Aptrootidea aff-marginata-2	367
Aptrootidea_aff-marginata-2_22184_Brazil_LSU	Aptrootidea aff-marginata-2	367
Aptrootidea_aff-marginata-2_23014_Brazil_LSU	Aptrootidea aff-marginata-2	367
Aptrootidea_aff-marginata-2_23015_Brazil_LSU	Aptrootidea aff-marginata-2	367
Aderkomyces_aff-thailandicus-2_EL2750b_Taiwan_LSU-RPB1	Aderkomyces aff-thailandicus-2	370
Actinoplaca_aff-ampullifera_22928_Cuba_mtSSU-LSU	Actinoplaca aff-ampullifera	376
Echinoplaca_aff-diffluens-1_Luecking032h-8_CostaRica_mtSSU-LSU-RPB1	Echinoplaca aff-diffluens-1	377
Calenia_aff-pseudographidea_22091_Brazil_LSU	Calenia aff-pseudographidea	380
Calenia_aff-pseudographidea_EL2360a_Guadeloupe_LSU	Calenia aff-pseudographidea	380
Calenia_aff-pseudographidea_EL823a_Guadeloupe_mtSSU-LSU-RPB1	Calenia aff-pseudographidea	380
Bullatina_aff-aspidota-1_EL1931a_NewCaledonia_mtSSU-LSU-RPB1	Bullatina aff-aspidota-1	381
Bullatina_aff-aspidota-2_EL1916a_NewCaledonia_LSU-RPB1	Bullatina aff-aspidota-2	382
Bullatina_aff-aspidota-2_EL2377a_NewCaledonia_RPB1	Bullatina aff-aspidota-2	382
Bullatina_aff-aspidota-3_EL2705b_Taiwan_mtSSU	Bullatina aff-aspidota-3	383
Bullatina_aff-aspidota-3_EL2729a_Taiwan_LSU	Bullatina aff-aspidota-3	383
Bullatina_aff-aspidota-3_EL2736a_Taiwan_mtSSU-LSU	Bullatina aff-aspidota-3	383
Calenia_aff-thelotremella-1_EL2179a_NewCaledonia_LSU	Calenia aff-thelotremella-1	384
Calenia_aff-thelotremella-1_EL2016a_NewCaledonia_mtSSU-LSU-RPB1	Calenia aff-thelotremella-1	384
Calenia_aff-thelotremella-2_EL2005c_NewCaledonia_mtSSU-LSU-RPB1	Calenia aff-thelotremella-2	385
Calenia_aff-thelotremella-2_EL2191b_NewCaledonia_LSU	Calenia aff-thelotremella-2	385
Calenia_aff-thelotremella-2_EL2203a_NewCaledonia_LSU	Calenia aff-thelotremella-2	385
Calenia_aff-thelotremella-2_EL2228a_NewCaledonia_LSU	Calenia aff-thelotremella-2	385
Calenia_aff-thelotremella-2_EL2184a_NewCaledonia_LSU	Calenia aff-thelotremella-2	385
Calenia_aff-thelotremella-2_EL2007a_NewCaledonia_LSU	Calenia aff-thelotremella-2	385
Calenia_aff-thelotremella-2_EL1669c_NewCaledonia_LSU	Calenia aff-thelotremella-2	385
Calenia_aff-thelotremella-2_EL2004b_NewCaledonia_LSU	Calenia aff-thelotremella-2	385
Calenia_aff-thelotremella-2_EL2199a_NewCaledonia_LSU	Calenia aff-thelotremella-2	385
Calenia_aff-thelotremella-2_EL2195a_NewCaledonia_LSU	Calenia aff-thelotremella-2	385
Calenia_aff-thelotremella-2_EL2200a_NewCaledonia_LSU	Calenia aff-thelotremella-2	385
Calenia_aff-thelotremella-2_EL2002a_NewCaledonia_mtSSU-LSU-RPB1	Calenia aff-thelotremella-2	385
Calenia_aff-thelotremella-2_EL2235a_NewCaledonia_LSU	Calenia aff-thelotremella-2	385
Calenia_aff-phyllogena_EL799b_Guadeloupe_mtSSU-LSU-RPB1	Calenia aff-phyllogena	393
Calenia_aff-phyllogena_EL1592b_Guadeloupe_mtSSU-LSU	Calenia aff-phyllogena	393
Calenia_aff-phyllogena_EL63b_Guadeloupe_LSU	Calenia aff-phyllogena	393
Calenia_aff-phyllogena_EL219-Galifo_Guadeloupe_mtSSU	Calenia aff-phyllogena	393
Calenia_aff-phyllogena_EL1598a_Guadeloupe_mtSSU	Calenia aff-phyllogena	393
Gyalideopsis_aff-vainioi_Aptroot40954_Brazil_mtSSU-LSU	Gyalideopsis aff-vainioi	397
Gyalideopsis_aff-vainioi_Aptroot56110_Brazil_mtSSU-RPB1	Gyalideopsis aff-vainioi	397
Calenia_aff-graphidea-1_EL573a_Guadeloupe_mtSSU	Calenia aff-graphidea-1	405
Calenia_aff-graphidea-2_EL660a_Guadeloupe_mtSSU	Calenia aff-graphidea-2	406
Calenia_aff-graphidea-2_22027_Brazil_LSU	Calenia aff-graphidea-2	406
Calenia_aff-graphidea-3_22061_Brazil_LSU	Calenia aff-graphidea-3	406
Calenia_aff-graphidea-3_22096_Brazil_LSU	Calenia aff-graphidea-3	406
Calenia_aff-graphidea-3_22070_Brazil_LSU	Calenia aff-graphidea-3	406
Calenia_aff-graphidea-3_EL1151a_Guadeloupe_mtSSU-LSU	Calenia aff-graphidea-3	406
Calenia_aff-graphidea-4_22189_Brazil_LSU	Calenia aff-graphidea-4	408
Calenia_aff-graphidea-4_EL874a_Guadeloupe_mtSSU-LSU-RPB1	Calenia aff-graphidea-4	408
Calenia_aff-graphidea-4_EL854a_Guadeloupe_LSU-RPB1	Calenia aff-graphidea-4	408
Calenia_aff-graphidea-4_EL1579b_Guadeloupe_mtSSU	Calenia aff-graphidea-4	408
Calenia_aff-graphidea-4_EL1579c_Guadeloupe_mtSSU	Calenia aff-graphidea-4	408
Calenia_aff-graphidea-5_DE27027B_Madagascar_LSU	Calenia aff-graphidea-5	411
Calenia_aff-graphidea-5_DE14MA17C_Madagascar_mtSSU-LSU-RPB1	Calenia aff-graphidea-5	411
Calenia_aff-graphidea-5_DE14MA02A_Madagascar_LSU	Calenia aff-graphidea-5	411
Calenia_aff-graphidea-5_DE27024I_Madagascar_mtSSU-RPB1	Calenia aff-graphidea-5	411
Calenia_aff-graphidea-5_DE14MA7B_Madagascar_RPB1	Calenia aff-graphidea-5	411
Calenia_aff-graphidea-6_EL1899b_NewCaledonia_LSU-RPB1	Calenia aff-graphidea-6	415
Calenia_aff-graphidea-6_EL1900a_NewCaledonia_mtSSU-LSU-RPB1	Calenia aff-graphidea-6	415
Calenia_aff-graphidea-6_EL1901c_NewCaledonia_LSU	Calenia aff-graphidea-6	415
Aderkomyces_aff-thailandicus-1_EL2466c_Taiwan_mtSSU-LSU	Aderkomyces aff-thailandicus-1	418
Gyalideopsis_aff-applanata-2_EL1834a_NewCaledonia_LSU	Gyalideopsis aff-applanata-2	426
Gyalideopsis_aff-applanata-2_EL1860a_NewCaledonia_LSU-RPB1	Gyalideopsis aff-applanata-2	426
Calenia_aff-depressa-1_EL1986a_NewCaledonia_LSU-RPB1	Calenia aff-depressa-1	427
Calenia_aff-depressa-2_DE27027E_Madagascar_LSU-RPB1	Calenia aff-depressa-2	428
Calenia_aff-depressa-2_DE22043B_Mayotte_mtSSU-RPB1	Calenia aff-depressa-2	428
Calenia_aff-depressa-2_DE22000B_Mayotte_mtSSU-LSU	Calenia aff-depressa-2	428
Calenia_aff-depressa-3_EL1969b_NewCaledonia_mtSSU-RPB1	Calenia aff-depressa-3	429
Calenia_aff-depressa-3_EL2020a_NewCaledonia_LSU-RPB1	Calenia aff-depressa-3	429
Calenia_aff-depressa-3_EL2523a_Taiwan_LSU-RPB1	Calenia aff-depressa-3	429
Calenia_aff-depressa-3_EL2502b_Taiwan_LSU-RPB1	Calenia aff-depressa-3	429
Calenia_aff-depressa-3_EL2013b_NewCaledonia_LSU	Calenia aff-depressa-3	429
Calenia_aff-depressa-3_EL2187a_NewCaledonia_mtSSU-LSU-RPB1	Calenia aff-depressa-3	429
Calenia_aff-subdepressa-2_EL2493a_Taiwan_LSU	Calenia aff-subdepressa-2	430
Calenia_aff-subdepressa-2_EL2505a_Taiwan_LSU-RPB1	Calenia aff-subdepressa-2	430
Calenia_aff-subdepressa-2_EL2546a_Taiwan_mtSSU-LSU	Calenia aff-subdepressa-2	430
Aptrootidea_aff-marginata-3_EL1696d_NewCaledonia_mtSSU-RPB1	Aptrootidea aff-marginata-3	434
Aptrootidea_aff-marginata-3_EL2176b_NewCaledonia_LSU-RPB1	Aptrootidea aff-marginata-3	434
Aptrootidea_aff-marginata-3_EL1960b_NewCaledonia_mtSSU-LSU-RPB1	Aptrootidea aff-marginata-3	434
Echinoplaca_aff-tetrapla_EL1956a_NewCaledonia_LSU-RPB1	Echinoplaca aff-tetrapla	436
Echinoplaca_aff-tetrapla_EL1958c_NewCaledonia_LSU	Echinoplaca aff-tetrapla	436
Echinoplaca_aff-tetrapla_EL1954a_NewCaledonia_mtSSU-LSU-RPB1	Echinoplaca aff-tetrapla	436
Echinoplaca_aff-pellicula-2_LOT35404C_Colombia_mtSSU-RPB1	Echinoplaca aff-pellicula-2	438
Echinoplaca_aff-pellicula-2_LOT26523S_Peru_mtSSU	Echinoplaca aff-pellicula-2	438
Echinoplaca_aff-pellicula-2_22067_Brazil_LSU	Echinoplaca aff-pellicula-2	438
Echinoplaca_aff-pellicula-2_EL1592a_Guadeloupe_mtSSU-LSU	Echinoplaca aff-pellicula-2	438
Echinoplaca_aff-pellicula-2_22084_Brazil_LSU	Echinoplaca aff-pellicula-2	438
Echinoplaca_aff-pellicula-1_22821_Guatemala_LSU	Echinoplaca aff-pellicula-1	439
Echinoplaca_aff-pellicula-1_EL1593a_Guadeloupe_mtSSU-LSU	Echinoplaca aff-pellicula-1	439
Echinoplaca_aff-pellicula-1_22871_Brazil_LSU	Echinoplaca aff-pellicula-1	439
Echinoplaca_aff-pellicula-1_EL1594a_Guadeloupe_mtSSU-LSU	Echinoplaca aff-pellicula-1	439
Echinoplaca_aff-pellicula-1_Aptroot86657_Brazil_LSU-RPB1	Echinoplaca aff-pellicula-1	439
Echinoplaca_aff-pellicula-1_EL1597a_Guadeloupe_mtSSU-LSU	Echinoplaca aff-pellicula-1	439
Echinoplaca_aff-pellicula-1_23019_Brazil_LSU	Echinoplaca aff-pellicula-1	439
Echinoplaca_aff-pellicula-1_23020_Brazil_LSU	Echinoplaca aff-pellicula-1	439
Echinoplaca_aff-pellicula-1_23021_Brazil_LSU	Echinoplaca aff-pellicula-1	439
Actinoplaca_aff-strigulacea_23061_Guatemala_LSU	Actinoplaca aff-strigulacea	448
Vezdamyces_vulgaris_EL1041a_Guadeloupe_mtSSU	Vezdamyces vulgaris	451
Vezdamyces_vulgaris_EL1116a_Guadeloupe_mtSSU	Vezdamyces vulgaris	451
Vezdamyces_aff-vulgaris-4_EL2346a_Guadeloupe_mtSSU-RPB1	Vezdamyces aff-vulgaris-4	452
Vezdamyces_aff-vulgaris-3_LOT37050A_Colombia_RPB1	Vezdamyces aff-vulgaris-3	455
Vezdamyces_aff-vulgaris-3_Aptroot56577_Brazil_RPB1	Vezdamyces aff-vulgaris-3	455
Vezdamyces_aff-vulgaris-2_LOT35403C_Colombia_LSU	Vezdamyces aff-vulgaris-2	456
Vezdamyces_aff-vulgaris-1_23047_Brazil_LSU	Vezdamyces aff-vulgaris-1	457
Vezdamyces_aff-vulgaris-1_23051_Brazil_LSU	Vezdamyces aff-vulgaris-1	457
Calenia_aff-bullatinoides-1_EL1751a_Reunion_mtSSU-RPB1	Calenia aff-bullatinoides-1	458
Calenia_aff-bullatinoides-2_EL2115a_Reunion_LSU-RPB1	Calenia aff-bullatinoides-2	459
Calenia_aff-bullatinoides-2_EL2117a_Reunion_LSU	Calenia aff-bullatinoides-2	459
Calenia_aff-bullatinoides-3_23113_Brazil_LSU	Calenia aff-bullatinoides-3	460
Calenia_aff-subdepressa-1_EL1905b_NewCaledonia_mtSSU-LSU-RPB1	Calenia aff-subdepressa-1	463
Calenia_aff-subdepressa-1_EL1958b_NewCaledonia_LSU-RPB1	Calenia aff-subdepressa-1	463
Calenia_aff-subdepressa-1_EL1812d_NewCaledonia_LSU	Calenia aff-subdepressa-1	463
Echinoplaca_spec-nova-12_DE27027C_Madagascar_RPB1	Echinoplaca spec-nova-12	467
Echinoplaca_spec-nova-8_DE27024I-2_Madagascar_LSU-RPB1_a-supprimer-chap2	Echinoplaca spec-nova-8	468
Echinoplaca_spec-nova-9_DE14MA17D_Madagascar_LSU-RPB1	Echinoplaca spec-nova-9	468
Echinoplaca_spec-nova-11_DE27113C_Madagascar_LSU-RPB1	Echinoplaca spec-nova-11	468
Echinoplaca_spec-nova-10_EL1752a_Reunion_LSU-RPB1	Echinoplaca spec-nova-10	468
Echinoplaca_spec_EL2256a_Reunion_LSU-RPB1	Echinoplaca spec	468
Echinoplaca_spec_EL2254a_Reunion_LSU-RPB1	Echinoplaca spec	468
Echinoplaca_spec-nova-12_DE27113A_Madagascar_LSU-RPB1	Echinoplaca spec-nova-12	469
Echinoplaca_spec-nova-12_DE27114C_Madagascar_mtSSU-LSU-RPB1	Echinoplaca spec-nova-12	470
Echinoplaca_aff-spec-nova-12_DE25320A_Madagascar_mtSSU-RPB1	Echinoplaca aff-spec-nova-12	470
Echinoplaca_spec-nova-13_DE27195A_Madagascar_LSU-RPB1	Echinoplaca spec-nova-13	471
Gyalideopsis_spec_DE26832A_Madagascar_LSU-RPB1	Gyalideopsis spec	471
Echinoplaca_spec-nova-14_DE27032C_Madagascar_mtSSU	Echinoplaca spec-nova-14	472
Echinoplaca_aff-spec-nova-13_DE27032A_Madagascar_mtSSU-RPB1	Echinoplaca aff-spec-nova-13	473
Echinoplaca_aff-spec-nova-13-2_DE23043D_Madagascar_RPB1	Echinoplaca aff-spec-nova-13-2	473
Echinoplaca_aff-spec-nova-12_DE27024A_Madagascar_RPB1	Echinoplaca aff-spec-nova-12	473
Echinoplaca_aff-spec-nova-12_DE27024F_Madagascar_LSU-RPB1	Echinoplaca aff-spec-nova-12	473
Spinomyces_aff-albostrigosus-15_EL1206a_Guadeloupe_mtSSU-LSU-RPB1	Spinomyces aff-albostrigosus-15	105
Spinomyces_aff-albostrigosus-14_EL1856a_NewCaledonia_mtSSU-LSU-RPB1	Spinomyces_aff-albostrigosus-14	126
Spinomyces_aff-albostrigosus-14_EL1941a_NewCaledonia_LSU	Spinomyces_aff-albostrigosus-14	126
Spinomyces_aff-albostrigosus-14_EL1848a_NewCaledonia_mtSSU-LSU-RPB1	Spinomyces_aff-albostrigosus-14	126
Spinomyces_aff-albostrigosus-14_EL1933b_NewCaledonia_mtSSU	Spinomyces_aff-albostrigosus-14	126
Spinomyces_aff-albostrigosus-14_EL1946a_NewCaledonia_LSU	Spinomyces_aff-albostrigosus-14	126
Spinomyces_aff-albostrigosus-14_EL1845a_NewCaledonia_mtSSU-LSU-RPB1	Spinomyces_aff-albostrigosus-14	126
Spinomyces_aff-albostrigosus-14_EL1849a_NewCaledonia_mtSSU	Spinomyces_aff-albostrigosus-14	126
Spinomyces_aff-albostrigosus-14_EL1855a_NewCaledonia_mtSSU-LSU	Spinomyces_aff-albostrigosus-14	126

## Sheet: Table S2D_Prediction
Total taxa known (Gomphillaceae)	459
	Current data	Alternative scenarios
	Mean	Lowest	Lower	Higher	Highest
Total species in data (E)	473	433	433	515	515
Confirmed (a)	104	95.2051	95.2051	113.235	113.235
Hidden (b)	213	194.987	194.987	231.913	231.913
New (c)	100	91.5433	91.5433	108.879	108.879
Unidentified (d)	56	51.2643	51.2643	60.9725	60.9725
Check	473	433	433	515	515
Remaining unsequenced (D)	355	355	355	355	355
Hidden species corresponding to taxa	69	69	69	69	69
Ratio pantropical (Rpantropical)	7.5	6.86575	6.86575	8.16596	8.16596
Ratio (bi-)/continental wide (Rwide)	2.7	2.47167	2.47167	2.93975	2.93975
Ratio narrow	1	1	1	1	1
Remaining unsequenced pantropical (Dpantropical)	18	18	18	18	18
Remaining unsequenced bicontinental (Dbicontinental)	44	44	44	44	44
Remaining unsequenced continental wide (Dwide)	28	28	28	28	28
Remaining unsequenced continental narrow (Dnarrow)	265	265	265	265	265
Check	355
Prediction Dpantropical	540	370.751	494.334	587.949	734.937
Prediction Dbicontinental	475.2	326.26	435.014	517.395	646.744
Prediction Dwide	302.4	207.62	276.827	329.252	411.564
Prediction Dnarrow	265	265	265	265	265
Prediction new species when adding other areas (c x (Sa-1))	300	274.63	274.63	326.638	435.518
Global area multiplier/Sampling coverage (Sa)	4	3	4	4	5
Total Prediction (G)	2355.6	1877.26	2178.81	2541.23	3008.76
