# Supplementary material for: ﻿Global phylogeny of the family Gomphillaceae (Ascomycota, Graphidales) sheds light on the origin, diversification and endemism in foliicolous lineages
Source: IMA Fungus. 2025 Feb 17;16:e144194. doi: 10.3897/imafungus.16.144194 (PMC11882023; doi:10.3897/imafungus.16.144194)
Supplement: Supplementary material 4 — Estimated ancestral area probabilities for node A1 and B1 [file imafungus-16-e144194-s004.xlsx]

## Sheet: node 0
Realms	Dataset	Subset 1	Subset 2	Subset 3	Subset 4	Subset 5
A	0.424088	0.331148	0.100711	0.118146	0.342272	0.0197397
C	0.0075155	0.0276502	0.034602	0.0317619	0.0209591	0.0397738
E	0.00173085	0.00515939	0.0650092	0.069462	0.011184	0.155531
AB	0.0336372	0.0487852	0.0131389	0.0155051	0.0488053	0.00269823
AC	0.243575	0.250421	0.131338	0.121541	0.194465	0.0162829
AE	0.0559457	0.0738435	0.15115	0.175331	0.129029	0.108726
BE	0.000130434	0.000616049	0.00746229	0.00778638	0.00131633	0.0213483
CE	0.00212339	0.00614439	0.113547	0.104378	0.0100404	0.248359
ABC	0.0420487	0.0750539	0.0336153	0.0316831	0.0539644	0.00593852
ABE	0.0200798	0.0155133	0.0241462	0.0279552	0.0185679	0.0327158
ACE	0.105626	0.103012	0.21153	0.205719	0.0989002	0.177218
ADC	0.00234679	0.00417717	0.00320583	0.00143758	0.00612878	0.000485317
BCE	0.000739721	0.00152271	0.0224716	0.020485	0.00239526	0.05458
ABCE	0.056163	0.0378812	0.054199	0.054064	0.0311433	0.0805486
ABDC	0.000800309	0.00463347	0.00342088	0.00104666	0.00595307	0.000507468
ADCE	0.000779493	0.0020277	0.00788916	0.00245187	0.0049168	0.00737213
ABDCE	0.00038662	0.00139041	0.00555701	0.00148994	0.0024544	0.00628324

## Sheet: node A1
Realms	Dataset	Subset 1	Subset 2	Subset 3	Subset 4	Subset 5
A	0.991603	0.954247	0.397399	0.405672	0.838677	0
E	0.000175736	0.00393194	0.371061	0.374646	0.0341308	1
AE	0.00822172	0.0418214	0.23154	0.219682	0.127192	0

## Sheet: node B1
Realms	Dataset	Subset 1	Subset 2	Subset 3	Subset 4	Subset 5
A	0.535543	0.305275	0.0385502	0.0747632	0.380936	0.0496789
B	0.0243161	0.0392738	0.0441951	0.0497018	0.0455479	0.0432297
C	0.0482394	0.215056	0.348716	0.292102	0.15494	0.233649
E	0.0713227	0.0898768	0.20053	0.215434	0.0944225	0.22116
AB	0.0439016	0.033655	0.00359698	0.00659299	0.0388092	0.00638772
AC	0.0363718	0.0657194	0.0126773	0.0187805	0.0512114	0.0196405
AE	0.0514785	0.0397527	0.0123854	0.0221448	0.0444862	0.0253494
BC	0.00686976	0.0197309	0.0308891	0.0264486	0.0142801	0.0276231
BE	0.0107529	0.00705856	0.0157356	0.0162341	0.00752398	0.0193286
CE	0.0164932	0.0422273	0.177646	0.16952	0.0325715	0.200699
ABC	0.0138506	0.0310954	0.0135549	0.016853	0.022272	0.0231835
ABE	0.0295797	0.0110568	0.00664691	0.0110065	0.012272	0.0144707
ACE	0.0603666	0.0594656	0.0173276	0.0278888	0.0483275	0.0376211
BCE	0.0084324	0.0121853	0.0376923	0.0364637	0.00926322	0.0430246
ABCE	0.0418185	0.0236685	0.0110262	0.0125607	0.0187866	0.0198572

## Sheet: node C1
Realm	Dataset	Subset 1	Subset 2	Subset 3	Subset 4	Subset 5
A	0.506854	0.495032	0.437307	0.486404	0.561135	0.386126
B	0.00028077	0.0285928	0.0204927	0.0182283	0.0227944	0.0336453
C	0.24861	0.279851	0.348397	0.318431	0.240538	0.398807
AB	0.000485731	0.0145035	0.00898183	0.00810622	0.0118191	0.0109289
AC	0.234295	0.131763	0.147507	0.137092	0.125077	0.118193
BC	0.000157715	0.00765207	0.00546041	0.00430771	0.0050178	0.00863596
ABC	0.00415955	0.0263442	0.0234315	0.0184971	0.0194022	0.0249919
